# Supplementary material for: CO reductive oligomerization by a divalent thulium complex and CO2-induced functionalization
Source: Chem Sci. 2022 May 9;13(25):7449–61. doi: 10.1039/d2sc01798a (PMC9241974; doi:10.1039/d2sc01798a)
Supplement: SC-013-D2SC01798A-s003 [file SC-013-D2SC01798A-s003.cif]

# Electronic Supplementary Material (ESI) for Chemical Science.
# This journal is © The Royal Society of Chemistry 2022

####################################################################### 
# 
# This file contains crystal structure data downloaded from the 
# Cambridge Structural Database (CSD) hosted by the Cambridge 
# Crystallographic Data Centre (CCDC).
# 
# Full information about CCDC data access policies and citation 
# guidelines are available at http://www.ccdc.cam.ac.uk/access/V1 
# 
# Audit and citation data items may have been added by the CCDC. 
# Please retain this information to preserve the provenance of 
# this file and to allow appropriate attribution of the data. 
# 
#######################################################################

data_1
_database_code_depnum_ccdc_archive 'CCDC 2118417'
loop_
_audit_author_name
_audit_author_address
'Thomas Simler'
;LCM, CNRS, Ecole polytechnique, Institut polytechnique de Paris
France
;
_audit_update_record             
;
2021-10-28 deposited with the CCDC.	2022-05-09 downloaded from the CCDC.
;

_audit_creation_date             2021-06-07
_audit_creation_method           
;
Olex2 1.3
(compiled 2020.11.12 svn.r5f609507 for OlexSys, GUI svn.r6272)
;
_shelx_SHELXL_version_number     2018/3

_chemical_name_common            ?
_chemical_name_systematic        ?
_chemical_formula_moiety         'C34 H58 Tm'
_chemical_formula_sum            'C34 H58 Tm'
_chemical_formula_weight         635.73
_chemical_melting_point          ?
loop_
_atom_type_symbol
_atom_type_description
_atom_type_scat_dispersion_real
_atom_type_scat_dispersion_imag
_atom_type_scat_source
C C 0.0033 0.0016 'International Tables Vol C Tables 4.2.6.8 and 6.1.1.4'
H H 0.0000 0.0000 'International Tables Vol C Tables 4.2.6.8 and 6.1.1.4'
Tm Tm -0.3139 5.2483 'International Tables Vol C Tables 4.2.6.8 and 6.1.1.4'

_shelx_space_group_comment       
;
The symmetry employed for this shelxl refinement is uniquely defined
by the following loop, which should always be used as a source of
symmetry information in preference to the above space-group names.
They are only intended as comments.
;
_space_group_crystal_system      monoclinic
_space_group_IT_number           14
_space_group_name_H-M_alt        'P 1 21/c 1'
_space_group_name_Hall           '-P 2ybc'
loop_
_space_group_symop_operation_xyz
'x, y, z'
'-x, y+1/2, -z+1/2'
'-x, -y, -z'
'x, -y-1/2, z-1/2'

_cell_length_a                   19.4715(9)
_cell_length_b                   18.0905(10)
_cell_length_c                   19.5394(10)
_cell_angle_alpha                90
_cell_angle_beta                 109.702(2)
_cell_angle_gamma                90
_cell_volume                     6479.8(6)
_cell_formula_units_Z            8
_cell_measurement_reflns_used    6745
_cell_measurement_temperature    150.0
_cell_measurement_theta_max      23.163
_cell_measurement_theta_min      2.397
_shelx_estimated_absorpt_T_max   0.947
_shelx_estimated_absorpt_T_min   0.733
_exptl_absorpt_coefficient_mu    2.757
_exptl_absorpt_correction_T_max  0.7454
_exptl_absorpt_correction_T_min  0.6606
_exptl_absorpt_correction_type   multi-scan
_exptl_absorpt_process_details   
;
SADABS-2016/2 (Bruker,2016/2) was used for absorption correction.
wR2(int) was 0.0756 before and 0.0595 after correction.
The Ratio of minimum to maximum transmission is 0.8862.
The \l/2 correction factor is Not present.
;
_exptl_absorpt_special_details   ?
_exptl_crystal_colour            red
_exptl_crystal_colour_primary    red
_exptl_crystal_density_diffrn    1.303
_exptl_crystal_density_meas      ?
_exptl_crystal_density_method    ?
_exptl_crystal_description       plate
_exptl_crystal_F_000             2648
_exptl_crystal_preparation       ?
_exptl_crystal_size_max          0.12
_exptl_crystal_size_mid          0.08
_exptl_crystal_size_min          0.02
_exptl_transmission_factor_max   ?
_exptl_transmission_factor_min   ?
_diffrn_reflns_av_R_equivalents  0.0736
_diffrn_reflns_av_unetI/netI     0.0784
_diffrn_reflns_Laue_measured_fraction_full 0.999
_diffrn_reflns_Laue_measured_fraction_max 0.995
_diffrn_reflns_limit_h_max       24
_diffrn_reflns_limit_h_min       -24
_diffrn_reflns_limit_k_max       22
_diffrn_reflns_limit_k_min       -22
_diffrn_reflns_limit_l_max       24
_diffrn_reflns_limit_l_min       -24
_diffrn_reflns_number            54376
_diffrn_reflns_point_group_measured_fraction_full 0.999
_diffrn_reflns_point_group_measured_fraction_max 0.995
_diffrn_reflns_theta_full        25.242
_diffrn_reflns_theta_max         26.791
_diffrn_reflns_theta_min         1.579
_diffrn_ambient_temperature      150.0
_diffrn_detector_area_resol_mean ?
_diffrn_measured_fraction_theta_full 0.999
_diffrn_measured_fraction_theta_max 0.995
_diffrn_measurement_device_type  'Bruker APEX-II CCD'
_diffrn_measurement_method       '\f and \w scans'
_diffrn_radiation_type           MoK\a
_diffrn_radiation_wavelength     0.71073
_diffrn_source                   ?
_diffrn_source_current           31.0
_diffrn_source_power             1.705
_diffrn_source_voltage           55.0
_diffrn_standards_number         0
_reflns_Friedel_coverage         0.000
_reflns_Friedel_fraction_full    .
_reflns_Friedel_fraction_max     .
_reflns_number_gt                8969
_reflns_number_total             13780
_reflns_special_details          
;
 Reflections were merged by SHELXL according to the crystal
 class for the calculation of statistics and refinement.
 
 _reflns_Friedel_fraction is defined as the number of unique
 Friedel pairs measured divided by the number that would be
 possible theoretically, ignoring centric projections and
 systematic absences.
;
_reflns_threshold_expression     'I > 2\s(I)'
_computing_cell_refinement       'SAINT V8.38A (?, 2016)'
_computing_data_collection       ?
_computing_data_reduction        'SAINT V8.38A (?, 2016)'
_computing_molecular_graphics    'Olex2 1.3 (Dolomanov et al., 2009)'
_computing_publication_material  'Olex2 1.3 (Dolomanov et al., 2009)'
_computing_structure_refinement  'SHELXL 2018/3 (Sheldrick, 2015)'
_computing_structure_solution    'SHELXT 2018/2 (Sheldrick, 2018)'
_refine_diff_density_max         1.481
_refine_diff_density_min         -1.422
_refine_diff_density_rms         0.113
_refine_ls_extinction_coef       .
_refine_ls_extinction_method     none
_refine_ls_goodness_of_fit_ref   1.006
_refine_ls_hydrogen_treatment    constr
_refine_ls_matrix_type           full
_refine_ls_number_parameters     729
_refine_ls_number_reflns         13780
_refine_ls_number_restraints     246
_refine_ls_R_factor_all          0.0821
_refine_ls_R_factor_gt           0.0406
_refine_ls_restrained_S_all      1.005
_refine_ls_shift/su_max          0.003
_refine_ls_shift/su_mean         0.000
_refine_ls_structure_factor_coef Fsqd
_refine_ls_weighting_details     
'w=1/[\s^2^(Fo^2^)+(0.0225P)^2^+0.6867P] where P=(Fo^2^+2Fc^2^)/3'
_refine_ls_weighting_scheme      calc
_refine_ls_wR_factor_gt          0.0722
_refine_ls_wR_factor_ref         0.0833
_refine_special_details          ?
_olex2_refinement_description    
;
1. Fixed Uiso
 At 1.2 times of:
  All C(H) groups
 At 1.5 times of:
  All C(H,H,H) groups
2. Restrained distances
 C65-C66A \\sim C65-C66B \\sim C65-C68A \\sim C65-C68B \\sim C65-C67A \\sim
C65-C67B
 with sigma of 0.02
 C31-C32A \\sim C31-C32B \\sim C31-C33A \\sim C31-C33B \\sim C31-C34A \\sim
C31-C34B
 with sigma of 0.02
3. Uiso/Uaniso restraints and constraints
C65 \\sim C66A \\sim C67A \\sim C68A \\sim C66B \\sim C67B \\sim C68B: within
2A with sigma of 0.01 and sigma for terminal atoms of 0.02 within 2A
C31 \\sim C32A \\sim C33A \\sim C34A \\sim C32B \\sim C33B \\sim C34B: within
2A with sigma of 0.01 and sigma for terminal atoms of 0.02 within 2A
4. Rigid body (RIGU) restrains
 C65, C66A, C67A, C68A, C66B, C67B, C68B
 with sigma for 1-2 distances of 0.002 and sigma for 1-3 distances of 0.002
 C31, C32A, C33A, C34A, C32B, C33B, C34B
 with sigma for 1-2 distances of 0.002 and sigma for 1-3 distances of 0.002
5. Others
 Sof(C66B)=Sof(H66D)=Sof(H66E)=Sof(H66F)=Sof(C67B)=Sof(H67D)=Sof(H67E)=
 Sof(H67F)=Sof(C68B)=Sof(H68D)=Sof(H68E)=Sof(H68F)=1-FVAR(1)
 Sof(C66A)=Sof(H66A)=Sof(H66B)=Sof(H66C)=Sof(C67A)=Sof(H67A)=Sof(H67B)=
 Sof(H67C)=Sof(C68A)=Sof(H68A)=Sof(H68B)=Sof(H68C)=FVAR(1)
 Sof(C32B)=Sof(H32D)=Sof(H32E)=Sof(H32F)=Sof(C33B)=Sof(H33D)=Sof(H33E)=
 Sof(H33F)=Sof(C34B)=Sof(H34D)=Sof(H34E)=Sof(H34F)=1-FVAR(2)
 Sof(C32A)=Sof(H32A)=Sof(H32B)=Sof(H32C)=Sof(C33A)=Sof(H33A)=Sof(H33B)=
 Sof(H33C)=Sof(C34A)=Sof(H34A)=Sof(H34B)=Sof(H34C)=FVAR(2)
6.a Aromatic/amide H refined with riding coordinates:
 C2(H2), C5(H5), C20(H20), C22(H22), C36(H36), C39(H39), C53(H53), C56(H56)
6.b Idealised Me refined as rotating group:
 C7(H7A,H7B,H7C), C8(H8A,H8B,H8C), C9(H9A,H9B,H9C), C11(H11A,H11B,H11C),
 C12(H12A,H12B,H12C), C13(H13A,H13B,H13C), C15(H15A,H15B,H15C), C16(H16A,H16B,
 H16C), C17(H17A,H17B,H17C), C24(H24A,H24B,H24C), C25(H25A,H25B,H25C), C26(H26A,
 H26B,H26C), C28(H28A,H28B,H28C), C29(H29A,H29B,H29C), C30(H30A,H30B,H30C),
 C32A(H32A,H32B,H32C), C33A(H33A,H33B,H33C), C34A(H34A,H34B,H34C), C32B(H32D,
 H32E,H32F), C33B(H33D,H33E,H33F), C34B(H34D,H34E,H34F), C41(H41A,H41B,H41C),
 C42(H42A,H42B,H42C), C43(H43A,H43B,H43C), C45(H45A,H45B,H45C), C46(H46A,H46B,
 H46C), C47(H47A,H47B,H47C), C49(H49A,H49B,H49C), C50(H50A,H50B,H50C), C51(H51A,
 H51B,H51C), C58(H58A,H58B,H58C), C59(H59A,H59B,H59C), C60(H60A,H60B,H60C),
 C62(H62A,H62B,H62C), C63(H63A,H63B,H63C), C64(H64A,H64B,H64C), C66A(H66A,H66B,
 H66C), C67A(H67A,H67B,H67C), C68A(H68A,H68B,H68C), C66B(H66D,H66E,H66F),
 C67B(H67D,H67E,H67F), C68B(H68D,H68E,H68F)
;
_atom_sites_solution_hydrogens   geom
_atom_sites_solution_primary     dual
_atom_sites_solution_secondary   ?
loop_
_atom_site_label
_atom_site_type_symbol
_atom_site_fract_x
_atom_site_fract_y
_atom_site_fract_z
_atom_site_U_iso_or_equiv
_atom_site_adp_type
_atom_site_occupancy
_atom_site_site_symmetry_order
_atom_site_calc_flag
_atom_site_refinement_flags_posn
_atom_site_refinement_flags_adp
_atom_site_refinement_flags_occupancy
_atom_site_disorder_assembly
_atom_site_disorder_group
Tm1 Tm 0.90850(2) 0.74199(2) 0.76172(2) 0.03173(7) Uani 1 1 d . . . . .
C1 C 0.9916(2) 0.6415(2) 0.7223(2) 0.0232(10) Uani 1 1 d . . . . .
C2 C 0.9196(2) 0.6314(2) 0.6751(2) 0.0208(9) Uani 1 1 d . . . . .
H2 H 0.903172 0.641736 0.624509 0.025 Uiso 1 1 calc R U . . .
C3 C 0.8746(2) 0.6035(2) 0.7135(2) 0.0218(10) Uani 1 1 d . . . . .
C4 C 0.9208(2) 0.5973(2) 0.7884(2) 0.0220(10) Uani 1 1 d . . . . .
C5 C 0.9916(2) 0.6208(2) 0.7917(2) 0.0244(10) Uani 1 1 d . . . . .
H5 H 1.033031 0.622301 0.834731 0.029 Uiso 1 1 calc R U . . .
C6 C 1.0591(2) 0.6623(3) 0.7026(2) 0.0286(11) Uani 1 1 d . . . . .
C7 C 1.0393(3) 0.6783(3) 0.6224(3) 0.0563(17) Uani 1 1 d . . . . .
H7A H 1.009017 0.722921 0.610167 0.084 Uiso 1 1 calc R U . . .
H7B H 1.012057 0.636419 0.594278 0.084 Uiso 1 1 calc R U . . .
H7C H 1.083876 0.686010 0.610664 0.084 Uiso 1 1 calc R U . . .
C8 C 1.1111(3) 0.5955(3) 0.7194(3) 0.0472(14) Uani 1 1 d . . . . .
H8A H 1.155615 0.608462 0.709325 0.071 Uiso 1 1 calc R U . . .
H8B H 1.087146 0.553646 0.688786 0.071 Uiso 1 1 calc R U . . .
H8C H 1.123575 0.581957 0.770688 0.071 Uiso 1 1 calc R U . . .
C9 C 1.0982(3) 0.7267(3) 0.7484(3) 0.0486(15) Uani 1 1 d . . . . .
H9A H 1.111472 0.714021 0.800008 0.073 Uiso 1 1 calc R U . . .
H9B H 1.066124 0.770056 0.737800 0.073 Uiso 1 1 calc R U . . .
H9C H 1.142500 0.737979 0.737161 0.073 Uiso 1 1 calc R U . . .
C10 C 0.7931(2) 0.5878(2) 0.6731(2) 0.0274(11) Uani 1 1 d . . . . .
C11 C 0.7767(2) 0.5888(3) 0.5905(3) 0.0430(14) Uani 1 1 d . . . . .
H11A H 0.784448 0.638836 0.575242 0.064 Uiso 1 1 calc R U . . .
H11B H 0.725902 0.574144 0.565757 0.064 Uiso 1 1 calc R U . . .
H11C H 0.809274 0.554246 0.577933 0.064 Uiso 1 1 calc R U . . .
C12 C 0.7689(2) 0.5108(2) 0.6898(3) 0.0393(13) Uani 1 1 d . . . . .
H12A H 0.799721 0.472886 0.678953 0.059 Uiso 1 1 calc R U . . .
H12B H 0.717894 0.502386 0.659755 0.059 Uiso 1 1 calc R U . . .
H12C H 0.773656 0.507975 0.741293 0.059 Uiso 1 1 calc R U . . .
C13 C 0.7448(2) 0.6474(3) 0.6897(3) 0.0410(13) Uani 1 1 d . . . . .
H13A H 0.753074 0.648281 0.741990 0.061 Uiso 1 1 calc R U . . .
H13B H 0.693418 0.636338 0.663183 0.061 Uiso 1 1 calc R U . . .
H13C H 0.757130 0.695800 0.674375 0.061 Uiso 1 1 calc R U . . .
C14 C 0.9086(2) 0.5649(2) 0.8567(2) 0.0254(10) Uani 1 1 d . . . . .
C15 C 0.9702(2) 0.5894(3) 0.9259(2) 0.0368(12) Uani 1 1 d . . . . .
H15A H 0.970706 0.643477 0.929248 0.055 Uiso 1 1 calc R U . . .
H15B H 1.017175 0.572126 0.923800 0.055 Uiso 1 1 calc R U . . .
H15C H 0.962037 0.568262 0.968674 0.055 Uiso 1 1 calc R U . . .
C16 C 0.8370(2) 0.5893(3) 0.8665(3) 0.0332(12) Uani 1 1 d . . . . .
H16A H 0.834656 0.569725 0.912413 0.050 Uiso 1 1 calc R U . . .
H16B H 0.795620 0.570426 0.826043 0.050 Uiso 1 1 calc R U . . .
H16C H 0.834869 0.643439 0.867204 0.050 Uiso 1 1 calc R U . . .
C17 C 0.9119(3) 0.4796(2) 0.8549(3) 0.0364(12) Uani 1 1 d . . . . .
H17A H 0.959043 0.464178 0.851865 0.055 Uiso 1 1 calc R U . . .
H17B H 0.872509 0.461178 0.812338 0.055 Uiso 1 1 calc R U . . .
H17C H 0.906236 0.459428 0.899195 0.055 Uiso 1 1 calc R U . . .
C18 C 0.9383(2) 0.8781(2) 0.8171(2) 0.0181(9) Uani 1 1 d . . . . .
C19 C 0.8645(2) 0.8621(2) 0.8154(2) 0.0200(9) Uani 1 1 d . . . . .
C20 C 0.8203(2) 0.8601(2) 0.7414(2) 0.0218(10) Uani 1 1 d . . . . .
H20 H 0.769208 0.851304 0.724507 0.026 Uiso 1 1 calc R U . . .
C21 C 0.8620(2) 0.8730(2) 0.6959(2) 0.0229(10) Uani 1 1 d . . . . .
C22 C 0.9346(2) 0.8835(2) 0.7433(2) 0.0213(10) Uani 1 1 d . . . . .
H22 H 0.975189 0.892858 0.727977 0.026 Uiso 1 1 calc R U . . .
C23 C 1.0121(2) 0.8848(2) 0.8787(2) 0.0240(10) Uani 1 1 d . . . . .
C24 C 1.0380(2) 0.8088(2) 0.9127(2) 0.0293(11) Uani 1 1 d . . . . .
H24A H 1.043046 0.775272 0.875259 0.044 Uiso 1 1 calc R U . . .
H24B H 1.002193 0.788608 0.932855 0.044 Uiso 1 1 calc R U . . .
H24C H 1.085216 0.814067 0.951497 0.044 Uiso 1 1 calc R U . . .
C25 C 1.0109(2) 0.9398(2) 0.9377(2) 0.0316(11) Uani 1 1 d . . . . .
H25A H 1.059452 0.942338 0.974849 0.047 Uiso 1 1 calc R U . . .
H25B H 0.975383 0.923464 0.960088 0.047 Uiso 1 1 calc R U . . .
H25C H 0.997072 0.988751 0.915991 0.047 Uiso 1 1 calc R U . . .
C26 C 1.0711(2) 0.9139(3) 0.8492(2) 0.0327(12) Uani 1 1 d . . . . .
H26A H 1.056190 0.962122 0.826124 0.049 Uiso 1 1 calc R U . . .
H26B H 1.077191 0.878980 0.813320 0.049 Uiso 1 1 calc R U . . .
H26C H 1.117388 0.919042 0.889355 0.049 Uiso 1 1 calc R U . . .
C27 C 0.8301(2) 0.8607(2) 0.8760(2) 0.0242(10) Uani 1 1 d . . . . .
C28 C 0.8716(2) 0.8156(3) 0.9433(2) 0.0330(11) Uani 1 1 d . . . . .
H28A H 0.877281 0.764672 0.928980 0.050 Uiso 1 1 calc R U . . .
H28B H 0.844350 0.815604 0.977329 0.050 Uiso 1 1 calc R U . . .
H28C H 0.919829 0.837574 0.966915 0.050 Uiso 1 1 calc R U . . .
C29 C 0.7528(2) 0.8256(3) 0.8461(3) 0.0373(12) Uani 1 1 d . . . . .
H29A H 0.722666 0.853852 0.803869 0.056 Uiso 1 1 calc R U . . .
H29B H 0.730248 0.826593 0.884008 0.056 Uiso 1 1 calc R U . . .
H29C H 0.756823 0.774382 0.831701 0.056 Uiso 1 1 calc R U . . .
C30 C 0.8188(3) 0.9403(2) 0.8971(3) 0.0352(12) Uani 1 1 d . . . . .
H30A H 0.866264 0.964265 0.919169 0.053 Uiso 1 1 calc R U . . .
H30B H 0.792555 0.939801 0.931997 0.053 Uiso 1 1 calc R U . . .
H30C H 0.790210 0.967770 0.853539 0.053 Uiso 1 1 calc R U . . .
C31 C 0.8351(2) 0.8832(3) 0.6139(2) 0.0355(11) Uani 1 1 d D U . . .
C32A C 0.8863(4) 0.8413(4) 0.5811(3) 0.0472(18) Uani 0.786(6) 1 d D U P A 1
H32A H 0.883736 0.788136 0.589598 0.071 Uiso 0.786(6) 1 calc R U P A 1
H32B H 0.936552 0.858500 0.604374 0.071 Uiso 0.786(6) 1 calc R U P A 1
H32C H 0.870969 0.850803 0.528755 0.071 Uiso 0.786(6) 1 calc R U P A 1
C33A C 0.7576(4) 0.8572(6) 0.5796(4) 0.079(3) Uani 0.786(6) 1 d D U P A 1
H33A H 0.741472 0.866330 0.527119 0.119 Uiso 0.786(6) 1 calc R U P A 1
H33B H 0.726043 0.884183 0.600835 0.119 Uiso 0.786(6) 1 calc R U P A 1
H33C H 0.754888 0.804149 0.588506 0.119 Uiso 0.786(6) 1 calc R U P A 1
C34A C 0.8419(4) 0.9651(3) 0.5976(4) 0.0540(19) Uani 0.786(6) 1 d D U P A 1
H34A H 0.893081 0.980310 0.618492 0.081 Uiso 0.786(6) 1 calc R U P A 1
H34B H 0.812168 0.994587 0.619072 0.081 Uiso 0.786(6) 1 calc R U P A 1
H34C H 0.824921 0.972711 0.544904 0.081 Uiso 0.786(6) 1 calc R U P A 1
C32B C 0.8917(12) 0.9118(17) 0.5852(13) 0.056(4) Uani 0.214(6) 1 d D U P A 2
H32D H 0.935817 0.924539 0.625824 0.084 Uiso 0.214(6) 1 calc R U P A 2
H32E H 0.873249 0.955979 0.555661 0.084 Uiso 0.214(6) 1 calc R U P A 2
H32F H 0.903453 0.873784 0.555136 0.084 Uiso 0.214(6) 1 calc R U P A 2
C33B C 0.7961(14) 0.8108(11) 0.5775(13) 0.047(5) Uani 0.214(6) 1 d D U P A 2
H33D H 0.781309 0.815490 0.524559 0.071 Uiso 0.214(6) 1 calc R U P A 2
H33E H 0.752942 0.802444 0.591540 0.071 Uiso 0.214(6) 1 calc R U P A 2
H33F H 0.829686 0.768931 0.593631 0.071 Uiso 0.214(6) 1 calc R U P A 2
C34B C 0.7713(12) 0.9404(13) 0.5938(12) 0.046(4) Uani 0.214(6) 1 d D U P A 2
H34D H 0.789749 0.988453 0.615326 0.069 Uiso 0.214(6) 1 calc R U P A 2
H34E H 0.733285 0.923290 0.612543 0.069 Uiso 0.214(6) 1 calc R U P A 2
H34F H 0.750727 0.945325 0.540788 0.069 Uiso 0.214(6) 1 calc R U P A 2
Tm2 Tm 0.43022(2) 0.73836(2) 0.73551(2) 0.02785(6) Uani 1 1 d . . . . .
C35 C 0.4633(2) 0.7822(2) 0.6191(2) 0.0191(9) Uani 1 1 d . . . . .
C36 C 0.4106(2) 0.8322(2) 0.6252(2) 0.0186(9) Uani 1 1 d . . . . .
H36 H 0.419668 0.882790 0.638284 0.022 Uiso 1 1 calc R U . . .
C37 C 0.3416(2) 0.7966(2) 0.6091(2) 0.0205(9) Uani 1 1 d . . . . .
C38 C 0.3524(2) 0.7199(2) 0.5934(2) 0.0184(9) Uani 1 1 d . . . . .
C39 C 0.4279(2) 0.7139(2) 0.6009(2) 0.0206(9) Uani 1 1 d . . . . .
H39 H 0.450982 0.669518 0.594438 0.025 Uiso 1 1 calc R U . . .
C40 C 0.5427(2) 0.7969(2) 0.6285(2) 0.0205(9) Uani 1 1 d . . . . .
C41 C 0.5595(2) 0.8798(2) 0.6338(3) 0.0294(11) Uani 1 1 d . . . . .
H41A H 0.528828 0.904497 0.589375 0.044 Uiso 1 1 calc R U . . .
H41B H 0.611003 0.887529 0.639730 0.044 Uiso 1 1 calc R U . . .
H41C H 0.549396 0.900538 0.675798 0.044 Uiso 1 1 calc R U . . .
C42 C 0.5603(2) 0.7655(2) 0.5632(2) 0.0297(11) Uani 1 1 d . . . . .
H42A H 0.552598 0.711878 0.560766 0.045 Uiso 1 1 calc R U . . .
H42B H 0.611259 0.776178 0.568849 0.045 Uiso 1 1 calc R U . . .
H42C H 0.528222 0.788342 0.518322 0.045 Uiso 1 1 calc R U . . .
C43 C 0.5928(2) 0.7597(2) 0.6973(2) 0.0311(11) Uani 1 1 d . . . . .
H43A H 0.583388 0.780178 0.739779 0.047 Uiso 1 1 calc R U . . .
H43B H 0.643784 0.768656 0.701900 0.047 Uiso 1 1 calc R U . . .
H43C H 0.583332 0.706395 0.694577 0.047 Uiso 1 1 calc R U . . .
C44 C 0.2731(2) 0.8404(2) 0.6075(2) 0.0241(10) Uani 1 1 d . . . . .
C45 C 0.2904(2) 0.9239(2) 0.6175(3) 0.0374(13) Uani 1 1 d . . . . .
H45A H 0.328256 0.932283 0.664782 0.056 Uiso 1 1 calc R U . . .
H45B H 0.246167 0.951012 0.615383 0.056 Uiso 1 1 calc R U . . .
H45C H 0.307752 0.941316 0.578722 0.056 Uiso 1 1 calc R U . . .
C46 C 0.2113(2) 0.8335(3) 0.5340(3) 0.0353(12) Uani 1 1 d . . . . .
H46A H 0.228909 0.849874 0.495028 0.053 Uiso 1 1 calc R U . . .
H46B H 0.170129 0.864463 0.534310 0.053 Uiso 1 1 calc R U . . .
H46C H 0.195552 0.781860 0.525814 0.053 Uiso 1 1 calc R U . . .
C47 C 0.2465(2) 0.8177(3) 0.6699(2) 0.0326(11) Uani 1 1 d . . . . .
H47A H 0.234787 0.764867 0.666140 0.049 Uiso 1 1 calc R U . . .
H47B H 0.202800 0.846215 0.667013 0.049 Uiso 1 1 calc R U . . .
H47C H 0.284895 0.827614 0.716488 0.049 Uiso 1 1 calc R U . . .
C48 C 0.3006(2) 0.6546(2) 0.5614(2) 0.0229(10) Uani 1 1 d . . . . .
C49 C 0.2717(2) 0.6611(3) 0.4785(2) 0.0365(12) Uani 1 1 d . . . . .
H49A H 0.240350 0.704786 0.464323 0.055 Uiso 1 1 calc R U . . .
H49B H 0.243411 0.616774 0.457602 0.055 Uiso 1 1 calc R U . . .
H49C H 0.312760 0.665802 0.460537 0.055 Uiso 1 1 calc R U . . .
C50 C 0.2365(2) 0.6458(2) 0.5903(3) 0.0303(11) Uani 1 1 d . . . . .
H50A H 0.255501 0.639118 0.643177 0.045 Uiso 1 1 calc R U . . .
H50B H 0.207387 0.602477 0.567686 0.045 Uiso 1 1 calc R U . . .
H50C H 0.205763 0.690076 0.578460 0.045 Uiso 1 1 calc R U . . .
C51 C 0.3429(2) 0.5810(2) 0.5798(3) 0.0339(12) Uani 1 1 d . . . . .
H51A H 0.380955 0.580237 0.557432 0.051 Uiso 1 1 calc R U . . .
H51B H 0.309201 0.539708 0.561041 0.051 Uiso 1 1 calc R U . . .
H51C H 0.365319 0.576340 0.632676 0.051 Uiso 1 1 calc R U . . .
C52 C 0.4791(2) 0.8094(2) 0.8656(2) 0.0210(9) Uani 1 1 d . . . . .
C53 C 0.5318(2) 0.7567(2) 0.8664(2) 0.0218(9) Uani 1 1 d . . . . .
H53 H 0.579740 0.767978 0.867250 0.026 Uiso 1 1 calc R U . . .
C54 C 0.5040(2) 0.6833(2) 0.8659(2) 0.0215(9) Uani 1 1 d . . . . .
C55 C 0.4296(2) 0.6921(2) 0.8643(2) 0.0215(10) Uani 1 1 d . . . . .
C56 C 0.4161(2) 0.7695(2) 0.8637(2) 0.0241(10) Uani 1 1 d . . . . .
H56 H 0.371217 0.791202 0.862300 0.029 Uiso 1 1 calc R U . . .
C57 C 0.4918(2) 0.8924(2) 0.8750(2) 0.0272(11) Uani 1 1 d . . . . .
C58 C 0.5334(3) 0.9098(3) 0.9551(3) 0.0583(17) Uani 1 1 d . . . . .
H58A H 0.504076 0.894484 0.984742 0.087 Uiso 1 1 calc R U . . .
H58B H 0.542780 0.963057 0.960880 0.087 Uiso 1 1 calc R U . . .
H58C H 0.579807 0.882989 0.970854 0.087 Uiso 1 1 calc R U . . .
C59 C 0.5378(3) 0.9188(2) 0.8306(3) 0.0414(13) Uani 1 1 d . . . . .
H59A H 0.584207 0.891994 0.845781 0.062 Uiso 1 1 calc R U . . .
H59B H 0.547181 0.971911 0.838505 0.062 Uiso 1 1 calc R U . . .
H59C H 0.511597 0.909610 0.778943 0.062 Uiso 1 1 calc R U . . .
C60 C 0.4203(3) 0.9345(3) 0.8517(4) 0.0600(18) Uani 1 1 d . . . . .
H60A H 0.392395 0.922430 0.801009 0.090 Uiso 1 1 calc R U . . .
H60B H 0.430220 0.987696 0.856112 0.090 Uiso 1 1 calc R U . . .
H60C H 0.392139 0.920483 0.882806 0.090 Uiso 1 1 calc R U . . .
C61 C 0.5516(2) 0.6156(2) 0.8658(2) 0.0227(10) Uani 1 1 d . . . . .
C62 C 0.6304(2) 0.6390(2) 0.8757(3) 0.0397(13) Uani 1 1 d . . . . .
H62A H 0.630412 0.671247 0.835355 0.060 Uiso 1 1 calc R U . . .
H62B H 0.659884 0.594994 0.876229 0.060 Uiso 1 1 calc R U . . .
H62C H 0.650977 0.665735 0.921699 0.060 Uiso 1 1 calc R U . . .
C63 C 0.5240(3) 0.5753(3) 0.7921(3) 0.0485(15) Uani 1 1 d . . . . .
H63A H 0.475029 0.555589 0.784330 0.073 Uiso 1 1 calc R U . . .
H63B H 0.557157 0.534498 0.792178 0.073 Uiso 1 1 calc R U . . .
H63C H 0.522162 0.609965 0.753067 0.073 Uiso 1 1 calc R U . . .
C64 C 0.5556(3) 0.5615(3) 0.9266(3) 0.0537(16) Uani 1 1 d . . . . .
H64A H 0.578081 0.585848 0.973710 0.081 Uiso 1 1 calc R U . . .
H64B H 0.584993 0.518588 0.923228 0.081 Uiso 1 1 calc R U . . .
H64C H 0.506257 0.545234 0.922130 0.081 Uiso 1 1 calc R U . . .
C65 C 0.3696(2) 0.6369(2) 0.8656(2) 0.0251(9) Uani 1 1 d D U . . .
C66A C 0.2933(3) 0.6741(3) 0.8416(4) 0.0342(15) Uani 0.788(6) 1 d D U P B 1
H66A H 0.256232 0.637191 0.841026 0.051 Uiso 0.788(6) 1 calc R U P B 1
H66B H 0.282288 0.695031 0.792834 0.051 Uiso 0.788(6) 1 calc R U P B 1
H66C H 0.293131 0.713596 0.875907 0.051 Uiso 0.788(6) 1 calc R U P B 1
C67A C 0.3831(3) 0.6126(4) 0.9451(3) 0.0423(17) Uani 0.788(6) 1 d D U P B 1
H67A H 0.342613 0.581327 0.946928 0.063 Uiso 0.788(6) 1 calc R U P B 1
H67B H 0.386334 0.656410 0.975514 0.063 Uiso 0.788(6) 1 calc R U P B 1
H67C H 0.428789 0.584661 0.963153 0.063 Uiso 0.788(6) 1 calc R U P B 1
C68A C 0.3593(3) 0.5686(3) 0.8163(3) 0.0378(16) Uani 0.788(6) 1 d D U P B 1
H68A H 0.404142 0.539172 0.831434 0.057 Uiso 0.788(6) 1 calc R U P B 1
H68B H 0.348251 0.584514 0.765792 0.057 Uiso 0.788(6) 1 calc R U P B 1
H68C H 0.318866 0.538663 0.820309 0.057 Uiso 0.788(6) 1 calc R U P B 1
C66B C 0.3139(11) 0.6742(11) 0.8931(14) 0.030(4) Uani 0.212(6) 1 d D U P B 2
H66D H 0.277004 0.638057 0.894700 0.044 Uiso 0.212(6) 1 calc R U P B 2
H66E H 0.290353 0.714700 0.860249 0.044 Uiso 0.212(6) 1 calc R U P B 2
H66F H 0.338534 0.693858 0.941952 0.044 Uiso 0.212(6) 1 calc R U P B 2
C67B C 0.3934(11) 0.5649(9) 0.9086(12) 0.029(4) Uani 0.212(6) 1 d D U P B 2
H67D H 0.350213 0.537977 0.909978 0.044 Uiso 0.212(6) 1 calc R U P B 2
H67E H 0.424751 0.576558 0.958299 0.044 Uiso 0.212(6) 1 calc R U P B 2
H67F H 0.420431 0.534269 0.885023 0.044 Uiso 0.212(6) 1 calc R U P B 2
C68B C 0.3323(11) 0.6190(13) 0.7844(8) 0.033(4) Uani 0.212(6) 1 d D U P B 2
H68D H 0.367723 0.596193 0.765246 0.049 Uiso 0.212(6) 1 calc R U P B 2
H68E H 0.313705 0.664745 0.757657 0.049 Uiso 0.212(6) 1 calc R U P B 2
H68F H 0.291711 0.584784 0.778581 0.049 Uiso 0.212(6) 1 calc R U P B 2

loop_
_atom_site_aniso_label
_atom_site_aniso_U_11
_atom_site_aniso_U_22
_atom_site_aniso_U_33
_atom_site_aniso_U_23
_atom_site_aniso_U_13
_atom_site_aniso_U_12
Tm1 0.04415(13) 0.01985(12) 0.03632(14) -0.00548(10) 0.02030(11) -0.00176(9)
C1 0.017(2) 0.029(3) 0.026(3) -0.002(2) 0.010(2) -0.0018(18)
C2 0.023(2) 0.022(2) 0.020(3) 0.0000(19) 0.010(2) 0.0035(18)
C3 0.021(2) 0.019(2) 0.027(3) -0.0013(19) 0.011(2) 0.0007(17)
C4 0.025(2) 0.020(2) 0.026(3) -0.0018(19) 0.015(2) 0.0008(18)
C5 0.019(2) 0.029(3) 0.025(3) -0.003(2) 0.008(2) -0.0030(18)
C6 0.019(2) 0.040(3) 0.027(3) 0.000(2) 0.009(2) -0.005(2)
C7 0.039(3) 0.094(5) 0.043(4) 0.004(3) 0.024(3) -0.013(3)
C8 0.033(3) 0.056(4) 0.063(4) -0.009(3) 0.031(3) 0.000(3)
C9 0.048(3) 0.048(3) 0.066(4) -0.017(3) 0.041(3) -0.021(3)
C10 0.020(2) 0.032(3) 0.030(3) -0.007(2) 0.009(2) -0.0051(19)
C11 0.022(3) 0.062(4) 0.039(4) -0.005(3) 0.003(2) -0.009(2)
C12 0.024(3) 0.039(3) 0.056(4) -0.017(3) 0.015(3) -0.017(2)
C13 0.022(2) 0.050(3) 0.046(4) -0.006(3) 0.005(2) 0.005(2)
C14 0.029(2) 0.023(2) 0.027(3) 0.000(2) 0.014(2) -0.0041(19)
C15 0.043(3) 0.042(3) 0.030(3) 0.005(2) 0.019(3) -0.001(2)
C16 0.038(3) 0.037(3) 0.032(3) -0.004(2) 0.022(2) -0.003(2)
C17 0.048(3) 0.025(3) 0.041(3) 0.006(2) 0.021(3) -0.002(2)
C18 0.023(2) 0.013(2) 0.016(2) -0.0025(18) 0.0042(19) 0.0013(17)
C19 0.022(2) 0.020(2) 0.019(3) -0.0025(18) 0.008(2) 0.0022(17)
C20 0.016(2) 0.025(2) 0.023(3) -0.0006(19) 0.004(2) -0.0028(17)
C21 0.026(2) 0.025(2) 0.014(2) 0.0002(19) 0.002(2) -0.0059(18)
C22 0.023(2) 0.024(2) 0.018(3) -0.0016(19) 0.008(2) -0.0037(18)
C23 0.025(2) 0.024(2) 0.021(3) -0.003(2) 0.005(2) -0.0011(19)
C24 0.028(2) 0.030(3) 0.025(3) -0.001(2) 0.003(2) 0.001(2)
C25 0.029(3) 0.030(3) 0.030(3) -0.008(2) 0.003(2) -0.004(2)
C26 0.021(2) 0.042(3) 0.031(3) 0.000(2) 0.004(2) -0.005(2)
C27 0.026(2) 0.029(3) 0.018(3) -0.006(2) 0.008(2) 0.0018(19)
C28 0.041(3) 0.037(3) 0.022(3) 0.000(2) 0.012(2) 0.004(2)
C29 0.031(3) 0.055(3) 0.031(3) -0.005(2) 0.016(2) -0.009(2)
C30 0.043(3) 0.034(3) 0.032(3) -0.004(2) 0.017(3) 0.005(2)
C31 0.039(2) 0.047(3) 0.018(3) 0.006(2) 0.006(2) -0.002(2)
C32A 0.074(4) 0.051(4) 0.015(4) 0.000(3) 0.015(3) 0.009(3)
C33A 0.053(4) 0.133(7) 0.035(5) 0.015(5) -0.006(4) -0.033(4)
C34A 0.074(5) 0.045(3) 0.035(4) 0.016(3) 0.008(4) 0.014(3)
C32B 0.057(7) 0.081(10) 0.031(9) 0.016(8) 0.018(7) -0.006(6)
C33B 0.053(9) 0.056(6) 0.021(9) -0.004(7) -0.003(8) -0.001(5)
C34B 0.060(7) 0.057(7) 0.013(8) 0.008(7) 0.002(7) 0.012(6)
Tm2 0.03602(12) 0.02545(12) 0.01918(12) 0.00110(9) 0.00549(9) -0.00194(9)
C35 0.020(2) 0.019(2) 0.018(2) 0.0015(18) 0.0062(19) -0.0020(17)
C36 0.024(2) 0.013(2) 0.019(2) 0.0006(18) 0.0073(19) 0.0000(17)
C37 0.017(2) 0.025(2) 0.022(3) 0.0040(19) 0.0092(19) 0.0016(17)
C38 0.018(2) 0.017(2) 0.019(2) 0.0027(18) 0.0062(19) -0.0007(16)
C39 0.018(2) 0.020(2) 0.024(3) -0.0027(19) 0.0090(19) 0.0054(17)
C40 0.017(2) 0.022(2) 0.024(3) -0.0030(19) 0.009(2) -0.0009(17)
C41 0.022(2) 0.034(3) 0.035(3) 0.000(2) 0.014(2) -0.001(2)
C42 0.022(2) 0.043(3) 0.026(3) -0.001(2) 0.011(2) -0.003(2)
C43 0.024(2) 0.043(3) 0.024(3) -0.009(2) 0.005(2) -0.002(2)
C44 0.018(2) 0.021(2) 0.037(3) 0.004(2) 0.014(2) 0.0048(17)
C45 0.026(3) 0.029(3) 0.061(4) 0.007(3) 0.020(3) 0.011(2)
C46 0.026(2) 0.031(3) 0.049(3) 0.010(2) 0.013(2) 0.010(2)
C47 0.030(2) 0.035(3) 0.038(3) 0.005(2) 0.019(2) 0.010(2)
C48 0.017(2) 0.023(2) 0.028(3) 0.000(2) 0.008(2) -0.0008(17)
C49 0.033(3) 0.041(3) 0.027(3) -0.006(2) 0.000(2) -0.010(2)
C50 0.025(2) 0.026(3) 0.041(3) 0.006(2) 0.012(2) -0.0028(19)
C51 0.032(3) 0.017(2) 0.050(3) -0.005(2) 0.010(2) -0.006(2)
C52 0.030(2) 0.015(2) 0.018(2) 0.0011(18) 0.009(2) 0.0024(18)
C53 0.021(2) 0.022(2) 0.021(2) -0.0011(19) 0.0044(18) -0.0002(18)
C54 0.031(2) 0.018(2) 0.015(2) -0.0012(18) 0.009(2) 0.0011(18)
C55 0.029(2) 0.018(2) 0.019(3) -0.0013(19) 0.012(2) -0.0031(18)
C56 0.024(2) 0.019(2) 0.031(3) -0.001(2) 0.013(2) -0.0012(18)
C57 0.034(3) 0.020(2) 0.027(3) -0.002(2) 0.009(2) -0.0008(19)
C58 0.107(5) 0.022(3) 0.041(4) -0.010(3) 0.017(4) -0.012(3)
C59 0.060(3) 0.021(3) 0.049(4) 0.002(2) 0.026(3) -0.008(2)
C60 0.048(3) 0.024(3) 0.109(6) -0.001(3) 0.029(4) 0.003(2)
C61 0.027(2) 0.015(2) 0.024(3) 0.0039(19) 0.007(2) 0.0027(18)
C62 0.031(3) 0.029(3) 0.054(4) 0.005(3) 0.006(3) 0.014(2)
C63 0.040(3) 0.041(3) 0.057(4) -0.026(3) 0.007(3) 0.011(2)
C64 0.067(4) 0.035(3) 0.068(4) 0.023(3) 0.034(3) 0.026(3)
C65 0.029(2) 0.023(2) 0.022(2) 0.0029(17) 0.0068(19) -0.0065(17)
C66A 0.031(3) 0.031(3) 0.041(4) 0.002(3) 0.012(3) -0.008(2)
C67A 0.041(4) 0.056(4) 0.027(3) 0.010(3) 0.009(3) -0.017(3)
C68A 0.039(4) 0.032(3) 0.039(4) -0.007(3) 0.009(3) -0.009(3)
C66B 0.035(7) 0.023(7) 0.036(8) 0.005(7) 0.018(6) -0.011(6)
C67B 0.033(8) 0.028(6) 0.030(7) 0.010(6) 0.015(6) -0.008(5)
C68B 0.040(8) 0.027(9) 0.026(4) 0.000(5) 0.004(5) -0.010(7)

_geom_special_details            
;
 All esds (except the esd in the dihedral angle between two l.s. planes)
 are estimated using the full covariance matrix.  The cell esds are taken
 into account individually in the estimation of esds in distances, angles
 and torsion angles; correlations between esds in cell parameters are only
 used when they are defined by crystal symmetry.  An approximate (isotropic)
 treatment of cell esds is used for estimating esds involving l.s. planes.
;
loop_
_geom_bond_atom_site_label_1
_geom_bond_atom_site_label_2
_geom_bond_distance
_geom_bond_site_symmetry_2
_geom_bond_publ_flag
Tm1 C1 2.712(4) . ?
Tm1 C2 2.676(4) . ?
Tm1 C3 2.681(4) . ?
Tm1 C4 2.664(4) . ?
Tm1 C5 2.670(4) . ?
Tm1 C18 2.673(4) . ?
Tm1 C19 2.677(4) . ?
Tm1 C20 2.686(4) . ?
Tm1 C21 2.703(4) . ?
Tm1 C22 2.658(4) . ?
C1 C2 1.406(5) . ?
C1 C5 1.407(5) . ?
C1 C6 1.535(5) . ?
C2 H2 0.9500 . ?
C2 C3 1.423(5) . ?
C3 C4 1.442(6) . ?
C3 C10 1.542(6) . ?
C4 C5 1.423(5) . ?
C4 C14 1.548(5) . ?
C5 H5 0.9500 . ?
C6 C7 1.511(6) . ?
C6 C8 1.538(6) . ?
C6 C9 1.511(6) . ?
C7 H7A 0.9800 . ?
C7 H7B 0.9800 . ?
C7 H7C 0.9800 . ?
C8 H8A 0.9800 . ?
C8 H8B 0.9800 . ?
C8 H8C 0.9800 . ?
C9 H9A 0.9800 . ?
C9 H9B 0.9800 . ?
C9 H9C 0.9800 . ?
C10 C11 1.536(6) . ?
C10 C12 1.540(6) . ?
C10 C13 1.535(6) . ?
C11 H11A 0.9800 . ?
C11 H11B 0.9800 . ?
C11 H11C 0.9800 . ?
C12 H12A 0.9800 . ?
C12 H12B 0.9800 . ?
C12 H12C 0.9800 . ?
C13 H13A 0.9800 . ?
C13 H13B 0.9800 . ?
C13 H13C 0.9800 . ?
C14 C15 1.539(6) . ?
C14 C16 1.535(5) . ?
C14 C17 1.545(6) . ?
C15 H15A 0.9800 . ?
C15 H15B 0.9800 . ?
C15 H15C 0.9800 . ?
C16 H16A 0.9800 . ?
C16 H16B 0.9800 . ?
C16 H16C 0.9800 . ?
C17 H17A 0.9800 . ?
C17 H17B 0.9800 . ?
C17 H17C 0.9800 . ?
C18 C19 1.455(5) . ?
C18 C22 1.423(5) . ?
C18 C23 1.537(6) . ?
C19 C20 1.412(6) . ?
C19 C27 1.544(5) . ?
C20 H20 0.9500 . ?
C20 C21 1.413(5) . ?
C21 C22 1.418(5) . ?
C21 C31 1.518(6) . ?
C22 H22 0.9500 . ?
C23 C24 1.536(6) . ?
C23 C25 1.528(5) . ?
C23 C26 1.541(5) . ?
C24 H24A 0.9800 . ?
C24 H24B 0.9800 . ?
C24 H24C 0.9800 . ?
C25 H25A 0.9800 . ?
C25 H25B 0.9800 . ?
C25 H25C 0.9800 . ?
C26 H26A 0.9800 . ?
C26 H26B 0.9800 . ?
C26 H26C 0.9800 . ?
C27 C28 1.527(6) . ?
C27 C29 1.553(6) . ?
C27 C30 1.535(6) . ?
C28 H28A 0.9800 . ?
C28 H28B 0.9800 . ?
C28 H28C 0.9800 . ?
C29 H29A 0.9800 . ?
C29 H29B 0.9800 . ?
C29 H29C 0.9800 . ?
C30 H30A 0.9800 . ?
C30 H30B 0.9800 . ?
C30 H30C 0.9800 . ?
C31 C32A 1.552(6) . ?
C31 C33A 1.505(7) . ?
C31 C34A 1.529(7) . ?
C31 C32B 1.489(13) . ?
C31 C33B 1.560(14) . ?
C31 C34B 1.562(13) . ?
C32A H32A 0.9800 . ?
C32A H32B 0.9800 . ?
C32A H32C 0.9800 . ?
C33A H33A 0.9800 . ?
C33A H33B 0.9800 . ?
C33A H33C 0.9800 . ?
C34A H34A 0.9800 . ?
C34A H34B 0.9800 . ?
C34A H34C 0.9800 . ?
C32B H32D 0.9800 . ?
C32B H32E 0.9800 . ?
C32B H32F 0.9800 . ?
C33B H33D 0.9800 . ?
C33B H33E 0.9800 . ?
C33B H33F 0.9800 . ?
C34B H34D 0.9800 . ?
C34B H34E 0.9800 . ?
C34B H34F 0.9800 . ?
Tm2 C35 2.684(4) . ?
Tm2 C36 2.668(4) . ?
Tm2 C37 2.705(4) . ?
Tm2 C38 2.699(4) . ?
Tm2 C39 2.652(4) . ?
Tm2 C52 2.717(4) . ?
Tm2 C53 2.675(4) . ?
Tm2 C54 2.661(4) . ?
Tm2 C55 2.656(4) . ?
Tm2 C56 2.671(4) . ?
C35 C36 1.403(5) . ?
C35 C39 1.400(5) . ?
C35 C40 1.519(5) . ?
C36 H36 0.9500 . ?
C36 C37 1.427(5) . ?
C37 C38 1.453(5) . ?
C37 C44 1.541(5) . ?
C38 C39 1.430(5) . ?
C38 C48 1.543(5) . ?
C39 H39 0.9500 . ?
C40 C41 1.531(5) . ?
C40 C42 1.537(5) . ?
C40 C43 1.526(6) . ?
C41 H41A 0.9800 . ?
C41 H41B 0.9800 . ?
C41 H41C 0.9800 . ?
C42 H42A 0.9800 . ?
C42 H42B 0.9800 . ?
C42 H42C 0.9800 . ?
C43 H43A 0.9800 . ?
C43 H43B 0.9800 . ?
C43 H43C 0.9800 . ?
C44 C45 1.546(6) . ?
C44 C46 1.536(6) . ?
C44 C47 1.533(5) . ?
C45 H45A 0.9800 . ?
C45 H45B 0.9800 . ?
C45 H45C 0.9800 . ?
C46 H46A 0.9800 . ?
C46 H46B 0.9800 . ?
C46 H46C 0.9800 . ?
C47 H47A 0.9800 . ?
C47 H47B 0.9800 . ?
C47 H47C 0.9800 . ?
C48 C49 1.530(6) . ?
C48 C50 1.542(5) . ?
C48 C51 1.543(6) . ?
C49 H49A 0.9800 . ?
C49 H49B 0.9800 . ?
C49 H49C 0.9800 . ?
C50 H50A 0.9800 . ?
C50 H50B 0.9800 . ?
C50 H50C 0.9800 . ?
C51 H51A 0.9800 . ?
C51 H51B 0.9800 . ?
C51 H51C 0.9800 . ?
C52 C53 1.398(5) . ?
C52 C56 1.413(5) . ?
C52 C57 1.524(5) . ?
C53 H53 0.9500 . ?
C53 C54 1.432(5) . ?
C54 C55 1.448(5) . ?
C54 C61 1.536(5) . ?
C55 C56 1.425(5) . ?
C55 C65 1.544(5) . ?
C56 H56 0.9500 . ?
C57 C58 1.532(6) . ?
C57 C59 1.518(6) . ?
C57 C60 1.515(6) . ?
C58 H58A 0.9800 . ?
C58 H58B 0.9800 . ?
C58 H58C 0.9800 . ?
C59 H59A 0.9800 . ?
C59 H59B 0.9800 . ?
C59 H59C 0.9800 . ?
C60 H60A 0.9800 . ?
C60 H60B 0.9800 . ?
C60 H60C 0.9800 . ?
C61 C62 1.538(6) . ?
C61 C63 1.539(6) . ?
C61 C64 1.522(6) . ?
C62 H62A 0.9800 . ?
C62 H62B 0.9800 . ?
C62 H62C 0.9800 . ?
C63 H63A 0.9800 . ?
C63 H63B 0.9800 . ?
C63 H63C 0.9800 . ?
C64 H64A 0.9800 . ?
C64 H64B 0.9800 . ?
C64 H64C 0.9800 . ?
C65 C66A 1.553(6) . ?
C65 C67A 1.550(6) . ?
C65 C68A 1.536(6) . ?
C65 C66B 1.520(13) . ?
C65 C67B 1.534(13) . ?
C65 C68B 1.539(13) . ?
C66A H66A 0.9800 . ?
C66A H66B 0.9800 . ?
C66A H66C 0.9800 . ?
C67A H67A 0.9800 . ?
C67A H67B 0.9800 . ?
C67A H67C 0.9800 . ?
C68A H68A 0.9800 . ?
C68A H68B 0.9800 . ?
C68A H68C 0.9800 . ?
C66B H66D 0.9800 . ?
C66B H66E 0.9800 . ?
C66B H66F 0.9800 . ?
C67B H67D 0.9800 . ?
C67B H67E 0.9800 . ?
C67B H67F 0.9800 . ?
C68B H68D 0.9800 . ?
C68B H68E 0.9800 . ?
C68B H68F 0.9800 . ?

loop_
_geom_angle_atom_site_label_1
_geom_angle_atom_site_label_2
_geom_angle_atom_site_label_3
_geom_angle
_geom_angle_site_symmetry_1
_geom_angle_site_symmetry_3
_geom_angle_publ_flag
C2 Tm1 C1 30.24(12) . . ?
C2 Tm1 C3 30.81(11) . . ?
C2 Tm1 C19 163.70(13) . . ?
C2 Tm1 C20 133.28(12) . . ?
C2 Tm1 C21 116.11(12) . . ?
C3 Tm1 C1 51.17(12) . . ?
C3 Tm1 C20 128.51(12) . . ?
C3 Tm1 C21 130.46(13) . . ?
C4 Tm1 C1 51.26(12) . . ?
C4 Tm1 C2 50.78(12) . . ?
C4 Tm1 C3 31.29(12) . . ?
C4 Tm1 C5 30.94(11) . . ?
C4 Tm1 C18 146.39(13) . . ?
C4 Tm1 C19 137.79(12) . . ?
C4 Tm1 C20 145.24(12) . . ?
C4 Tm1 C21 161.48(13) . . ?
C5 Tm1 C1 30.30(12) . . ?
C5 Tm1 C2 49.64(13) . . ?
C5 Tm1 C3 50.83(13) . . ?
C5 Tm1 C18 129.42(12) . . ?
C5 Tm1 C19 146.23(13) . . ?
C5 Tm1 C20 174.70(12) . . ?
C5 Tm1 C21 154.86(12) . . ?
C18 Tm1 C1 131.58(12) . . ?
C18 Tm1 C2 153.14(12) . . ?
C18 Tm1 C3 175.98(12) . . ?
C18 Tm1 C19 31.56(11) . . ?
C18 Tm1 C20 50.77(12) . . ?
C18 Tm1 C21 51.49(12) . . ?
C19 Tm1 C1 162.95(12) . . ?
C19 Tm1 C3 145.44(12) . . ?
C19 Tm1 C20 30.52(12) . . ?
C19 Tm1 C21 51.30(12) . . ?
C20 Tm1 C1 154.72(13) . . ?
C20 Tm1 C21 30.39(11) . . ?
C21 Tm1 C1 126.03(12) . . ?
C22 Tm1 C1 116.58(12) . . ?
C22 Tm1 C2 125.09(12) . . ?
C22 Tm1 C3 152.68(13) . . ?
C22 Tm1 C4 164.62(12) . . ?
C22 Tm1 C5 133.73(12) . . ?
C22 Tm1 C18 30.96(11) . . ?
C22 Tm1 C19 51.11(12) . . ?
C22 Tm1 C20 49.88(12) . . ?
C22 Tm1 C21 30.65(11) . . ?
C2 C1 Tm1 73.5(2) . . ?
C2 C1 C5 105.8(3) . . ?
C2 C1 C6 128.1(4) . . ?
C5 C1 Tm1 73.2(2) . . ?
C5 C1 C6 125.8(4) . . ?
C6 C1 Tm1 123.4(3) . . ?
Tm1 C2 H2 116.1 . . ?
C1 C2 Tm1 76.3(2) . . ?
C1 C2 H2 124.6 . . ?
C1 C2 C3 110.9(4) . . ?
C3 C2 Tm1 74.8(2) . . ?
C3 C2 H2 124.6 . . ?
C2 C3 Tm1 74.4(2) . . ?
C2 C3 C4 106.2(3) . . ?
C2 C3 C10 120.4(4) . . ?
C4 C3 Tm1 73.7(2) . . ?
C4 C3 C10 133.4(4) . . ?
C10 C3 Tm1 116.1(3) . . ?
C3 C4 Tm1 75.0(2) . . ?
C3 C4 C14 132.9(4) . . ?
C5 C4 Tm1 74.7(2) . . ?
C5 C4 C3 106.6(4) . . ?
C5 C4 C14 120.1(4) . . ?
C14 C4 Tm1 120.7(3) . . ?
Tm1 C5 H5 116.2 . . ?
C1 C5 Tm1 76.5(2) . . ?
C1 C5 C4 110.6(4) . . ?
C1 C5 H5 124.7 . . ?
C4 C5 Tm1 74.3(2) . . ?
C4 C5 H5 124.7 . . ?
C1 C6 C8 108.2(4) . . ?
C7 C6 C1 111.5(4) . . ?
C7 C6 C8 107.0(4) . . ?
C7 C6 C9 111.6(4) . . ?
C9 C6 C1 110.1(4) . . ?
C9 C6 C8 108.4(4) . . ?
C6 C7 H7A 109.5 . . ?
C6 C7 H7B 109.5 . . ?
C6 C7 H7C 109.5 . . ?
H7A C7 H7B 109.5 . . ?
H7A C7 H7C 109.5 . . ?
H7B C7 H7C 109.5 . . ?
C6 C8 H8A 109.5 . . ?
C6 C8 H8B 109.5 . . ?
C6 C8 H8C 109.5 . . ?
H8A C8 H8B 109.5 . . ?
H8A C8 H8C 109.5 . . ?
H8B C8 H8C 109.5 . . ?
C6 C9 H9A 109.5 . . ?
C6 C9 H9B 109.5 . . ?
C6 C9 H9C 109.5 . . ?
H9A C9 H9B 109.5 . . ?
H9A C9 H9C 109.5 . . ?
H9B C9 H9C 109.5 . . ?
C11 C10 C3 110.3(3) . . ?
C11 C10 C12 105.3(4) . . ?
C12 C10 C3 113.2(4) . . ?
C13 C10 C3 111.2(3) . . ?
C13 C10 C11 106.7(4) . . ?
C13 C10 C12 109.8(3) . . ?
C10 C11 H11A 109.5 . . ?
C10 C11 H11B 109.5 . . ?
C10 C11 H11C 109.5 . . ?
H11A C11 H11B 109.5 . . ?
H11A C11 H11C 109.5 . . ?
H11B C11 H11C 109.5 . . ?
C10 C12 H12A 109.5 . . ?
C10 C12 H12B 109.5 . . ?
C10 C12 H12C 109.5 . . ?
H12A C12 H12B 109.5 . . ?
H12A C12 H12C 109.5 . . ?
H12B C12 H12C 109.5 . . ?
C10 C13 H13A 109.5 . . ?
C10 C13 H13B 109.5 . . ?
C10 C13 H13C 109.5 . . ?
H13A C13 H13B 109.5 . . ?
H13A C13 H13C 109.5 . . ?
H13B C13 H13C 109.5 . . ?
C15 C14 C4 110.3(3) . . ?
C15 C14 C17 106.4(4) . . ?
C16 C14 C4 114.1(4) . . ?
C16 C14 C15 106.3(3) . . ?
C16 C14 C17 109.7(3) . . ?
C17 C14 C4 109.7(3) . . ?
C14 C15 H15A 109.5 . . ?
C14 C15 H15B 109.5 . . ?
C14 C15 H15C 109.5 . . ?
H15A C15 H15B 109.5 . . ?
H15A C15 H15C 109.5 . . ?
H15B C15 H15C 109.5 . . ?
C14 C16 H16A 109.5 . . ?
C14 C16 H16B 109.5 . . ?
C14 C16 H16C 109.5 . . ?
H16A C16 H16B 109.5 . . ?
H16A C16 H16C 109.5 . . ?
H16B C16 H16C 109.5 . . ?
C14 C17 H17A 109.5 . . ?
C14 C17 H17B 109.5 . . ?
C14 C17 H17C 109.5 . . ?
H17A C17 H17B 109.5 . . ?
H17A C17 H17C 109.5 . . ?
H17B C17 H17C 109.5 . . ?
C19 C18 Tm1 74.4(2) . . ?
C19 C18 C23 133.6(4) . . ?
C22 C18 Tm1 73.9(2) . . ?
C22 C18 C19 106.2(3) . . ?
C22 C18 C23 120.1(3) . . ?
C23 C18 Tm1 114.1(2) . . ?
C18 C19 Tm1 74.1(2) . . ?
C18 C19 C27 131.8(4) . . ?
C20 C19 Tm1 75.1(2) . . ?
C20 C19 C18 106.5(3) . . ?
C20 C19 C27 120.8(3) . . ?
C27 C19 Tm1 124.4(3) . . ?
Tm1 C20 H20 117.4 . . ?
C19 C20 Tm1 74.4(2) . . ?
C19 C20 H20 124.5 . . ?
C19 C20 C21 111.1(3) . . ?
C21 C20 Tm1 75.5(2) . . ?
C21 C20 H20 124.5 . . ?
C20 C21 Tm1 74.1(2) . . ?
C20 C21 C22 105.6(4) . . ?
C20 C21 C31 128.1(4) . . ?
C22 C21 Tm1 72.9(2) . . ?
C22 C21 C31 125.9(4) . . ?
C31 C21 Tm1 123.4(3) . . ?
Tm1 C22 H22 115.6 . . ?
C18 C22 Tm1 75.1(2) . . ?
C18 C22 H22 124.7 . . ?
C21 C22 Tm1 76.4(2) . . ?
C21 C22 C18 110.6(3) . . ?
C21 C22 H22 124.7 . . ?
C18 C23 C26 110.6(3) . . ?
C24 C23 C18 110.5(3) . . ?
C24 C23 C26 106.8(3) . . ?
C25 C23 C18 113.2(3) . . ?
C25 C23 C24 110.1(4) . . ?
C25 C23 C26 105.3(3) . . ?
C23 C24 H24A 109.5 . . ?
C23 C24 H24B 109.5 . . ?
C23 C24 H24C 109.5 . . ?
H24A C24 H24B 109.5 . . ?
H24A C24 H24C 109.5 . . ?
H24B C24 H24C 109.5 . . ?
C23 C25 H25A 109.5 . . ?
C23 C25 H25B 109.5 . . ?
C23 C25 H25C 109.5 . . ?
H25A C25 H25B 109.5 . . ?
H25A C25 H25C 109.5 . . ?
H25B C25 H25C 109.5 . . ?
C23 C26 H26A 109.5 . . ?
C23 C26 H26B 109.5 . . ?
C23 C26 H26C 109.5 . . ?
H26A C26 H26B 109.5 . . ?
H26A C26 H26C 109.5 . . ?
H26B C26 H26C 109.5 . . ?
C19 C27 C29 109.5(3) . . ?
C28 C27 C19 115.4(3) . . ?
C28 C27 C29 105.7(4) . . ?
C28 C27 C30 110.6(4) . . ?
C30 C27 C19 109.2(3) . . ?
C30 C27 C29 106.0(3) . . ?
C27 C28 H28A 109.5 . . ?
C27 C28 H28B 109.5 . . ?
C27 C28 H28C 109.5 . . ?
H28A C28 H28B 109.5 . . ?
H28A C28 H28C 109.5 . . ?
H28B C28 H28C 109.5 . . ?
C27 C29 H29A 109.5 . . ?
C27 C29 H29B 109.5 . . ?
C27 C29 H29C 109.5 . . ?
H29A C29 H29B 109.5 . . ?
H29A C29 H29C 109.5 . . ?
H29B C29 H29C 109.5 . . ?
C27 C30 H30A 109.5 . . ?
C27 C30 H30B 109.5 . . ?
C27 C30 H30C 109.5 . . ?
H30A C30 H30B 109.5 . . ?
H30A C30 H30C 109.5 . . ?
H30B C30 H30C 109.5 . . ?
C21 C31 C32A 109.5(4) . . ?
C21 C31 C34A 108.3(4) . . ?
C21 C31 C33B 108.7(10) . . ?
C21 C31 C34B 108.0(9) . . ?
C33A C31 C21 111.7(4) . . ?
C33A C31 C32A 110.5(6) . . ?
C33A C31 C34A 110.7(6) . . ?
C34A C31 C32A 105.9(4) . . ?
C32B C31 C21 113.8(11) . . ?
C32B C31 C33B 115.3(15) . . ?
C32B C31 C34B 107.6(15) . . ?
C33B C31 C34B 102.6(14) . . ?
C31 C32A H32A 109.5 . . ?
C31 C32A H32B 109.5 . . ?
C31 C32A H32C 109.5 . . ?
H32A C32A H32B 109.5 . . ?
H32A C32A H32C 109.5 . . ?
H32B C32A H32C 109.5 . . ?
C31 C33A H33A 109.5 . . ?
C31 C33A H33B 109.5 . . ?
C31 C33A H33C 109.5 . . ?
H33A C33A H33B 109.5 . . ?
H33A C33A H33C 109.5 . . ?
H33B C33A H33C 109.5 . . ?
C31 C34A H34A 109.5 . . ?
C31 C34A H34B 109.5 . . ?
C31 C34A H34C 109.5 . . ?
H34A C34A H34B 109.5 . . ?
H34A C34A H34C 109.5 . . ?
H34B C34A H34C 109.5 . . ?
C31 C32B H32D 109.5 . . ?
C31 C32B H32E 109.5 . . ?
C31 C32B H32F 109.5 . . ?
H32D C32B H32E 109.5 . . ?
H32D C32B H32F 109.5 . . ?
H32E C32B H32F 109.5 . . ?
C31 C33B H33D 109.5 . . ?
C31 C33B H33E 109.5 . . ?
C31 C33B H33F 109.5 . . ?
H33D C33B H33E 109.5 . . ?
H33D C33B H33F 109.5 . . ?
H33E C33B H33F 109.5 . . ?
C31 C34B H34D 109.5 . . ?
C31 C34B H34E 109.5 . . ?
C31 C34B H34F 109.5 . . ?
H34D C34B H34E 109.5 . . ?
H34D C34B H34F 109.5 . . ?
H34E C34B H34F 109.5 . . ?
C35 Tm2 C37 51.16(11) . . ?
C35 Tm2 C38 51.42(11) . . ?
C35 Tm2 C52 122.97(12) . . ?
C36 Tm2 C35 30.40(11) . . ?
C36 Tm2 C37 30.80(11) . . ?
C36 Tm2 C38 50.94(12) . . ?
C36 Tm2 C52 111.33(12) . . ?
C36 Tm2 C53 123.49(12) . . ?
C36 Tm2 C56 126.25(12) . . ?
C37 Tm2 C52 125.73(12) . . ?
C38 Tm2 C37 31.20(12) . . ?
C38 Tm2 C52 156.79(12) . . ?
C39 Tm2 C35 30.42(12) . . ?
C39 Tm2 C36 49.84(12) . . ?
C39 Tm2 C37 50.74(12) . . ?
C39 Tm2 C38 30.99(11) . . ?
C39 Tm2 C52 152.82(12) . . ?
C39 Tm2 C53 136.78(12) . . ?
C39 Tm2 C54 135.25(12) . . ?
C39 Tm2 C55 152.02(12) . . ?
C39 Tm2 C56 173.01(12) . . ?
C53 Tm2 C35 117.53(12) . . ?
C53 Tm2 C37 149.72(12) . . ?
C53 Tm2 C38 167.69(11) . . ?
C53 Tm2 C52 30.04(11) . . ?
C54 Tm2 C35 135.66(12) . . ?
C54 Tm2 C36 153.58(12) . . ?
C54 Tm2 C37 173.05(11) . . ?
C54 Tm2 C38 150.88(12) . . ?
C54 Tm2 C52 51.38(12) . . ?
C54 Tm2 C53 31.13(11) . . ?
C54 Tm2 C56 51.25(12) . . ?
C55 Tm2 C35 167.15(12) . . ?
C55 Tm2 C36 157.04(12) . . ?
C55 Tm2 C37 141.51(12) . . ?
C55 Tm2 C38 139.10(12) . . ?
C55 Tm2 C52 51.32(12) . . ?
C55 Tm2 C53 51.03(12) . . ?
C55 Tm2 C54 31.61(12) . . ?
C55 Tm2 C56 31.02(12) . . ?
C56 Tm2 C35 149.59(12) . . ?
C56 Tm2 C37 122.58(12) . . ?
C56 Tm2 C38 142.38(12) . . ?
C56 Tm2 C52 30.38(11) . . ?
C56 Tm2 C53 49.74(12) . . ?
C36 C35 Tm2 74.2(2) . . ?
C36 C35 C40 128.3(4) . . ?
C39 C35 Tm2 73.5(2) . . ?
C39 C35 C36 106.2(3) . . ?
C39 C35 C40 125.4(3) . . ?
C40 C35 Tm2 118.4(3) . . ?
Tm2 C36 H36 115.7 . . ?
C35 C36 Tm2 75.4(2) . . ?
C35 C36 H36 124.7 . . ?
C35 C36 C37 110.6(3) . . ?
C37 C36 Tm2 76.0(2) . . ?
C37 C36 H36 124.7 . . ?
C36 C37 Tm2 73.2(2) . . ?
C36 C37 C38 106.5(3) . . ?
C36 C37 C44 121.1(3) . . ?
C38 C37 Tm2 74.2(2) . . ?
C38 C37 C44 132.3(3) . . ?
C44 C37 Tm2 120.0(3) . . ?
C37 C38 Tm2 74.6(2) . . ?
C37 C38 C48 134.0(3) . . ?
C39 C38 Tm2 72.7(2) . . ?
C39 C38 C37 105.5(3) . . ?
C39 C38 C48 119.6(3) . . ?
C48 C38 Tm2 125.1(3) . . ?
Tm2 C39 H39 115.0 . . ?
C35 C39 Tm2 76.0(2) . . ?
C35 C39 C38 111.2(3) . . ?
C35 C39 H39 124.4 . . ?
C38 C39 Tm2 76.3(2) . . ?
C38 C39 H39 124.4 . . ?
C35 C40 C41 111.4(3) . . ?
C35 C40 C42 109.7(3) . . ?
C35 C40 C43 110.5(3) . . ?
C41 C40 C42 108.5(3) . . ?
C43 C40 C41 108.3(3) . . ?
C43 C40 C42 108.3(3) . . ?
C40 C41 H41A 109.5 . . ?
C40 C41 H41B 109.5 . . ?
C40 C41 H41C 109.5 . . ?
H41A C41 H41B 109.5 . . ?
H41A C41 H41C 109.5 . . ?
H41B C41 H41C 109.5 . . ?
C40 C42 H42A 109.5 . . ?
C40 C42 H42B 109.5 . . ?
C40 C42 H42C 109.5 . . ?
H42A C42 H42B 109.5 . . ?
H42A C42 H42C 109.5 . . ?
H42B C42 H42C 109.5 . . ?
C40 C43 H43A 109.5 . . ?
C40 C43 H43B 109.5 . . ?
C40 C43 H43C 109.5 . . ?
H43A C43 H43B 109.5 . . ?
H43A C43 H43C 109.5 . . ?
H43B C43 H43C 109.5 . . ?
C37 C44 C45 110.5(3) . . ?
C46 C44 C37 112.2(3) . . ?
C46 C44 C45 105.4(4) . . ?
C47 C44 C37 111.6(3) . . ?
C47 C44 C45 106.1(4) . . ?
C47 C44 C46 110.7(3) . . ?
C44 C45 H45A 109.5 . . ?
C44 C45 H45B 109.5 . . ?
C44 C45 H45C 109.5 . . ?
H45A C45 H45B 109.5 . . ?
H45A C45 H45C 109.5 . . ?
H45B C45 H45C 109.5 . . ?
C44 C46 H46A 109.5 . . ?
C44 C46 H46B 109.5 . . ?
C44 C46 H46C 109.5 . . ?
H46A C46 H46B 109.5 . . ?
H46A C46 H46C 109.5 . . ?
H46B C46 H46C 109.5 . . ?
C44 C47 H47A 109.5 . . ?
C44 C47 H47B 109.5 . . ?
C44 C47 H47C 109.5 . . ?
H47A C47 H47B 109.5 . . ?
H47A C47 H47C 109.5 . . ?
H47B C47 H47C 109.5 . . ?
C49 C48 C38 109.1(3) . . ?
C49 C48 C50 110.0(3) . . ?
C49 C48 C51 106.8(4) . . ?
C50 C48 C38 115.6(3) . . ?
C50 C48 C51 105.1(3) . . ?
C51 C48 C38 109.9(3) . . ?
C48 C49 H49A 109.5 . . ?
C48 C49 H49B 109.5 . . ?
C48 C49 H49C 109.5 . . ?
H49A C49 H49B 109.5 . . ?
H49A C49 H49C 109.5 . . ?
H49B C49 H49C 109.5 . . ?
C48 C50 H50A 109.5 . . ?
C48 C50 H50B 109.5 . . ?
C48 C50 H50C 109.5 . . ?
H50A C50 H50B 109.5 . . ?
H50A C50 H50C 109.5 . . ?
H50B C50 H50C 109.5 . . ?
C48 C51 H51A 109.5 . . ?
C48 C51 H51B 109.5 . . ?
C48 C51 H51C 109.5 . . ?
H51A C51 H51B 109.5 . . ?
H51A C51 H51C 109.5 . . ?
H51B C51 H51C 109.5 . . ?
C53 C52 Tm2 73.3(2) . . ?
C53 C52 C56 106.2(3) . . ?
C53 C52 C57 125.7(4) . . ?
C56 C52 Tm2 73.0(2) . . ?
C56 C52 C57 127.7(4) . . ?
C57 C52 Tm2 124.8(3) . . ?
Tm2 C53 H53 116.7 . . ?
C52 C53 Tm2 76.7(2) . . ?
C52 C53 H53 124.5 . . ?
C52 C53 C54 111.0(3) . . ?
C54 C53 Tm2 73.9(2) . . ?
C54 C53 H53 124.5 . . ?
C53 C54 Tm2 75.0(2) . . ?
C53 C54 C55 105.8(3) . . ?
C53 C54 C61 120.8(3) . . ?
C55 C54 Tm2 74.0(2) . . ?
C55 C54 C61 133.4(4) . . ?
C61 C54 Tm2 115.4(3) . . ?
C54 C55 Tm2 74.4(2) . . ?
C54 C55 C65 133.4(4) . . ?
C56 C55 Tm2 75.0(2) . . ?
C56 C55 C54 106.8(3) . . ?
C56 C55 C65 119.8(3) . . ?
C65 C55 Tm2 117.6(3) . . ?
Tm2 C56 H56 116.4 . . ?
C52 C56 Tm2 76.6(2) . . ?
C52 C56 C55 110.2(3) . . ?
C52 C56 H56 124.9 . . ?
C55 C56 Tm2 73.9(2) . . ?
C55 C56 H56 124.9 . . ?
C52 C57 C58 109.5(4) . . ?
C59 C57 C52 110.1(3) . . ?
C59 C57 C58 108.0(4) . . ?
C60 C57 C52 111.3(4) . . ?
C60 C57 C58 108.7(4) . . ?
C60 C57 C59 109.2(4) . . ?
C57 C58 H58A 109.5 . . ?
C57 C58 H58B 109.5 . . ?
C57 C58 H58C 109.5 . . ?
H58A C58 H58B 109.5 . . ?
H58A C58 H58C 109.5 . . ?
H58B C58 H58C 109.5 . . ?
C57 C59 H59A 109.5 . . ?
C57 C59 H59B 109.5 . . ?
C57 C59 H59C 109.5 . . ?
H59A C59 H59B 109.5 . . ?
H59A C59 H59C 109.5 . . ?
H59B C59 H59C 109.5 . . ?
C57 C60 H60A 109.5 . . ?
C57 C60 H60B 109.5 . . ?
C57 C60 H60C 109.5 . . ?
H60A C60 H60B 109.5 . . ?
H60A C60 H60C 109.5 . . ?
H60B C60 H60C 109.5 . . ?
C54 C61 C62 110.9(3) . . ?
C54 C61 C63 111.0(4) . . ?
C62 C61 C63 105.5(4) . . ?
C64 C61 C54 112.5(3) . . ?
C64 C61 C62 107.0(4) . . ?
C64 C61 C63 109.5(4) . . ?
C61 C62 H62A 109.5 . . ?
C61 C62 H62B 109.5 . . ?
C61 C62 H62C 109.5 . . ?
H62A C62 H62B 109.5 . . ?
H62A C62 H62C 109.5 . . ?
H62B C62 H62C 109.5 . . ?
C61 C63 H63A 109.5 . . ?
C61 C63 H63B 109.5 . . ?
C61 C63 H63C 109.5 . . ?
H63A C63 H63B 109.5 . . ?
H63A C63 H63C 109.5 . . ?
H63B C63 H63C 109.5 . . ?
C61 C64 H64A 109.5 . . ?
C61 C64 H64B 109.5 . . ?
C61 C64 H64C 109.5 . . ?
H64A C64 H64B 109.5 . . ?
H64A C64 H64C 109.5 . . ?
H64B C64 H64C 109.5 . . ?
C55 C65 C66A 111.5(4) . . ?
C55 C65 C67A 109.0(4) . . ?
C67A C65 C66A 104.3(4) . . ?
C68A C65 C55 116.7(4) . . ?
C68A C65 C66A 104.5(4) . . ?
C68A C65 C67A 110.0(4) . . ?
C66B C65 C55 110.6(8) . . ?
C66B C65 C67B 107.6(12) . . ?
C66B C65 C68B 108.2(13) . . ?
C67B C65 C55 117.8(8) . . ?
C67B C65 C68B 109.7(12) . . ?
C68B C65 C55 102.5(8) . . ?
C65 C66A H66A 109.5 . . ?
C65 C66A H66B 109.5 . . ?
C65 C66A H66C 109.5 . . ?
H66A C66A H66B 109.5 . . ?
H66A C66A H66C 109.5 . . ?
H66B C66A H66C 109.5 . . ?
C65 C67A H67A 109.5 . . ?
C65 C67A H67B 109.5 . . ?
C65 C67A H67C 109.5 . . ?
H67A C67A H67B 109.5 . . ?
H67A C67A H67C 109.5 . . ?
H67B C67A H67C 109.5 . . ?
C65 C68A H68A 109.5 . . ?
C65 C68A H68B 109.5 . . ?
C65 C68A H68C 109.5 . . ?
H68A C68A H68B 109.5 . . ?
H68A C68A H68C 109.5 . . ?
H68B C68A H68C 109.5 . . ?
C65 C66B H66D 109.5 . . ?
C65 C66B H66E 109.5 . . ?
C65 C66B H66F 109.5 . . ?
H66D C66B H66E 109.5 . . ?
H66D C66B H66F 109.5 . . ?
H66E C66B H66F 109.5 . . ?
C65 C67B H67D 109.5 . . ?
C65 C67B H67E 109.5 . . ?
C65 C67B H67F 109.5 . . ?
H67D C67B H67E 109.5 . . ?
H67D C67B H67F 109.5 . . ?
H67E C67B H67F 109.5 . . ?
C65 C68B H68D 109.5 . . ?
C65 C68B H68E 109.5 . . ?
C65 C68B H68F 109.5 . . ?
H68D C68B H68E 109.5 . . ?
H68D C68B H68F 109.5 . . ?
H68E C68B H68F 109.5 . . ?

loop_
_geom_torsion_atom_site_label_1
_geom_torsion_atom_site_label_2
_geom_torsion_atom_site_label_3
_geom_torsion_atom_site_label_4
_geom_torsion
_geom_torsion_site_symmetry_1
_geom_torsion_site_symmetry_2
_geom_torsion_site_symmetry_3
_geom_torsion_site_symmetry_4
_geom_torsion_publ_flag
Tm1 C1 C2 C3 -67.5(3) . . . . ?
Tm1 C1 C5 C4 67.3(3) . . . . ?
Tm1 C1 C6 C7 -89.7(4) . . . . ?
Tm1 C1 C6 C8 152.9(3) . . . . ?
Tm1 C1 C6 C9 34.6(5) . . . . ?
Tm1 C2 C3 C4 -67.4(3) . . . . ?
Tm1 C2 C3 C10 111.5(4) . . . . ?
Tm1 C3 C4 C5 -68.6(3) . . . . ?
Tm1 C3 C4 C14 118.2(4) . . . . ?
Tm1 C3 C10 C11 99.9(4) . . . . ?
Tm1 C3 C10 C12 -142.5(3) . . . . ?
Tm1 C3 C10 C13 -18.3(5) . . . . ?
Tm1 C4 C5 C1 -68.7(3) . . . . ?
Tm1 C4 C14 C15 -68.4(4) . . . . ?
Tm1 C4 C14 C16 51.1(4) . . . . ?
Tm1 C4 C14 C17 174.7(3) . . . . ?
Tm1 C18 C19 C20 -68.7(3) . . . . ?
Tm1 C18 C19 C27 122.2(4) . . . . ?
Tm1 C18 C22 C21 68.9(3) . . . . ?
Tm1 C18 C23 C24 -21.0(4) . . . . ?
Tm1 C18 C23 C25 -145.0(3) . . . . ?
Tm1 C18 C23 C26 97.1(3) . . . . ?
Tm1 C19 C20 C21 -67.2(3) . . . . ?
Tm1 C19 C27 C28 49.4(5) . . . . ?
Tm1 C19 C27 C29 -69.7(4) . . . . ?
Tm1 C19 C27 C30 174.7(3) . . . . ?
Tm1 C20 C21 C22 -66.7(3) . . . . ?
Tm1 C20 C21 C31 120.3(4) . . . . ?
Tm1 C21 C22 C18 -68.1(3) . . . . ?
Tm1 C21 C31 C32A -43.2(5) . . . . ?
Tm1 C21 C31 C33A 79.5(6) . . . . ?
Tm1 C21 C31 C34A -158.2(4) . . . . ?
Tm1 C21 C31 C32B -96.8(14) . . . . ?
Tm1 C21 C31 C33B 33.2(12) . . . . ?
Tm1 C21 C31 C34B 143.8(11) . . . . ?
C1 C2 C3 Tm1 68.5(3) . . . . ?
C1 C2 C3 C4 1.1(5) . . . . ?
C1 C2 C3 C10 -180.0(4) . . . . ?
C2 C1 C5 Tm1 -66.7(3) . . . . ?
C2 C1 C5 C4 0.5(5) . . . . ?
C2 C1 C6 C7 5.0(7) . . . . ?
C2 C1 C6 C8 -112.3(5) . . . . ?
C2 C1 C6 C9 129.4(5) . . . . ?
C2 C3 C4 Tm1 67.9(3) . . . . ?
C2 C3 C4 C5 -0.7(4) . . . . ?
C2 C3 C4 C14 -173.9(4) . . . . ?
C2 C3 C10 C11 13.2(5) . . . . ?
C2 C3 C10 C12 130.9(4) . . . . ?
C2 C3 C10 C13 -104.9(4) . . . . ?
C3 C4 C5 Tm1 68.8(3) . . . . ?
C3 C4 C5 C1 0.1(5) . . . . ?
C3 C4 C14 C15 -166.5(4) . . . . ?
C3 C4 C14 C16 -47.0(6) . . . . ?
C3 C4 C14 C17 76.6(6) . . . . ?
C4 C3 C10 C11 -168.2(4) . . . . ?
C4 C3 C10 C12 -50.5(6) . . . . ?
C4 C3 C10 C13 73.7(6) . . . . ?
C5 C1 C2 Tm1 66.5(3) . . . . ?
C5 C1 C2 C3 -1.0(5) . . . . ?
C5 C1 C6 C7 177.5(4) . . . . ?
C5 C1 C6 C8 60.2(6) . . . . ?
C5 C1 C6 C9 -58.1(6) . . . . ?
C5 C4 C14 C15 21.1(5) . . . . ?
C5 C4 C14 C16 140.6(4) . . . . ?
C5 C4 C14 C17 -95.8(5) . . . . ?
C6 C1 C2 Tm1 -119.8(4) . . . . ?
C6 C1 C2 C3 172.7(4) . . . . ?
C6 C1 C5 Tm1 119.4(4) . . . . ?
C6 C1 C5 C4 -173.4(4) . . . . ?
C10 C3 C4 Tm1 -110.8(5) . . . . ?
C10 C3 C4 C5 -179.5(4) . . . . ?
C10 C3 C4 C14 7.4(8) . . . . ?
C14 C4 C5 Tm1 -117.0(3) . . . . ?
C14 C4 C5 C1 174.3(4) . . . . ?
C18 C19 C20 Tm1 68.0(3) . . . . ?
C18 C19 C20 C21 0.7(5) . . . . ?
C18 C19 C27 C28 -50.2(6) . . . . ?
C18 C19 C27 C29 -169.2(4) . . . . ?
C18 C19 C27 C30 75.1(5) . . . . ?
C19 C18 C22 Tm1 -67.9(3) . . . . ?
C19 C18 C22 C21 1.0(5) . . . . ?
C19 C18 C23 C24 70.1(5) . . . . ?
C19 C18 C23 C25 -53.9(6) . . . . ?
C19 C18 C23 C26 -171.8(4) . . . . ?
C19 C20 C21 Tm1 66.5(3) . . . . ?
C19 C20 C21 C22 -0.1(5) . . . . ?
C19 C20 C21 C31 -173.2(4) . . . . ?
C20 C19 C27 C28 142.0(4) . . . . ?
C20 C19 C27 C29 23.0(5) . . . . ?
C20 C19 C27 C30 -92.6(5) . . . . ?
C20 C21 C22 Tm1 67.5(3) . . . . ?
C20 C21 C22 C18 -0.6(5) . . . . ?
C20 C21 C31 C32A -139.0(5) . . . . ?
C20 C21 C31 C33A -16.2(8) . . . . ?
C20 C21 C31 C34A 106.0(5) . . . . ?
C20 C21 C31 C32B 167.4(14) . . . . ?
C20 C21 C31 C33B -62.6(12) . . . . ?
C20 C21 C31 C34B 48.0(12) . . . . ?
C22 C18 C19 Tm1 67.6(3) . . . . ?
C22 C18 C19 C20 -1.0(4) . . . . ?
C22 C18 C19 C27 -170.1(4) . . . . ?
C22 C18 C23 C24 -105.8(4) . . . . ?
C22 C18 C23 C25 130.2(4) . . . . ?
C22 C18 C23 C26 12.3(5) . . . . ?
C22 C21 C31 C32A 49.3(6) . . . . ?
C22 C21 C31 C33A 172.0(6) . . . . ?
C22 C21 C31 C34A -65.8(6) . . . . ?
C22 C21 C31 C32B -4.4(15) . . . . ?
C22 C21 C31 C33B 125.7(12) . . . . ?
C22 C21 C31 C34B -123.8(12) . . . . ?
C23 C18 C19 Tm1 -108.6(4) . . . . ?
C23 C18 C19 C20 -177.3(4) . . . . ?
C23 C18 C19 C27 13.6(7) . . . . ?
C23 C18 C22 Tm1 108.9(3) . . . . ?
C23 C18 C22 C21 177.9(3) . . . . ?
C27 C19 C20 Tm1 -121.5(4) . . . . ?
C27 C19 C20 C21 171.3(4) . . . . ?
C31 C21 C22 Tm1 -119.2(4) . . . . ?
C31 C21 C22 C18 172.7(4) . . . . ?
Tm2 C35 C36 C37 -68.6(3) . . . . ?
Tm2 C35 C39 C38 69.0(3) . . . . ?
Tm2 C35 C40 C41 -101.6(3) . . . . ?
Tm2 C35 C40 C42 138.2(3) . . . . ?
Tm2 C35 C40 C43 18.9(4) . . . . ?
Tm2 C36 C37 C38 -67.2(3) . . . . ?
Tm2 C36 C37 C44 115.3(4) . . . . ?
Tm2 C37 C38 C39 -66.6(3) . . . . ?
Tm2 C37 C38 C48 124.3(5) . . . . ?
Tm2 C37 C44 C45 93.2(4) . . . . ?
Tm2 C37 C44 C46 -149.5(3) . . . . ?
Tm2 C37 C44 C47 -24.6(4) . . . . ?
Tm2 C38 C39 C35 -68.9(3) . . . . ?
Tm2 C38 C48 C49 -175.6(3) . . . . ?
Tm2 C38 C48 C50 59.9(4) . . . . ?
Tm2 C38 C48 C51 -58.7(4) . . . . ?
Tm2 C52 C53 C54 -66.6(3) . . . . ?
Tm2 C52 C56 C55 67.0(3) . . . . ?
Tm2 C52 C57 C58 -168.8(3) . . . . ?
Tm2 C52 C57 C59 -50.2(5) . . . . ?
Tm2 C52 C57 C60 71.1(5) . . . . ?
Tm2 C53 C54 C55 -68.2(3) . . . . ?
Tm2 C53 C54 C61 110.9(4) . . . . ?
Tm2 C54 C55 C56 -68.6(3) . . . . ?
Tm2 C54 C55 C65 113.5(5) . . . . ?
Tm2 C54 C61 C62 94.0(4) . . . . ?
Tm2 C54 C61 C63 -23.0(4) . . . . ?
Tm2 C54 C61 C64 -146.2(3) . . . . ?
Tm2 C55 C56 C52 -68.7(3) . . . . ?
Tm2 C55 C65 C66A -69.9(4) . . . . ?
Tm2 C55 C65 C67A 175.5(3) . . . . ?
Tm2 C55 C65 C68A 50.1(5) . . . . ?
Tm2 C55 C65 C66B -108.5(11) . . . . ?
Tm2 C55 C65 C67B 127.2(10) . . . . ?
Tm2 C55 C65 C68B 6.7(10) . . . . ?
C35 C36 C37 Tm2 68.3(3) . . . . ?
C35 C36 C37 C38 1.0(5) . . . . ?
C35 C36 C37 C44 -176.4(4) . . . . ?
C36 C35 C39 Tm2 -67.6(3) . . . . ?
C36 C35 C39 C38 1.5(5) . . . . ?
C36 C35 C40 C41 -9.7(6) . . . . ?
C36 C35 C40 C42 -129.9(4) . . . . ?
C36 C35 C40 C43 110.8(5) . . . . ?
C36 C37 C38 Tm2 66.6(3) . . . . ?
C36 C37 C38 C39 -0.1(4) . . . . ?
C36 C37 C38 C48 -169.1(4) . . . . ?
C36 C37 C44 C45 5.6(6) . . . . ?
C36 C37 C44 C46 122.9(4) . . . . ?
C36 C37 C44 C47 -112.2(4) . . . . ?
C37 C38 C39 Tm2 68.0(3) . . . . ?
C37 C38 C39 C35 -0.9(5) . . . . ?
C37 C38 C48 C49 81.2(5) . . . . ?
C37 C38 C48 C50 -43.3(6) . . . . ?
C37 C38 C48 C51 -162.0(4) . . . . ?
C38 C37 C44 C45 -171.0(4) . . . . ?
C38 C37 C44 C46 -53.8(6) . . . . ?
C38 C37 C44 C47 71.1(6) . . . . ?
C39 C35 C36 Tm2 67.1(3) . . . . ?
C39 C35 C36 C37 -1.5(5) . . . . ?
C39 C35 C40 C41 169.0(4) . . . . ?
C39 C35 C40 C42 48.8(5) . . . . ?
C39 C35 C40 C43 -70.5(5) . . . . ?
C39 C38 C48 C49 -86.6(5) . . . . ?
C39 C38 C48 C50 148.9(4) . . . . ?
C39 C38 C48 C51 30.2(5) . . . . ?
C40 C35 C36 Tm2 -114.0(4) . . . . ?
C40 C35 C36 C37 177.4(4) . . . . ?
C40 C35 C39 Tm2 113.5(4) . . . . ?
C40 C35 C39 C38 -177.4(4) . . . . ?
C44 C37 C38 Tm2 -116.4(4) . . . . ?
C44 C37 C38 C39 176.9(4) . . . . ?
C44 C37 C38 C48 7.9(8) . . . . ?
C48 C38 C39 Tm2 -121.0(3) . . . . ?
C48 C38 C39 C35 170.1(4) . . . . ?
C52 C53 C54 Tm2 68.4(3) . . . . ?
C52 C53 C54 C55 0.2(5) . . . . ?
C52 C53 C54 C61 179.3(4) . . . . ?
C53 C52 C56 Tm2 -66.3(3) . . . . ?
C53 C52 C56 C55 0.7(5) . . . . ?
C53 C52 C57 C58 -74.8(5) . . . . ?
C53 C52 C57 C59 43.8(6) . . . . ?
C53 C52 C57 C60 165.0(4) . . . . ?
C53 C54 C55 Tm2 68.9(3) . . . . ?
C53 C54 C55 C56 0.2(4) . . . . ?
C53 C54 C55 C65 -177.7(4) . . . . ?
C53 C54 C61 C62 6.9(6) . . . . ?
C53 C54 C61 C63 -110.1(4) . . . . ?
C53 C54 C61 C64 126.8(4) . . . . ?
C54 C55 C56 Tm2 68.2(3) . . . . ?
C54 C55 C56 C52 -0.6(5) . . . . ?
C54 C55 C65 C66A -164.3(5) . . . . ?
C54 C55 C65 C67A 81.2(6) . . . . ?
C54 C55 C65 C68A -44.2(7) . . . . ?
C54 C55 C65 C66B 157.2(11) . . . . ?
C54 C55 C65 C67B 32.8(12) . . . . ?
C54 C55 C65 C68B -87.7(10) . . . . ?
C55 C54 C61 C62 -174.3(4) . . . . ?
C55 C54 C61 C63 68.7(6) . . . . ?
C55 C54 C61 C64 -54.5(6) . . . . ?
C56 C52 C53 Tm2 66.1(3) . . . . ?
C56 C52 C53 C54 -0.6(5) . . . . ?
C56 C52 C57 C58 96.3(5) . . . . ?
C56 C52 C57 C59 -145.1(4) . . . . ?
C56 C52 C57 C60 -23.9(6) . . . . ?
C56 C55 C65 C66A 18.1(6) . . . . ?
C56 C55 C65 C67A -96.5(5) . . . . ?
C56 C55 C65 C68A 138.1(5) . . . . ?
C56 C55 C65 C66B -20.5(12) . . . . ?
C56 C55 C65 C67B -144.9(11) . . . . ?
C56 C55 C65 C68B 94.6(10) . . . . ?
C57 C52 C53 Tm2 -121.2(4) . . . . ?
C57 C52 C53 C54 172.1(4) . . . . ?
C57 C52 C56 Tm2 121.2(4) . . . . ?
C57 C52 C56 C55 -171.8(4) . . . . ?
C61 C54 C55 Tm2 -110.0(5) . . . . ?
C61 C54 C55 C56 -178.7(4) . . . . ?
C61 C54 C55 C65 3.4(8) . . . . ?
C65 C55 C56 Tm2 -113.6(4) . . . . ?
C65 C55 C56 C52 177.7(4) . . . . ?

_shelx_res_file                  
;
TITL af09_0m_a.res in P2(1)/c
    af09_0m.res
    created by SHELXL-2018/3 at 15:55:25 on 07-Jun-2021
REM Old TITL AF09_0m in P2(1)/c
REM SHELXT solution in P2(1)/c: R1 0.142, Rweak 0.006, Alpha 0.057
REM <I/s> 0.325 for 451 systematic absences, Orientation as input
REM Formula found by SHELXT: C68 Tm2
CELL 0.71073 19.4715 18.0905 19.5394 90 109.702 90
ZERR 8 0.0009 0.001 0.001 0 0.002 0
LATT 1
SYMM -X,0.5+Y,0.5-Z
SFAC C H Tm
UNIT 272 464 8
SADI C65 C66A C65 C66B C65 C68A C65 C68B C65 C67A C65 C67B
SADI C31 C32A C31 C32B C31 C33A C31 C33B C31 C34A C31 C34B
SIMU 0.01 0.02 2 C65 > C68B
SIMU 0.01 0.02 2 C31 > C34B
RIGU 0.002 0.002 C65 C66A C67A C68A C66B C67B C68B
RIGU 0.002 0.002 C31 C32A C33A C34A C32B C33B C34B

L.S. 10 0 0
PLAN  30
SIZE 0.12 0.08 0.02
TEMP -123.15
CONF
BOND
list 4
MORE -1
BOND $H
fmap 2 53
acta
OMIT -1 1 1
OMIT 1 0 2
OMIT 1 0 0
OMIT 0 2 1
OMIT 1 2 0
OMIT 1 1 0
REM <olex2.extras>
REM <HklSrc "%.\\AF09_0m.hkl">
REM </olex2.extras>

WGHT    0.022500    0.686700
FVAR       0.17325   0.78802   0.78640
TM1   3    0.908499    0.741993    0.761720    11.00000    0.04415    0.01985 =
         0.03632   -0.00548    0.02030   -0.00176
C1    1    0.991575    0.641499    0.722255    11.00000    0.01664    0.02942 =
         0.02579   -0.00193    0.01014   -0.00181
C2    1    0.919584    0.631357    0.675127    11.00000    0.02290    0.02187 =
         0.01975   -0.00001    0.01003    0.00351
AFIX  43
H2    2    0.903172    0.641736    0.624509    11.00000   -1.20000
AFIX   0
C3    1    0.874611    0.603454    0.713453    11.00000    0.02126    0.01890 =
         0.02730   -0.00131    0.01088    0.00068
C4    1    0.920804    0.597271    0.788402    11.00000    0.02470    0.01997 =
         0.02600   -0.00177    0.01451    0.00077
C5    1    0.991561    0.620788    0.791675    11.00000    0.01934    0.02935 =
         0.02494   -0.00282    0.00809   -0.00297
AFIX  43
H5    2    1.033031    0.622301    0.834731    11.00000   -1.20000
AFIX   0
C6    1    1.059074    0.662251    0.702589    11.00000    0.01944    0.04048 =
         0.02701   -0.00031    0.00926   -0.00524
C7    1    1.039267    0.678310    0.622382    11.00000    0.03854    0.09443 =
         0.04344    0.00404    0.02385   -0.01340
AFIX 137
H7A   2    1.009017    0.722921    0.610167    11.00000   -1.50000
H7B   2    1.012057    0.636419    0.594278    11.00000   -1.50000
H7C   2    1.083876    0.686010    0.610664    11.00000   -1.50000
AFIX   0
C8    1    1.111069    0.595526    0.719369    11.00000    0.03299    0.05618 =
         0.06343   -0.00854    0.03076    0.00022
AFIX 137
H8A   2    1.155615    0.608462    0.709325    11.00000   -1.50000
H8B   2    1.087146    0.553646    0.688786    11.00000   -1.50000
H8C   2    1.123575    0.581957    0.770688    11.00000   -1.50000
AFIX   0
C9    1    1.098235    0.726745    0.748417    11.00000    0.04834    0.04798 =
         0.06606   -0.01681    0.04110   -0.02106
AFIX 137
H9A   2    1.111472    0.714021    0.800008    11.00000   -1.50000
H9B   2    1.066124    0.770056    0.737800    11.00000   -1.50000
H9C   2    1.142500    0.737979    0.737161    11.00000   -1.50000
AFIX   0
C10   1    0.793079    0.587780    0.673148    11.00000    0.02037    0.03163 =
         0.03026   -0.00720    0.00850   -0.00513
C11   1    0.776692    0.588848    0.590542    11.00000    0.02172    0.06238 =
         0.03938   -0.00539    0.00313   -0.00901
AFIX 137
H11A  2    0.784448    0.638836    0.575242    11.00000   -1.50000
H11B  2    0.725902    0.574144    0.565757    11.00000   -1.50000
H11C  2    0.809274    0.554246    0.577933    11.00000   -1.50000
AFIX   0
C12   1    0.768887    0.510750    0.689802    11.00000    0.02410    0.03872 =
         0.05638   -0.01705    0.01522   -0.01678
AFIX 137
H12A  2    0.799721    0.472886    0.678953    11.00000   -1.50000
H12B  2    0.717894    0.502386    0.659755    11.00000   -1.50000
H12C  2    0.773656    0.507975    0.741293    11.00000   -1.50000
AFIX   0
C13   1    0.744811    0.647445    0.689668    11.00000    0.02173    0.05027 =
         0.04631   -0.00631    0.00533    0.00458
AFIX 137
H13A  2    0.753074    0.648281    0.741990    11.00000   -1.50000
H13B  2    0.693418    0.636338    0.663183    11.00000   -1.50000
H13C  2    0.757130    0.695800    0.674375    11.00000   -1.50000
AFIX   0
C14   1    0.908611    0.564892    0.856746    11.00000    0.02944    0.02349 =
         0.02669   -0.00019    0.01404   -0.00409
C15   1    0.970229    0.589416    0.925897    11.00000    0.04336    0.04175 =
         0.03026    0.00539    0.01912   -0.00146
AFIX 137
H15A  2    0.970706    0.643477    0.929248    11.00000   -1.50000
H15B  2    1.017175    0.572126    0.923800    11.00000   -1.50000
H15C  2    0.962037    0.568262    0.968674    11.00000   -1.50000
AFIX   0
C16   1    0.836960    0.589330    0.866482    11.00000    0.03837    0.03712 =
         0.03170   -0.00390    0.02165   -0.00310
AFIX 137
H16A  2    0.834656    0.569725    0.912413    11.00000   -1.50000
H16B  2    0.795620    0.570426    0.826043    11.00000   -1.50000
H16C  2    0.834869    0.643439    0.867204    11.00000   -1.50000
AFIX   0
C17   1    0.911900    0.479625    0.854864    11.00000    0.04781    0.02491 =
         0.04078    0.00606    0.02055   -0.00192
AFIX 137
H17A  2    0.959043    0.464178    0.851865    11.00000   -1.50000
H17B  2    0.872509    0.461178    0.812338    11.00000   -1.50000
H17C  2    0.906236    0.459428    0.899195    11.00000   -1.50000
AFIX   0
C18   1    0.938265    0.878062    0.817103    11.00000    0.02329    0.01278 =
         0.01644   -0.00253    0.00416    0.00128
C19   1    0.864474    0.862131    0.815419    11.00000    0.02157    0.02006 =
         0.01921   -0.00251    0.00793    0.00219
C20   1    0.820293    0.860134    0.741426    11.00000    0.01554    0.02464 =
         0.02298   -0.00057    0.00355   -0.00276
AFIX  43
H20   2    0.769208    0.851304    0.724507    11.00000   -1.20000
AFIX   0
C21   1    0.862028    0.872990    0.695850    11.00000    0.02646    0.02524 =
         0.01357    0.00017    0.00230   -0.00585
C22   1    0.934610    0.883492    0.743316    11.00000    0.02350    0.02358 =
         0.01800   -0.00161    0.00846   -0.00372
AFIX  43
H22   2    0.975189    0.892858    0.727977    11.00000   -1.20000
AFIX   0
C23   1    1.012079    0.884837    0.878709    11.00000    0.02497    0.02387 =
         0.02079   -0.00308    0.00456   -0.00111
C24   1    1.037978    0.808814    0.912652    11.00000    0.02814    0.03006 =
         0.02534   -0.00101    0.00314    0.00059
AFIX 137
H24A  2    1.043046    0.775272    0.875259    11.00000   -1.50000
H24B  2    1.002193    0.788608    0.932855    11.00000   -1.50000
H24C  2    1.085216    0.814067    0.951497    11.00000   -1.50000
AFIX   0
C25   1    1.010890    0.939773    0.937698    11.00000    0.02893    0.03010 =
         0.03027   -0.00812    0.00291   -0.00445
AFIX 137
H25A  2    1.059452    0.942338    0.974849    11.00000   -1.50000
H25B  2    0.975383    0.923464    0.960088    11.00000   -1.50000
H25C  2    0.997072    0.988751    0.915991    11.00000   -1.50000
AFIX   0
C26   1    1.071084    0.913891    0.849189    11.00000    0.02131    0.04162 =
         0.03121   -0.00011    0.00378   -0.00463
AFIX 137
H26A  2    1.056190    0.962122    0.826124    11.00000   -1.50000
H26B  2    1.077191    0.878980    0.813320    11.00000   -1.50000
H26C  2    1.117388    0.919042    0.889355    11.00000   -1.50000
AFIX   0
C27   1    0.830078    0.860675    0.875999    11.00000    0.02560    0.02924 =
         0.01839   -0.00576    0.00828    0.00184
C28   1    0.871605    0.815592    0.943339    11.00000    0.04103    0.03664 =
         0.02233   -0.00016    0.01182    0.00377
AFIX 137
H28A  2    0.877281    0.764672    0.928980    11.00000   -1.50000
H28B  2    0.844350    0.815604    0.977329    11.00000   -1.50000
H28C  2    0.919829    0.837574    0.966915    11.00000   -1.50000
AFIX   0
C29   1    0.752825    0.825643    0.846139    11.00000    0.03084    0.05482 =
         0.03083   -0.00523    0.01634   -0.00860
AFIX 137
H29A  2    0.722666    0.853852    0.803869    11.00000   -1.50000
H29B  2    0.730248    0.826593    0.884008    11.00000   -1.50000
H29C  2    0.756823    0.774382    0.831701    11.00000   -1.50000
AFIX   0
C30   1    0.818753    0.940327    0.897082    11.00000    0.04342    0.03428 =
         0.03157   -0.00391    0.01740    0.00542
AFIX 137
H30A  2    0.866264    0.964265    0.919169    11.00000   -1.50000
H30B  2    0.792555    0.939801    0.931997    11.00000   -1.50000
H30C  2    0.790210    0.967770    0.853539    11.00000   -1.50000
AFIX   0
C31   1    0.835117    0.883219    0.613932    11.00000    0.03861    0.04697 =
         0.01790    0.00607    0.00572   -0.00224
PART 1
C32A  1    0.886312    0.841301    0.581142    31.00000    0.07424    0.05145 =
         0.01549   -0.00031    0.01474    0.00908
AFIX 137
H32A  2    0.883736    0.788136    0.589598    31.00000   -1.50000
H32B  2    0.936552    0.858500    0.604374    31.00000   -1.50000
H32C  2    0.870969    0.850803    0.528755    31.00000   -1.50000
AFIX   0
C33A  1    0.757618    0.857200    0.579603    31.00000    0.05270    0.13312 =
         0.03536    0.01531   -0.00632   -0.03323
AFIX 137
H33A  2    0.741472    0.866330    0.527119    31.00000   -1.50000
H33B  2    0.726043    0.884183    0.600835    31.00000   -1.50000
H33C  2    0.754888    0.804149    0.588506    31.00000   -1.50000
AFIX   0
C34A  1    0.841934    0.965057    0.597637    31.00000    0.07375    0.04547 =
         0.03514    0.01574    0.00817    0.01411
AFIX 137
H34A  2    0.893081    0.980310    0.618492    31.00000   -1.50000
H34B  2    0.812168    0.994587    0.619072    31.00000   -1.50000
H34C  2    0.824921    0.972711    0.544904    31.00000   -1.50000
AFIX   0
PART 2
C32B  1    0.891748    0.911825    0.585181   -31.00000    0.05736    0.08113 =
         0.03071    0.01613    0.01769   -0.00578
AFIX 137
H32D  2    0.935817    0.924539    0.625824   -31.00000   -1.50000
H32E  2    0.873249    0.955979    0.555661   -31.00000   -1.50000
H32F  2    0.903453    0.873784    0.555136   -31.00000   -1.50000
AFIX   0
C33B  1    0.796139    0.810785    0.577530   -31.00000    0.05338    0.05567 =
         0.02051   -0.00362   -0.00264   -0.00061
AFIX 137
H33D  2    0.781309    0.815490    0.524559   -31.00000   -1.50000
H33E  2    0.752942    0.802444    0.591540   -31.00000   -1.50000
H33F  2    0.829686    0.768931    0.593631   -31.00000   -1.50000
AFIX   0
C34B  1    0.771271    0.940399    0.593769   -31.00000    0.06008    0.05714 =
         0.01336    0.00803    0.00242    0.01181
AFIX 137
H34D  2    0.789749    0.988453    0.615326   -31.00000   -1.50000
H34E  2    0.733285    0.923290    0.612543   -31.00000   -1.50000
H34F  2    0.750727    0.945325    0.540788   -31.00000   -1.50000
AFIX   0

PART 0
TM2   3    0.430215    0.738356    0.735512    11.00000    0.03602    0.02545 =
         0.01918    0.00110    0.00549   -0.00194
C35   1    0.463317    0.782172    0.619143    11.00000    0.01966    0.01934 =
         0.01817    0.00148    0.00619   -0.00196
C36   1    0.410627    0.832224    0.625237    11.00000    0.02372    0.01340 =
         0.01874    0.00056    0.00730   -0.00003
AFIX  43
H36   2    0.419668    0.882790    0.638284    11.00000   -1.20000
AFIX   0
C37   1    0.341570    0.796616    0.609114    11.00000    0.01660    0.02532 =
         0.02162    0.00400    0.00922    0.00159
C38   1    0.352449    0.719869    0.593372    11.00000    0.01848    0.01738 =
         0.01922    0.00268    0.00623   -0.00075
C39   1    0.427905    0.713949    0.600930    11.00000    0.01847    0.02049 =
         0.02429   -0.00266    0.00899    0.00543
AFIX  43
H39   2    0.450982    0.669518    0.594438    11.00000   -1.20000
AFIX   0
C40   1    0.542744    0.796940    0.628474    11.00000    0.01727    0.02245 =
         0.02360   -0.00300    0.00910   -0.00094
C41   1    0.559500    0.879831    0.633825    11.00000    0.02187    0.03433 =
         0.03525   -0.00033    0.01385   -0.00089
AFIX 137
H41A  2    0.528828    0.904497    0.589375    11.00000   -1.50000
H41B  2    0.611003    0.887529    0.639730    11.00000   -1.50000
H41C  2    0.549396    0.900538    0.675798    11.00000   -1.50000
AFIX   0
C42   1    0.560295    0.765486    0.563189    11.00000    0.02227    0.04315 =
         0.02590   -0.00119    0.01092   -0.00331
AFIX 137
H42A  2    0.552598    0.711878    0.560766    11.00000   -1.50000
H42B  2    0.611259    0.776178    0.568849    11.00000   -1.50000
H42C  2    0.528222    0.788342    0.518322    11.00000   -1.50000
AFIX   0
C43   1    0.592791    0.759710    0.697346    11.00000    0.02401    0.04328 =
         0.02352   -0.00882    0.00472   -0.00245
AFIX 137
H43A  2    0.583388    0.780178    0.739779    11.00000   -1.50000
H43B  2    0.643784    0.768656    0.701900    11.00000   -1.50000
H43C  2    0.583332    0.706395    0.694577    11.00000   -1.50000
AFIX   0
C44   1    0.273126    0.840368    0.607473    11.00000    0.01760    0.02093 =
         0.03697    0.00357    0.01355    0.00475
C45   1    0.290407    0.923889    0.617508    11.00000    0.02621    0.02878 =
         0.06150    0.00700    0.02036    0.01105
AFIX 137
H45A  2    0.328256    0.932283    0.664782    11.00000   -1.50000
H45B  2    0.246167    0.951012    0.615383    11.00000   -1.50000
H45C  2    0.307752    0.941316    0.578722    11.00000   -1.50000
AFIX   0
C46   1    0.211338    0.833522    0.534009    11.00000    0.02649    0.03070 =
         0.04874    0.01009    0.01277    0.01009
AFIX 137
H46A  2    0.228909    0.849874    0.495028    11.00000   -1.50000
H46B  2    0.170129    0.864463    0.534310    11.00000   -1.50000
H46C  2    0.195552    0.781860    0.525814    11.00000   -1.50000
AFIX   0
C47   1    0.246499    0.817722    0.669913    11.00000    0.02980    0.03547 =
         0.03788    0.00478    0.01855    0.01025
AFIX 137
H47A  2    0.234787    0.764867    0.666140    11.00000   -1.50000
H47B  2    0.202800    0.846215    0.667013    11.00000   -1.50000
H47C  2    0.284895    0.827614    0.716488    11.00000   -1.50000
AFIX   0
C48   1    0.300561    0.654582    0.561429    11.00000    0.01716    0.02345 =
         0.02812   -0.00030    0.00783   -0.00083
C49   1    0.271676    0.661069    0.478525    11.00000    0.03334    0.04085 =
         0.02725   -0.00559   -0.00020   -0.00962
AFIX 137
H49A  2    0.240350    0.704786    0.464323    11.00000   -1.50000
H49B  2    0.243411    0.616774    0.457602    11.00000   -1.50000
H49C  2    0.312760    0.665802    0.460537    11.00000   -1.50000
AFIX   0
C50   1    0.236465    0.645759    0.590319    11.00000    0.02499    0.02550 =
         0.04116    0.00585    0.01220   -0.00276
AFIX 137
H50A  2    0.255501    0.639118    0.643177    11.00000   -1.50000
H50B  2    0.207387    0.602477    0.567686    11.00000   -1.50000
H50C  2    0.205763    0.690076    0.578460    11.00000   -1.50000
AFIX   0
C51   1    0.342866    0.581009    0.579821    11.00000    0.03183    0.01704 =
         0.05001   -0.00465    0.00997   -0.00619
AFIX 137
H51A  2    0.380955    0.580237    0.557432    11.00000   -1.50000
H51B  2    0.309201    0.539708    0.561041    11.00000   -1.50000
H51C  2    0.365319    0.576340    0.632676    11.00000   -1.50000
AFIX   0
C52   1    0.479079    0.809410    0.865560    11.00000    0.03002    0.01530 =
         0.01818    0.00105    0.00880    0.00237
C53   1    0.531824    0.756658    0.866421    11.00000    0.02074    0.02214 =
         0.02061   -0.00115    0.00438   -0.00023
AFIX  43
H53   2    0.579740    0.767978    0.867250    11.00000   -1.20000
AFIX   0
C54   1    0.504045    0.683300    0.865888    11.00000    0.03150    0.01813 =
         0.01528   -0.00120    0.00854    0.00112
C55   1    0.429615    0.692067    0.864329    11.00000    0.02941    0.01794 =
         0.01949   -0.00131    0.01152   -0.00311
C56   1    0.416112    0.769511    0.863728    11.00000    0.02448    0.01926 =
         0.03133   -0.00109    0.01299   -0.00121
AFIX  43
H56   2    0.371217    0.791202    0.862300    11.00000   -1.20000
AFIX   0
C57   1    0.491792    0.892445    0.875026    11.00000    0.03404    0.01973 =
         0.02716   -0.00158    0.00948   -0.00078
C58   1    0.533358    0.909808    0.955088    11.00000    0.10652    0.02176 =
         0.04075   -0.01033    0.01714   -0.01232
AFIX 137
H58A  2    0.504076    0.894484    0.984742    11.00000   -1.50000
H58B  2    0.542780    0.963057    0.960880    11.00000   -1.50000
H58C  2    0.579807    0.882989    0.970854    11.00000   -1.50000
AFIX   0
C59   1    0.537770    0.918829    0.830628    11.00000    0.05975    0.02133 =
         0.04880    0.00165    0.02575   -0.00772
AFIX 137
H59A  2    0.584207    0.891994    0.845781    11.00000   -1.50000
H59B  2    0.547181    0.971911    0.838505    11.00000   -1.50000
H59C  2    0.511597    0.909610    0.778943    11.00000   -1.50000
AFIX   0
C60   1    0.420330    0.934473    0.851678    11.00000    0.04846    0.02393 =
         0.10916   -0.00061    0.02872    0.00266
AFIX 137
H60A  2    0.392395    0.922430    0.801009    11.00000   -1.50000
H60B  2    0.430220    0.987696    0.856112    11.00000   -1.50000
H60C  2    0.392139    0.920483    0.882806    11.00000   -1.50000
AFIX   0
C61   1    0.551649    0.615620    0.865758    11.00000    0.02726    0.01536 =
         0.02412    0.00386    0.00681    0.00271
C62   1    0.630374    0.639022    0.875659    11.00000    0.03059    0.02916 =
         0.05352    0.00545    0.00632    0.01380
AFIX 137
H62A  2    0.630412    0.671247    0.835355    11.00000   -1.50000
H62B  2    0.659884    0.594994    0.876229    11.00000   -1.50000
H62C  2    0.650977    0.665735    0.921699    11.00000   -1.50000
AFIX   0
C63   1    0.523986    0.575250    0.792145    11.00000    0.03966    0.04121 =
         0.05720   -0.02558    0.00670    0.01142
AFIX 137
H63A  2    0.475029    0.555589    0.784330    11.00000   -1.50000
H63B  2    0.557157    0.534498    0.792178    11.00000   -1.50000
H63C  2    0.522162    0.609965    0.753067    11.00000   -1.50000
AFIX   0
C64   1    0.555596    0.561503    0.926627    11.00000    0.06666    0.03466 =
         0.06815    0.02283    0.03353    0.02557
AFIX 137
H64A  2    0.578081    0.585848    0.973710    11.00000   -1.50000
H64B  2    0.584993    0.518588    0.923228    11.00000   -1.50000
H64C  2    0.506257    0.545234    0.922130    11.00000   -1.50000
AFIX   0
C65   1    0.369566    0.636851    0.865552    11.00000    0.02904    0.02285 =
         0.02190    0.00287    0.00676   -0.00651
PART 1
C66A  1    0.293267    0.674103    0.841623    21.00000    0.03054    0.03115 =
         0.04068    0.00209    0.01172   -0.00808
AFIX 137
H66A  2    0.256232    0.637191    0.841026    21.00000   -1.50000
H66B  2    0.282288    0.695031    0.792834    21.00000   -1.50000
H66C  2    0.293131    0.713596    0.875907    21.00000   -1.50000
AFIX   0
C67A  1    0.383067    0.612581    0.945099    21.00000    0.04130    0.05622 =
         0.02744    0.00990    0.00891   -0.01673
AFIX 137
H67A  2    0.342613    0.581327    0.946928    21.00000   -1.50000
H67B  2    0.386334    0.656410    0.975514    21.00000   -1.50000
H67C  2    0.428789    0.584661    0.963153    21.00000   -1.50000
AFIX   0
C68A  1    0.359275    0.568627    0.816317    21.00000    0.03945    0.03219 =
         0.03872   -0.00714    0.00918   -0.00856
AFIX 137
H68A  2    0.404142    0.539172    0.831434    21.00000   -1.50000
H68B  2    0.348251    0.584514    0.765792    21.00000   -1.50000
H68C  2    0.318866    0.538663    0.820309    21.00000   -1.50000
AFIX   0
PART 2
C66B  1    0.313920    0.674184    0.893057   -21.00000    0.03486    0.02308 =
         0.03552    0.00471    0.01805   -0.01071
AFIX 137
H66D  2    0.277004    0.638057    0.894700   -21.00000   -1.50000
H66E  2    0.290353    0.714700    0.860249   -21.00000   -1.50000
H66F  2    0.338534    0.693858    0.941952   -21.00000   -1.50000
AFIX   0
C67B  1    0.393391    0.564920    0.908599   -21.00000    0.03283    0.02803 =
         0.02996    0.00972    0.01471   -0.00793
AFIX 137
H67D  2    0.350213    0.537977    0.909978   -21.00000   -1.50000
H67E  2    0.424751    0.576558    0.958299   -21.00000   -1.50000
H67F  2    0.420431    0.534269    0.885023   -21.00000   -1.50000
AFIX   0
C68B  1    0.332289    0.619024    0.784384   -21.00000    0.04022    0.02743 =
         0.02575   -0.00047    0.00424   -0.01003
AFIX 137
H68D  2    0.367723    0.596193    0.765246   -21.00000   -1.50000
H68E  2    0.313705    0.664745    0.757657   -21.00000   -1.50000
H68F  2    0.291711    0.584784    0.778581   -21.00000   -1.50000
AFIX   0
HKLF 4


REM  af09_0m_a.res in P2(1)/c
REM wR2 = 0.0833, GooF = S = 1.006, Restrained GooF = 1.005 for all data
REM R1 = 0.0406 for 8969 Fo > 4sig(Fo) and 0.0821 for all 13780 data
REM 729 parameters refined using 246 restraints

END

WGHT      0.0227      0.6492

REM Highest difference peak  1.481,  deepest hole -1.422,  1-sigma level  0.113
Q1    1   0.8820  0.7550  0.7227  11.00000  0.05    1.48
Q2    1   0.9356  0.7424  0.7580  11.00000  0.05    0.85
Q3    1   0.9035  0.7968  0.7627  11.00000  0.05    0.52
Q4    1   0.4322  0.7953  0.7393  11.00000  0.05    0.52
Q5    1   1.0264  0.7417  0.6395  11.00000  0.05    0.51
Q6    1   0.7545  0.7424  0.7351  11.00000  0.05    0.49
Q7    1   0.8489  0.8621  0.8416  11.00000  0.05    0.49
Q8    1   0.9622  0.7275  0.8226  11.00000  0.05    0.46
Q9    1   0.9181  0.7813  0.7755  11.00000  0.05    0.44
Q10   1   0.9600  0.6966  0.7957  11.00000  0.05    0.43
Q11   1   1.2182  0.7369  0.7575  11.00000  0.05    0.43
Q12   1   0.7424  0.9597  0.6639  11.00000  0.05    0.42
Q13   1   0.4017  0.9796  0.8608  11.00000  0.05    0.41
Q14   1   0.8642  0.7603  0.7828  11.00000  0.05    0.41
Q15   1   0.7413  0.9408  0.5990  11.00000  0.05    0.40
Q16   1   0.9166  0.5839  0.8200  11.00000  0.05    0.40
Q17   1   1.1190  0.7602  0.7256  11.00000  0.05    0.40
Q18   1   0.5567  0.7774  0.6024  11.00000  0.05    0.39
Q19   1   0.7367  0.9010  0.5797  11.00000  0.05    0.39
Q20   1   1.0739  0.6041  0.6661  11.00000  0.05    0.39
Q21   1   0.1822  0.8579  0.5557  11.00000  0.05    0.38
Q22   1   0.9116  0.5233  0.8637  11.00000  0.05    0.38
Q23   1   0.9374  0.8832  0.7835  11.00000  0.05    0.38
Q24   1   0.8759  0.6921  0.7470  11.00000  0.05    0.37
Q25   1   0.7961  0.8429  0.8643  11.00000  0.05    0.37
Q26   1   0.9467  0.6609  0.6968  11.00000  0.05    0.37
Q27   1   0.7026  0.5818  0.7060  11.00000  0.05    0.37
Q28   1   0.8402  0.8761  0.7190  11.00000  0.05    0.37
Q29   1   0.3371  0.7612  0.5828  11.00000  0.05    0.36
Q30   1   0.5267  0.7001  0.4709  11.00000  0.05    0.36
;
_shelx_res_checksum              44458
_olex2_submission_special_instructions 'No special instructions were received'
####################################################################### 
# 
# This file contains crystal structure data downloaded from the 
# Cambridge Structural Database (CSD) hosted by the Cambridge 
# Crystallographic Data Centre (CCDC).
# 
# Full information about CCDC data access policies and citation 
# guidelines are available at http://www.ccdc.cam.ac.uk/access/V1 
# 
# Audit and citation data items may have been added by the CCDC. 
# Please retain this information to preserve the provenance of 
# this file and to allow appropriate attribution of the data. 
# 
#######################################################################

data_ts192_0m
_database_code_depnum_ccdc_archive 'CCDC 2128950'
loop_
_audit_author_name
_audit_author_address
'Thomas Simler'
;Laboratoire de Chimie Moleculaire, Ecole polytechnique, CNRS
France
;
_audit_update_record             
;
2021-12-15 deposited with the CCDC.	2022-05-09 downloaded from the CCDC.
;
_audit_creation_date             2021-12-01
_audit_creation_method           
;
Olex2 1.5
(compiled 2021.11.18 svn.ra9532c28 for OlexSys, GUI svn.r6429)
;
_shelx_SHELXL_version_number     2018/3

#===============================================================================

_chemical_name_common            ?
_chemical_name_systematic        ?
_chemical_formula_moiety         'C122 H184 O12 Tm4, C5 H12'
_chemical_formula_sum            'C127 H196 O12 Tm4'
_chemical_formula_weight         2590.55
_chemical_melting_point          ?
loop_
_atom_type_symbol
_atom_type_description
_atom_type_scat_dispersion_real
_atom_type_scat_dispersion_imag
_atom_type_scat_source
C C 0.0033 0.0016 'International Tables Vol C Tables 4.2.6.8 and 6.1.1.4'
H H 0.0000 0.0000 'International Tables Vol C Tables 4.2.6.8 and 6.1.1.4'
O O 0.0106 0.0060 'International Tables Vol C Tables 4.2.6.8 and 6.1.1.4'
Tm Tm -0.3139 5.2483 'International Tables Vol C Tables 4.2.6.8 and 6.1.1.4'

_shelx_space_group_comment       
;
The symmetry employed for this shelxl refinement is uniquely defined
by the following loop, which should always be used as a source of
symmetry information in preference to the above space-group names.
They are only intended as comments.
;
_space_group_crystal_system      triclinic
_space_group_IT_number           2
_space_group_name_H-M_alt        'P -1'
_space_group_name_Hall           '-P 1'
loop_
_space_group_symop_operation_xyz
'x, y, z'
'-x, -y, -z'

_cell_length_a                   17.9662(18)
_cell_length_b                   18.3952(17)
_cell_length_c                   19.4830(18)
_cell_angle_alpha                83.851(3)
_cell_angle_beta                 83.324(3)
_cell_angle_gamma                75.907(3)
_cell_volume                     6182.0(10)
_cell_formula_units_Z            2
_cell_measurement_reflns_used    9917
_cell_measurement_temperature    150.00
_cell_measurement_theta_max      22.651
_cell_measurement_theta_min      2.317
_shelx_estimated_absorpt_T_max   0.760
_shelx_estimated_absorpt_T_min   0.406
_exptl_absorpt_coefficient_mu    2.898
_exptl_absorpt_correction_T_max  0.7456
_exptl_absorpt_correction_T_min  0.5933
_exptl_absorpt_correction_type   multi-scan
_exptl_absorpt_process_details   
;
SADABS-2016/2 (Bruker,2016/2) was used for absorption correction.
wR2(int) was 0.0977 before and 0.0719 after correction.
The Ratio of minimum to maximum transmission is 0.7957.
The \l/2 correction factor is Not present.
;
_exptl_absorpt_special_details   ?
_exptl_crystal_colour            'clear yellow'
_exptl_crystal_colour_lustre     clear
_exptl_crystal_colour_modifier   ?
_exptl_crystal_colour_primary    yellow
_exptl_crystal_density_diffrn    1.392
_exptl_crystal_density_meas      ?
_exptl_crystal_density_method    ?
_exptl_crystal_description       prism
_exptl_crystal_F_000             2660
_exptl_crystal_preparation       ?
_exptl_crystal_size_max          0.38
_exptl_crystal_size_mid          0.18
_exptl_crystal_size_min          0.1
_exptl_transmission_factor_max   ?
_exptl_transmission_factor_min   ?
_diffrn_reflns_av_R_equivalents  0.0997
_diffrn_reflns_av_unetI/netI     0.0889
_diffrn_reflns_Laue_measured_fraction_full 0.999
_diffrn_reflns_Laue_measured_fraction_max 0.999
_diffrn_reflns_limit_h_max       22
_diffrn_reflns_limit_h_min       -22
_diffrn_reflns_limit_k_max       22
_diffrn_reflns_limit_k_min       -21
_diffrn_reflns_limit_l_max       24
_diffrn_reflns_limit_l_min       -24
_diffrn_reflns_number            116323
_diffrn_reflns_point_group_measured_fraction_full 0.999
_diffrn_reflns_point_group_measured_fraction_max 0.999
_diffrn_reflns_theta_full        25.242
_diffrn_reflns_theta_max         26.022
_diffrn_reflns_theta_min         1.657
_diffrn_ambient_temperature      150.00
_diffrn_detector_area_resol_mean ?
_diffrn_measured_fraction_theta_full 0.999
_diffrn_measured_fraction_theta_max 0.999
_diffrn_measurement_device_type  'Bruker APEX-II CCD'
_diffrn_measurement_method       '\f and \w scans'
_diffrn_radiation_type           MoK\a
_diffrn_radiation_wavelength     0.71073
_diffrn_source                   ?
_diffrn_source_current           31.0
_diffrn_source_power             1.705
_diffrn_source_voltage           55.0
_diffrn_standards_number         0
_reflns_Friedel_coverage         0.000
_reflns_Friedel_fraction_full    .
_reflns_Friedel_fraction_max     .
_reflns_number_gt                16278
_reflns_number_total             24333
_reflns_special_details          
;
 Reflections were merged by SHELXL according to the crystal
 class for the calculation of statistics and refinement.
 
 _reflns_Friedel_fraction is defined as the number of unique
 Friedel pairs measured divided by the number that would be
 possible theoretically, ignoring centric projections and
 systematic absences.
;
_reflns_threshold_expression     'I > 2\s(I)'
_computing_cell_refinement       'SAINT V8.38A (Bruker, 2018)'
_computing_data_collection       ?
_computing_data_reduction        'SAINT V8.38A (Bruker, 2018)'
_computing_molecular_graphics    'Olex2 1.5 (Dolomanov et al., 2009)'
_computing_publication_material  'Olex2 1.5 (Dolomanov et al., 2009)'
_computing_structure_refinement  'SHELXL 2018/3 (Sheldrick, 2015)'
_computing_structure_solution    'SHELXT 2018/2 (Sheldrick, 2018)'
_refine_diff_density_max         1.736
_refine_diff_density_min         -0.860
_refine_diff_density_rms         0.150
_refine_ls_extinction_coef       .
_refine_ls_extinction_method     none
_refine_ls_goodness_of_fit_ref   1.036
_refine_ls_hydrogen_treatment    constr
_refine_ls_matrix_type           full
_refine_ls_number_parameters     1344
_refine_ls_number_reflns         24333
_refine_ls_number_restraints     55
_refine_ls_R_factor_all          0.0871
_refine_ls_R_factor_gt           0.0421
_refine_ls_restrained_S_all      1.038
_refine_ls_shift/su_max          0.003
_refine_ls_shift/su_mean         0.000
_refine_ls_structure_factor_coef Fsqd
_refine_ls_weighting_details     
'w=1/[\s^2^(Fo^2^)+(0.0187P)^2^+10.0976P] where P=(Fo^2^+2Fc^2^)/3'
_refine_ls_weighting_scheme      calc
_refine_ls_wR_factor_gt          0.0760
_refine_ls_wR_factor_ref         0.0932
_refine_special_details          ?
_olex2_refinement_description    
;
1. Fixed Uiso
 At 1.2 times of:
  All C(H) groups, All C(H,H) groups
 At 1.5 times of:
  All C(H,H,H) groups
2. Restrained distances
 C123-C124 = C124-C125 = C125-C126 = C126-C127
 1.52 with sigma of 0.02
 C123-C124 \\sim C124-C125 \\sim C125-C126 \\sim C126-C127
 with sigma of 0.02
3. Uiso/Uaniso restraints and constraints
C123 \\sim C124 \\sim C125 \\sim C126 \\sim C127: within 2A with sigma of 0.01
and sigma for terminal atoms of 0.02 within 2A
4. Rigid body (RIGU) restrains
 C123, C124, C125, C126, C127
 with sigma for 1-2 distances of 0.004 and sigma for 1-3 distances of 0.004
5.a Secondary CH2 refined with riding coordinates:
 C124(H12M,H12N), C125(H12O,H12P), C126(H12Q,H12R)
5.b Aromatic/amide H refined with riding coordinates:
 C6(H6), C7(H7), C8(H8), C9(H9), C10(H10), C16(H16), C17(H17), C18(H18),
 C19(H19), C20(H20), C22(H22), C24(H24), C38(H38), C41(H41), C56(H56), C59(H59),
  C72(H72), C74(H74), C89(H89), C91(H91), C107(H107), C110(H110)
5.c Idealised Me refined as rotating group:
 C27(H27A,H27B,H27C), C28(H28A,H28B,H28C), C29(H29A,H29B,H29C), C31(H31A,H31B,
 H31C), C32(H32A,H32B,H32C), C33(H33A,H33B,H33C), C35(H35A,H35B,H35C), C36(H36A,
 H36B,H36C), C37(H37A,H37B,H37C), C44(H44A,H44B,H44C), C45(H45A,H45B,H45C),
 C46(H46A,H46B,H46C), C48(H48A,H48B,H48C), C49(H49A,H49B,H49C), C50(H50A,H50B,
 H50C), C52(H52A,H52B,H52C), C53(H53A,H53B,H53C), C54(H54A,H54B,H54C), C61(H61A,
 H61B,H61C), C62(H62A,H62B,H62C), C63(H63A,H63B,H63C), C65(H65A,H65B,H65C),
 C66(H66A,H66B,H66C), C67(H67A,H67B,H67C), C69(H69A,H69B,H69C), C70(H70A,H70B,
 H70C), C71(H71A,H71B,H71C), C78(H78A,H78B,H78C), C79(H79A,H79B,H79C), C80(H80A,
 H80B,H80C), C82(H82A,H82B,H82C), C83(H83A,H83B,H83C), C84(H84A,H84B,H84C),
 C86(H86A,H86B,H86C), C87(H87A,H87B,H87C), C88(H88A,H88B,H88C), C95(H95A,H95B,
 H95C), C96(H96A,H96B,H96C), C97(H97A,H97B,H97C), C99(H99A,H99B,H99C),
 C100(H10G,H10H,H10I), C101(H10D,H10E,H10F), C103(H10M,H10N,H10O), C104(H10A,
 H10B,H10C), C105(H10J,H10K,H10L), C112(H11A,H11B,H11C), C113(H11G,H11H,H11I),
 C114(H11D,H11E,H11F), C116(H11P,H11Q,H11R), C117(H11J,H11K,H11L), C118(H11M,
 H11N,H11O), C120(H12G,H12H,H12I), C121(H12A,H12B,H12C), C122(H12D,H12E,H12F),
 C123(H12J,H12K,H12L), C127(H12S,H12T,H12U)
;
_atom_sites_solution_hydrogens   geom
_atom_sites_solution_primary     dual
_atom_sites_solution_secondary   ?
loop_
_atom_site_label
_atom_site_type_symbol
_atom_site_fract_x
_atom_site_fract_y
_atom_site_fract_z
_atom_site_U_iso_or_equiv
_atom_site_adp_type
_atom_site_occupancy
_atom_site_site_symmetry_order
_atom_site_calc_flag
_atom_site_refinement_flags_posn
_atom_site_refinement_flags_adp
_atom_site_refinement_flags_occupancy
_atom_site_disorder_assembly
_atom_site_disorder_group
C1 C 0.1762(3) 0.6520(3) 0.1878(3) 0.0234(14) Uani 1 1 d . . . . .
C2 C 0.1667(3) 0.6611(3) 0.2679(3) 0.0196(13) Uani 1 1 d . . . . .
C3 C 0.2150(3) 0.5936(3) 0.3097(3) 0.0207(13) Uani 1 1 d . . . . .
C4 C 0.0774(4) 0.6853(4) 0.2886(3) 0.0253(15) Uani 1 1 d . . . . .
C5 C 0.0282(4) 0.6448(4) 0.3353(3) 0.0262(15) Uani 1 1 d . . . . .
C6 C -0.0506(4) 0.6796(4) 0.3445(3) 0.0367(17) Uani 1 1 d . . . . .
H6 H -0.069485 0.726985 0.320283 0.044 Uiso 1 1 calc R U . . .
C7 C -0.1007(4) 0.6463(4) 0.3879(4) 0.0455(19) Uani 1 1 d . . . . .
H7 H -0.153668 0.671190 0.394364 0.055 Uiso 1 1 calc R U . . .
C8 C -0.0748(4) 0.5781(4) 0.4216(4) 0.047(2) Uani 1 1 d . . . . .
H8 H -0.109926 0.554779 0.450782 0.056 Uiso 1 1 calc R U . . .
C9 C 0.0036(4) 0.5415(4) 0.4137(4) 0.0455(19) Uani 1 1 d . . . . .
H9 H 0.021430 0.493774 0.437778 0.055 Uiso 1 1 calc R U . . .
C10 C 0.0547(4) 0.5752(4) 0.3709(3) 0.0335(16) Uani 1 1 d . . . . .
H10 H 0.107866 0.550773 0.365687 0.040 Uiso 1 1 calc R U . . .
C11 C 0.2219(4) 0.8644(3) 0.2822(3) 0.0238(14) Uani 1 1 d . . . . .
C12 C 0.3949(4) 0.7734(3) 0.3222(3) 0.0227(14) Uani 1 1 d . . . . .
C13 C 0.3534(3) 0.8505(3) 0.3061(3) 0.0229(14) Uani 1 1 d . . . . .
C14 C 0.3805(4) 0.9088(3) 0.2716(3) 0.0266(15) Uani 1 1 d . . . . .
C15 C 0.3286(4) 0.9837(3) 0.2574(3) 0.0289(15) Uani 1 1 d . . . . .
C16 C 0.2698(4) 1.0160(4) 0.3072(4) 0.0365(17) Uani 1 1 d . . . . .
H16 H 0.262347 0.989421 0.351032 0.044 Uiso 1 1 calc R U . . .
C17 C 0.2232(4) 1.0860(4) 0.2922(4) 0.0439(19) Uani 1 1 d . . . . .
H17 H 0.184450 1.107869 0.326398 0.053 Uiso 1 1 calc R U . . .
C18 C 0.2319(5) 1.1247(4) 0.2287(4) 0.053(2) Uani 1 1 d . . . . .
H18 H 0.197773 1.171734 0.218007 0.064 Uiso 1 1 calc R U . . .
C19 C 0.2909(5) 1.0944(4) 0.1805(4) 0.050(2) Uani 1 1 d . . . . .
H19 H 0.298337 1.121626 0.136973 0.061 Uiso 1 1 calc R U . . .
C20 C 0.3389(4) 1.0252(4) 0.1951(3) 0.0397(18) Uani 1 1 d . . . . .
H20 H 0.379932 1.005676 0.161858 0.048 Uiso 1 1 calc R U . . .
C21 C 0.1072(3) 0.4466(3) 0.1710(3) 0.0254(15) Uani 1 1 d . . . . .
C22 C 0.1192(4) 0.4371(3) 0.2432(3) 0.0285(15) Uani 1 1 d . . . . .
H22 H 0.090991 0.469581 0.276891 0.034 Uiso 1 1 calc R U . . .
C23 C 0.1776(3) 0.3740(3) 0.2573(3) 0.0239(14) Uani 1 1 d . . . . .
C24 C 0.2047(4) 0.3437(3) 0.1934(3) 0.0260(15) Uani 1 1 d . . . . .
H24 H 0.246423 0.301286 0.186865 0.031 Uiso 1 1 calc R U . . .
C25 C 0.1610(4) 0.3855(3) 0.1401(3) 0.0265(15) Uani 1 1 d . . . . .
C26 C 0.0366(4) 0.5048(4) 0.1443(3) 0.0299(16) Uani 1 1 d . . . . .
C27 C -0.0015(4) 0.5596(4) 0.1993(3) 0.0369(17) Uani 1 1 d . . . . .
H27A H -0.019563 0.531605 0.240990 0.055 Uiso 1 1 calc R U . . .
H27B H -0.045395 0.596413 0.180996 0.055 Uiso 1 1 calc R U . . .
H27C H 0.036068 0.585885 0.211108 0.055 Uiso 1 1 calc R U . . .
C28 C -0.0250(4) 0.4635(4) 0.1313(3) 0.0410(18) Uani 1 1 d . . . . .
H28A H -0.005351 0.431296 0.093162 0.062 Uiso 1 1 calc R U . . .
H28B H -0.071893 0.500453 0.119175 0.062 Uiso 1 1 calc R U . . .
H28C H -0.036895 0.432551 0.173403 0.062 Uiso 1 1 calc R U . . .
C29 C 0.0559(4) 0.5550(4) 0.0795(3) 0.0352(17) Uani 1 1 d . . . . .
H29A H 0.089095 0.586211 0.090970 0.053 Uiso 1 1 calc R U . . .
H29B H 0.008189 0.587372 0.063574 0.053 Uiso 1 1 calc R U . . .
H29C H 0.082828 0.523244 0.042681 0.053 Uiso 1 1 calc R U . . .
C30 C 0.1936(4) 0.3321(3) 0.3295(3) 0.0308(16) Uani 1 1 d . . . . .
C31 C 0.1844(5) 0.3860(4) 0.3859(3) 0.060(3) Uani 1 1 d . . . . .
H31A H 0.221402 0.417816 0.374516 0.091 Uiso 1 1 calc R U . . .
H31B H 0.194034 0.357112 0.430525 0.091 Uiso 1 1 calc R U . . .
H31C H 0.131890 0.417710 0.388792 0.091 Uiso 1 1 calc R U . . .
C32 C 0.1347(4) 0.2838(4) 0.3481(4) 0.048(2) Uani 1 1 d . . . . .
H32A H 0.082647 0.316439 0.352028 0.071 Uiso 1 1 calc R U . . .
H32B H 0.144836 0.254383 0.392402 0.071 Uiso 1 1 calc R U . . .
H32C H 0.138879 0.249725 0.311738 0.071 Uiso 1 1 calc R U . . .
C33 C 0.2747(4) 0.2814(4) 0.3283(3) 0.046(2) Uani 1 1 d . . . . .
H33A H 0.281112 0.244967 0.293574 0.069 Uiso 1 1 calc R U . . .
H33B H 0.282444 0.254495 0.374079 0.069 Uiso 1 1 calc R U . . .
H33C H 0.312700 0.312052 0.316443 0.069 Uiso 1 1 calc R U . . .
C34 C 0.1634(4) 0.3456(3) 0.0723(3) 0.0310(16) Uani 1 1 d . . . . .
C35 C 0.1141(4) 0.2876(4) 0.0932(4) 0.047(2) Uani 1 1 d . . . . .
H35A H 0.137385 0.251306 0.129822 0.070 Uiso 1 1 calc R U . . .
H35B H 0.111625 0.261093 0.052806 0.070 Uiso 1 1 calc R U . . .
H35C H 0.061927 0.313458 0.110333 0.070 Uiso 1 1 calc R U . . .
C36 C 0.2447(4) 0.3035(4) 0.0490(3) 0.0408(19) Uani 1 1 d . . . . .
H36A H 0.277594 0.339235 0.037222 0.061 Uiso 1 1 calc R U . . .
H36B H 0.243626 0.277014 0.008205 0.061 Uiso 1 1 calc R U . . .
H36C H 0.265280 0.266975 0.086600 0.061 Uiso 1 1 calc R U . . .
C37 C 0.1321(4) 0.3934(4) 0.0095(3) 0.0358(17) Uani 1 1 d . . . . .
H37A H 0.078748 0.420340 0.021577 0.054 Uiso 1 1 calc R U . . .
H37B H 0.133578 0.361188 -0.027781 0.054 Uiso 1 1 calc R U . . .
H37C H 0.163590 0.429774 -0.006029 0.054 Uiso 1 1 calc R U . . .
C38 C 0.3716(3) 0.5241(3) 0.1514(3) 0.0210(14) Uani 1 1 d . . . . .
H38 H 0.363281 0.576017 0.158035 0.025 Uiso 1 1 calc R U . . .
C39 C 0.4032(3) 0.4632(3) 0.2005(3) 0.0197(13) Uani 1 1 d . . . . .
C40 C 0.4036(3) 0.3950(3) 0.1708(3) 0.0217(14) Uani 1 1 d . . . . .
C41 C 0.3716(3) 0.4175(3) 0.1059(3) 0.0227(14) Uani 1 1 d . . . . .
H41 H 0.362793 0.383836 0.075652 0.027 Uiso 1 1 calc R U . . .
C42 C 0.3549(3) 0.4962(3) 0.0928(3) 0.0237(14) Uani 1 1 d . . . . .
C43 C 0.4395(3) 0.4787(3) 0.2636(3) 0.0234(14) Uani 1 1 d . . . . .
C44 C 0.4226(4) 0.5640(3) 0.2715(3) 0.0276(15) Uani 1 1 d . . . . .
H44A H 0.445321 0.589076 0.230237 0.041 Uiso 1 1 calc R U . . .
H44B H 0.445063 0.572523 0.312584 0.041 Uiso 1 1 calc R U . . .
H44C H 0.366759 0.584621 0.276677 0.041 Uiso 1 1 calc R U . . .
C45 C 0.4108(4) 0.4414(3) 0.3324(3) 0.0250(14) Uani 1 1 d . . . . .
H45A H 0.356596 0.465528 0.344436 0.038 Uiso 1 1 calc R U . . .
H45B H 0.441653 0.446983 0.368965 0.038 Uiso 1 1 calc R U . . .
H45C H 0.415928 0.387860 0.327707 0.038 Uiso 1 1 calc R U . . .
C46 C 0.5277(3) 0.4534(4) 0.2501(3) 0.0333(16) Uani 1 1 d . . . . .
H46A H 0.542544 0.398961 0.246553 0.050 Uiso 1 1 calc R U . . .
H46B H 0.551719 0.465965 0.288520 0.050 Uiso 1 1 calc R U . . .
H46C H 0.544877 0.479233 0.206738 0.050 Uiso 1 1 calc R U . . .
C47 C 0.4541(4) 0.3129(3) 0.1816(3) 0.0285(15) Uani 1 1 d . . . . .
C48 C 0.4154(4) 0.2561(3) 0.1559(3) 0.0310(16) Uani 1 1 d . . . . .
H48A H 0.369695 0.251750 0.187372 0.046 Uiso 1 1 calc R U . . .
H48B H 0.451794 0.206859 0.154830 0.046 Uiso 1 1 calc R U . . .
H48C H 0.400062 0.273486 0.109176 0.046 Uiso 1 1 calc R U . . .
C49 C 0.4750(4) 0.2815(3) 0.2538(3) 0.0341(16) Uani 1 1 d . . . . .
H49A H 0.502299 0.314056 0.272363 0.051 Uiso 1 1 calc R U . . .
H49B H 0.508395 0.230776 0.251699 0.051 Uiso 1 1 calc R U . . .
H49C H 0.427969 0.279207 0.284078 0.051 Uiso 1 1 calc R U . . .
C50 C 0.5292(4) 0.3126(3) 0.1336(3) 0.0338(16) Uani 1 1 d . . . . .
H50A H 0.516456 0.328168 0.085840 0.051 Uiso 1 1 calc R U . . .
H50B H 0.562626 0.261738 0.135608 0.051 Uiso 1 1 calc R U . . .
H50C H 0.555985 0.347537 0.148909 0.051 Uiso 1 1 calc R U . . .
C51 C 0.3342(4) 0.5393(3) 0.0222(3) 0.0259(15) Uani 1 1 d . . . . .
C52 C 0.2583(4) 0.5286(4) 0.0031(4) 0.050(2) Uani 1 1 d . . . . .
H52A H 0.261272 0.474832 0.002094 0.075 Uiso 1 1 calc R U . . .
H52B H 0.247969 0.554256 -0.042785 0.075 Uiso 1 1 calc R U . . .
H52C H 0.216658 0.549877 0.037517 0.075 Uiso 1 1 calc R U . . .
C53 C 0.3292(5) 0.6233(4) 0.0250(3) 0.046(2) Uani 1 1 d . . . . .
H53A H 0.289404 0.643230 0.061467 0.069 Uiso 1 1 calc R U . . .
H53B H 0.315811 0.650070 -0.019826 0.069 Uiso 1 1 calc R U . . .
H53C H 0.379011 0.630374 0.035017 0.069 Uiso 1 1 calc R U . . .
C54 C 0.3965(4) 0.5086(4) -0.0337(3) 0.053(2) Uani 1 1 d . . . . .
H54A H 0.445301 0.519161 -0.024893 0.080 Uiso 1 1 calc R U . . .
H54B H 0.381852 0.532688 -0.079074 0.080 Uiso 1 1 calc R U . . .
H54C H 0.402637 0.454161 -0.033271 0.080 Uiso 1 1 calc R U . . .
C55 C 0.0326(4) 0.9522(3) 0.1806(3) 0.0281(15) Uani 1 1 d . . . . .
C56 C 0.0031(4) 0.8962(3) 0.1555(3) 0.0311(16) Uani 1 1 d . . . . .
H56 H -0.041615 0.880433 0.175776 0.037 Uiso 1 1 calc R U . . .
C57 C 0.0490(4) 0.8672(3) 0.0964(3) 0.0319(16) Uani 1 1 d . . . . .
C58 C 0.1116(4) 0.9047(3) 0.0842(3) 0.0309(16) Uani 1 1 d . . . . .
C59 C 0.0992(4) 0.9556(3) 0.1375(3) 0.0279(15) Uani 1 1 d . . . . .
H59 H 0.132237 0.987513 0.142651 0.034 Uiso 1 1 calc R U . . .
C60 C -0.0072(4) 1.0042(4) 0.2373(3) 0.0350(17) Uani 1 1 d . . . . .
C61 C 0.0492(5) 1.0418(4) 0.2623(4) 0.057(2) Uani 1 1 d . . . . .
H61A H 0.091973 1.003469 0.280553 0.085 Uiso 1 1 calc R U . . .
H61B H 0.023146 1.074140 0.298921 0.085 Uiso 1 1 calc R U . . .
H61C H 0.069310 1.072417 0.223516 0.085 Uiso 1 1 calc R U . . .
C62 C -0.0401(4) 0.9590(4) 0.2978(3) 0.047(2) Uani 1 1 d . . . . .
H62A H -0.076291 0.933946 0.281569 0.071 Uiso 1 1 calc R U . . .
H62B H -0.067182 0.992732 0.333099 0.071 Uiso 1 1 calc R U . . .
H62C H 0.001831 0.921173 0.317902 0.071 Uiso 1 1 calc R U . . .
C63 C -0.0726(5) 1.0636(4) 0.2068(4) 0.063(3) Uani 1 1 d . . . . .
H63A H -0.051242 1.094144 0.168780 0.095 Uiso 1 1 calc R U . . .
H63B H -0.100272 1.095985 0.242869 0.095 Uiso 1 1 calc R U . . .
H63C H -0.108151 1.038894 0.189141 0.095 Uiso 1 1 calc R U . . .
C64 C 0.0179(4) 0.8181(4) 0.0524(4) 0.0414(19) Uani 1 1 d . . . . .
C65 C 0.0776(5) 0.7599(4) 0.0100(4) 0.051(2) Uani 1 1 d . . . . .
H65A H 0.108977 0.723199 0.041608 0.076 Uiso 1 1 calc R U . . .
H65B H 0.110947 0.785868 -0.021803 0.076 Uiso 1 1 calc R U . . .
H65C H 0.050520 0.733929 -0.016703 0.076 Uiso 1 1 calc R U . . .
C66 C -0.0320(4) 0.7717(4) 0.0986(4) 0.058(2) Uani 1 1 d . . . . .
H66A H -0.054790 0.744316 0.069429 0.087 Uiso 1 1 calc R U . . .
H66B H -0.073128 0.805466 0.125384 0.087 Uiso 1 1 calc R U . . .
H66C H 0.000079 0.735872 0.130318 0.087 Uiso 1 1 calc R U . . .
C67 C -0.0351(5) 0.8714(4) 0.0022(4) 0.065(3) Uani 1 1 d . . . . .
H67A H -0.005810 0.903573 -0.026978 0.097 Uiso 1 1 calc R U . . .
H67B H -0.078434 0.902778 0.028834 0.097 Uiso 1 1 calc R U . . .
H67C H -0.054761 0.841651 -0.027241 0.097 Uiso 1 1 calc R U . . .
C68 C 0.1808(4) 0.9006(4) 0.0288(3) 0.0391(18) Uani 1 1 d . . . . .
C69 C 0.2275(4) 0.9563(4) 0.0415(4) 0.048(2) Uani 1 1 d . . . . .
H69A H 0.243256 0.946139 0.088719 0.071 Uiso 1 1 calc R U . . .
H69B H 0.195796 1.007724 0.035701 0.071 Uiso 1 1 calc R U . . .
H69C H 0.273378 0.950877 0.008142 0.071 Uiso 1 1 calc R U . . .
C70 C 0.2372(4) 0.8227(4) 0.0319(3) 0.0442(19) Uani 1 1 d . . . . .
H70A H 0.278148 0.821454 -0.006234 0.066 Uiso 1 1 calc R U . . .
H70B H 0.209424 0.783974 0.027527 0.066 Uiso 1 1 calc R U . . .
H70C H 0.259981 0.813168 0.076233 0.066 Uiso 1 1 calc R U . . .
C71 C 0.1540(5) 0.9218(4) -0.0437(3) 0.053(2) Uani 1 1 d . . . . .
H71A H 0.115527 0.969855 -0.044028 0.080 Uiso 1 1 calc R U . . .
H71B H 0.131091 0.882660 -0.056623 0.080 Uiso 1 1 calc R U . . .
H71C H 0.198189 0.926671 -0.076945 0.080 Uiso 1 1 calc R U . . .
C72 C 0.2708(4) 0.7403(3) 0.5073(3) 0.0248(14) Uani 1 1 d . . . . .
H72 H 0.320387 0.748670 0.510633 0.030 Uiso 1 1 calc R U . . .
C73 C 0.2546(4) 0.6688(3) 0.5077(3) 0.0244(14) Uani 1 1 d . . . . .
C74 C 0.1756(4) 0.6824(3) 0.5015(3) 0.0258(15) Uani 1 1 d . . . . .
H74 H 0.148655 0.644283 0.499456 0.031 Uiso 1 1 calc R U . . .
C75 C 0.1409(4) 0.7608(4) 0.4987(3) 0.0302(16) Uani 1 1 d . . . . .
C76 C 0.2023(4) 0.7980(3) 0.5012(3) 0.0267(15) Uani 1 1 d . . . . .
C77 C 0.3101(4) 0.5924(3) 0.5233(3) 0.0319(16) Uani 1 1 d . . . . .
C78 C 0.3377(5) 0.5925(4) 0.5955(3) 0.051(2) Uani 1 1 d . . . . .
H78A H 0.374415 0.544833 0.606388 0.076 Uiso 1 1 calc R U . . .
H78B H 0.293361 0.598665 0.630552 0.076 Uiso 1 1 calc R U . . .
H78C H 0.362903 0.634210 0.595371 0.076 Uiso 1 1 calc R U . . .
C79 C 0.2691(4) 0.5290(4) 0.5246(4) 0.050(2) Uani 1 1 d . . . . .
H79A H 0.253479 0.527240 0.478360 0.076 Uiso 1 1 calc R U . . .
H79B H 0.223428 0.537801 0.558094 0.076 Uiso 1 1 calc R U . . .
H79C H 0.304086 0.481040 0.538090 0.076 Uiso 1 1 calc R U . . .
C80 C 0.3806(4) 0.5801(3) 0.4699(3) 0.0327(16) Uani 1 1 d . . . . .
H80A H 0.405502 0.622200 0.468010 0.049 Uiso 1 1 calc R U . . .
H80B H 0.364336 0.577073 0.424228 0.049 Uiso 1 1 calc R U . . .
H80C H 0.417081 0.533128 0.483384 0.049 Uiso 1 1 calc R U . . .
C81 C 0.0518(4) 0.7889(4) 0.5016(3) 0.0378(18) Uani 1 1 d . . . . .
C82 C 0.0191(4) 0.8334(4) 0.5651(3) 0.047(2) Uani 1 1 d . . . . .
H82A H 0.037476 0.879895 0.560602 0.071 Uiso 1 1 calc R U . . .
H82B H 0.036457 0.802947 0.607181 0.071 Uiso 1 1 calc R U . . .
H82C H -0.037297 0.845912 0.567940 0.071 Uiso 1 1 calc R U . . .
C83 C 0.0142(4) 0.7216(4) 0.5083(4) 0.0452(19) Uani 1 1 d . . . . .
H83A H -0.041732 0.739835 0.507287 0.068 Uiso 1 1 calc R U . . .
H83B H 0.025359 0.691688 0.552164 0.068 Uiso 1 1 calc R U . . .
H83C H 0.034877 0.690332 0.469583 0.068 Uiso 1 1 calc R U . . .
C84 C 0.0246(4) 0.8367(4) 0.4350(3) 0.0445(19) Uani 1 1 d . . . . .
H84A H 0.045936 0.881485 0.428664 0.067 Uiso 1 1 calc R U . . .
H84B H -0.031796 0.852126 0.439120 0.067 Uiso 1 1 calc R U . . .
H84C H 0.042529 0.806897 0.394950 0.067 Uiso 1 1 calc R U . . .
C85 C 0.2042(4) 0.8795(3) 0.5138(3) 0.0304(16) Uani 1 1 d . . . . .
C86 C 0.1883(4) 0.8867(4) 0.5928(3) 0.0443(19) Uani 1 1 d . . . . .
H86A H 0.136468 0.879697 0.608473 0.066 Uiso 1 1 calc R U . . .
H86B H 0.191911 0.936658 0.602970 0.066 Uiso 1 1 calc R U . . .
H86C H 0.226419 0.848176 0.617007 0.066 Uiso 1 1 calc R U . . .
C87 C 0.2850(4) 0.8923(4) 0.4929(3) 0.0365(17) Uani 1 1 d . . . . .
H87A H 0.321535 0.858683 0.522533 0.055 Uiso 1 1 calc R U . . .
H87B H 0.284886 0.944661 0.498436 0.055 Uiso 1 1 calc R U . . .
H87C H 0.300363 0.881774 0.444379 0.055 Uiso 1 1 calc R U . . .
C88 C 0.1471(4) 0.9422(3) 0.4746(4) 0.0408(18) Uani 1 1 d . . . . .
H88A H 0.157133 0.936678 0.424690 0.061 Uiso 1 1 calc R U . . .
H88B H 0.153692 0.991412 0.484122 0.061 Uiso 1 1 calc R U . . .
H88C H 0.094224 0.938375 0.490148 0.061 Uiso 1 1 calc R U . . .
C89 C 0.6494(4) 0.8056(4) 0.3690(3) 0.0319(16) Uani 1 1 d . . . . .
H89 H 0.693748 0.765353 0.364433 0.038 Uiso 1 1 calc R U . . .
C90 C 0.5787(4) 0.7990(4) 0.4048(3) 0.0300(16) Uani 1 1 d . . . . .
C91 C 0.5288(4) 0.8712(3) 0.3948(3) 0.0294(16) Uani 1 1 d . . . . .
H91 H 0.475532 0.882957 0.410768 0.035 Uiso 1 1 calc R U . . .
C92 C 0.5678(4) 0.9237(4) 0.3580(3) 0.0344(17) Uani 1 1 d . . . . .
C93 C 0.6457(4) 0.8817(4) 0.3400(3) 0.0362(17) Uani 1 1 d . . . . .
C94 C 0.5650(4) 0.7353(4) 0.4578(3) 0.0382(17) Uani 1 1 d . . . . .
C95 C 0.6170(5) 0.7308(5) 0.5153(4) 0.077(3) Uani 1 1 d . . . . .
H95A H 0.671005 0.719594 0.495924 0.115 Uiso 1 1 calc R U . . .
H95B H 0.608835 0.690813 0.550830 0.115 Uiso 1 1 calc R U . . .
H95C H 0.604635 0.778934 0.536196 0.115 Uiso 1 1 calc R U . . .
C96 C 0.5816(5) 0.6605(4) 0.4264(4) 0.058(2) Uani 1 1 d . . . . .
H96A H 0.551109 0.665393 0.386814 0.086 Uiso 1 1 calc R U . . .
H96B H 0.567757 0.622348 0.461286 0.086 Uiso 1 1 calc R U . . .
H96C H 0.636533 0.645384 0.410669 0.086 Uiso 1 1 calc R U . . .
C97 C 0.4819(4) 0.7506(4) 0.4896(4) 0.049(2) Uani 1 1 d . . . . .
H97A H 0.469265 0.798013 0.511694 0.074 Uiso 1 1 calc R U . . .
H97B H 0.475224 0.709455 0.524314 0.074 Uiso 1 1 calc R U . . .
H97C H 0.447536 0.754077 0.453154 0.074 Uiso 1 1 calc R U . . .
C98 C 0.5279(4) 1.0087(4) 0.3531(4) 0.0401(18) Uani 1 1 d . . . . .
C99 C 0.5684(5) 1.0512(4) 0.3954(4) 0.058(2) Uani 1 1 d . . . . .
H99A H 0.620193 1.050922 0.372969 0.087 Uiso 1 1 calc R U . . .
H99B H 0.572272 1.026495 0.442414 0.087 Uiso 1 1 calc R U . . .
H99C H 0.538496 1.103252 0.397762 0.087 Uiso 1 1 calc R U . . .
C100 C 0.4447(4) 1.0221(4) 0.3859(4) 0.045(2) Uani 1 1 d . . . . .
H10G H 0.420396 1.075920 0.381068 0.068 Uiso 1 1 calc R U . . .
H10H H 0.444273 1.004339 0.435155 0.068 Uiso 1 1 calc R U . . .
H10I H 0.416119 0.994471 0.362461 0.068 Uiso 1 1 calc R U . . .
C101 C 0.5247(4) 1.0460(4) 0.2790(4) 0.049(2) Uani 1 1 d . . . . .
H10D H 0.495517 1.021737 0.252838 0.073 Uiso 1 1 calc R U . . .
H10E H 0.577229 1.040717 0.256463 0.073 Uiso 1 1 calc R U . . .
H10F H 0.499417 1.099503 0.280374 0.073 Uiso 1 1 calc R U . . .
C102 C 0.7238(4) 0.9051(4) 0.3214(4) 0.0428(19) Uani 1 1 d . . . . .
C103 C 0.7511(4) 0.9163(5) 0.3909(4) 0.063(2) Uani 1 1 d . . . . .
H10M H 0.760020 0.868570 0.419819 0.094 Uiso 1 1 calc R U . . .
H10N H 0.711586 0.954081 0.415057 0.094 Uiso 1 1 calc R U . . .
H10O H 0.799195 0.933436 0.382052 0.094 Uiso 1 1 calc R U . . .
C104 C 0.7859(4) 0.8427(4) 0.2888(4) 0.052(2) Uani 1 1 d . . . . .
H10A H 0.769610 0.831432 0.245650 0.079 Uiso 1 1 calc R U . . .
H10B H 0.793872 0.797458 0.321102 0.079 Uiso 1 1 calc R U . . .
H10C H 0.834245 0.859266 0.278754 0.079 Uiso 1 1 calc R U . . .
C105 C 0.7205(4) 0.9758(4) 0.2712(4) 0.058(2) Uani 1 1 d . . . . .
H10J H 0.772005 0.985965 0.262428 0.087 Uiso 1 1 calc R U . . .
H10K H 0.684579 1.018683 0.291791 0.087 Uiso 1 1 calc R U . . .
H10L H 0.702979 0.967793 0.227456 0.087 Uiso 1 1 calc R U . . .
C106 C 0.6518(4) 0.7030(3) 0.2026(3) 0.0265(15) Uani 1 1 d . . . . .
C107 C 0.6728(4) 0.7705(3) 0.1731(3) 0.0318(16) Uani 1 1 d . . . . .
H107 H 0.719620 0.783392 0.179144 0.038 Uiso 1 1 calc R U . . .
C108 C 0.6144(4) 0.8156(4) 0.1336(3) 0.0336(16) Uani 1 1 d . . . . .
C109 C 0.5530(4) 0.7771(3) 0.1406(3) 0.0287(15) Uani 1 1 d . . . . .
C110 C 0.5770(4) 0.7092(3) 0.1827(3) 0.0268(15) Uani 1 1 d . . . . .
H110 H 0.547038 0.673113 0.195779 0.032 Uiso 1 1 calc R U . . .
C111 C 0.7064(4) 0.6303(4) 0.2254(3) 0.0315(16) Uani 1 1 d . . . . .
C112 C 0.7635(4) 0.6407(4) 0.2740(4) 0.0451(19) Uani 1 1 d . . . . .
H11A H 0.787887 0.681352 0.253949 0.068 Uiso 1 1 calc R U . . .
H11B H 0.803087 0.593920 0.279907 0.068 Uiso 1 1 calc R U . . .
H11C H 0.736007 0.653542 0.319132 0.068 Uiso 1 1 calc R U . . .
C113 C 0.7524(4) 0.5986(4) 0.1603(4) 0.057(2) Uani 1 1 d . . . . .
H11G H 0.717032 0.593703 0.127370 0.085 Uiso 1 1 calc R U . . .
H11H H 0.785413 0.549117 0.172499 0.085 Uiso 1 1 calc R U . . .
H11I H 0.784582 0.632639 0.139103 0.085 Uiso 1 1 calc R U . . .
C114 C 0.6638(4) 0.5718(4) 0.2597(4) 0.050(2) Uani 1 1 d . . . . .
H11D H 0.631415 0.591335 0.300849 0.075 Uiso 1 1 calc R U . . .
H11E H 0.701216 0.525657 0.273494 0.075 Uiso 1 1 calc R U . . .
H11F H 0.631328 0.560856 0.226953 0.075 Uiso 1 1 calc R U . . .
C115 C 0.6286(4) 0.8874(4) 0.0890(3) 0.0408(18) Uani 1 1 d . . . . .
C116 C 0.7136(5) 0.8906(4) 0.0899(4) 0.066(3) Uani 1 1 d . . . . .
H11P H 0.724330 0.893048 0.137667 0.099 Uiso 1 1 calc R U . . .
H11Q H 0.722941 0.935360 0.061486 0.099 Uiso 1 1 calc R U . . .
H11R H 0.747425 0.845475 0.071102 0.099 Uiso 1 1 calc R U . . .
C117 C 0.5787(5) 0.9594(4) 0.1175(4) 0.059(2) Uani 1 1 d . . . . .
H11J H 0.524191 0.959411 0.117572 0.088 Uiso 1 1 calc R U . . .
H11K H 0.589706 1.003053 0.088312 0.088 Uiso 1 1 calc R U . . .
H11L H 0.590340 0.962001 0.165004 0.088 Uiso 1 1 calc R U . . .
C118 C 0.6160(5) 0.8858(4) 0.0127(4) 0.059(2) Uani 1 1 d . . . . .
H11M H 0.648551 0.839628 -0.005277 0.089 Uiso 1 1 calc R U . . .
H11N H 0.629658 0.929563 -0.014234 0.089 Uiso 1 1 calc R U . . .
H11O H 0.561747 0.887162 0.008972 0.089 Uiso 1 1 calc R U . . .
C119 C 0.4803(4) 0.7868(4) 0.1017(3) 0.0351(17) Uani 1 1 d . . . . .
C120 C 0.4336(4) 0.8667(4) 0.0871(4) 0.049(2) Uani 1 1 d . . . . .
H12G H 0.404888 0.885176 0.130177 0.073 Uiso 1 1 calc R U . . .
H12H H 0.397332 0.867275 0.053034 0.073 Uiso 1 1 calc R U . . .
H12I H 0.468354 0.899226 0.068703 0.073 Uiso 1 1 calc R U . . .
C121 C 0.5074(4) 0.7506(4) 0.0317(3) 0.050(2) Uani 1 1 d . . . . .
H12A H 0.540786 0.779059 0.002902 0.074 Uiso 1 1 calc R U . . .
H12B H 0.462344 0.751491 0.007344 0.074 Uiso 1 1 calc R U . . .
H12C H 0.536012 0.698463 0.040701 0.074 Uiso 1 1 calc R U . . .
C122 C 0.4235(4) 0.7428(4) 0.1402(4) 0.0445(19) Uani 1 1 d . . . . .
H12D H 0.448464 0.689024 0.144115 0.067 Uiso 1 1 calc R U . . .
H12E H 0.378063 0.750953 0.114355 0.067 Uiso 1 1 calc R U . . .
H12F H 0.407594 0.760187 0.186613 0.067 Uiso 1 1 calc R U . . .
O1 O 0.2327(2) 0.5290(2) 0.29024(19) 0.0242(10) Uani 1 1 d . . . . .
O2 O 0.2347(2) 0.6118(2) 0.36516(18) 0.0211(9) Uani 1 1 d . . . . .
O3 O 0.1889(2) 0.5891(2) 0.16513(19) 0.0234(10) Uani 1 1 d . . . . .
O4 O 0.1665(2) 0.7139(2) 0.1511(2) 0.0284(10) Uani 1 1 d . . . . .
O5 O 0.1922(2) 0.7252(2) 0.27814(19) 0.0228(9) Uani 1 1 d . . . . .
O6 O 0.0486(2) 0.7494(2) 0.2632(2) 0.0303(10) Uani 1 1 d . . . . .
O7 O 0.1566(2) 0.8609(2) 0.3108(2) 0.0316(11) Uani 1 1 d . . . . .
O8 O 0.2730(2) 0.8598(2) 0.3291(2) 0.0263(10) Uani 1 1 d . . . . .
O9 O 0.2402(2) 0.8658(2) 0.21822(19) 0.0232(9) Uani 1 1 d . . . . .
O10 O 0.3549(2) 0.7258(2) 0.34868(19) 0.0254(10) Uani 1 1 d . . . . .
O11 O 0.4671(2) 0.7544(2) 0.31084(19) 0.0241(10) Uani 1 1 d . . . . .
O12 O 0.4524(2) 0.9009(2) 0.2478(2) 0.0279(10) Uani 1 1 d . . . . .
Tm1 Tm 0.25012(2) 0.46925(2) 0.19053(2) 0.02108(7) Uani 1 1 d . . . . .
Tm2 Tm 0.13108(2) 0.82280(2) 0.20288(2) 0.02367(7) Uani 1 1 d . . . . .
Tm3 Tm 0.23449(2) 0.73217(2) 0.38241(2) 0.02065(7) Uani 1 1 d . . . . .
Tm4 Tm 0.55745(2) 0.81628(2) 0.27001(2) 0.02328(7) Uani 1 1 d . . . . .
C123 C 0.1108(10) 0.6466(11) 0.7030(8) 0.233(7) Uani 1 1 d D U . . .
H12J H 0.062525 0.684796 0.709710 0.350 Uiso 1 1 calc R U . . .
H12K H 0.099582 0.596750 0.705903 0.350 Uiso 1 1 calc R U . . .
H12L H 0.137096 0.656802 0.657309 0.350 Uiso 1 1 calc R U . . .
C124 C 0.1635(11) 0.6488(11) 0.7602(9) 0.235(6) Uani 1 1 d D U . . .
H12M H 0.133631 0.646661 0.806088 0.282 Uiso 1 1 calc R U . . .
H12N H 0.206872 0.603664 0.759270 0.282 Uiso 1 1 calc R U . . .
C125 C 0.1956(12) 0.7179(11) 0.7519(10) 0.242(6) Uani 1 1 d D U . . .
H12O H 0.153203 0.763832 0.750808 0.290 Uiso 1 1 calc R U . . .
H12P H 0.229417 0.718906 0.708041 0.290 Uiso 1 1 calc R U . . .
C126 C 0.2417(12) 0.7146(12) 0.8140(11) 0.254(7) Uani 1 1 d D U . . .
H12Q H 0.281336 0.666995 0.819406 0.305 Uiso 1 1 calc R U . . .
H12R H 0.208243 0.723246 0.857836 0.305 Uiso 1 1 calc R U . . .
C127 C 0.2770(11) 0.7823(12) 0.7870(11) 0.271(8) Uani 1 1 d D U . . .
H12S H 0.306547 0.792781 0.822496 0.407 Uiso 1 1 calc R U . . .
H12T H 0.235648 0.826532 0.776792 0.407 Uiso 1 1 calc R U . . .
H12U H 0.311225 0.770296 0.744736 0.407 Uiso 1 1 calc R U . . .

loop_
_atom_site_aniso_label
_atom_site_aniso_U_11
_atom_site_aniso_U_22
_atom_site_aniso_U_33
_atom_site_aniso_U_23
_atom_site_aniso_U_13
_atom_site_aniso_U_12
C1 0.017(3) 0.029(4) 0.025(3) -0.001(3) -0.002(3) -0.005(3)
C2 0.023(3) 0.018(3) 0.019(3) 0.001(3) -0.006(3) -0.005(3)
C3 0.019(3) 0.025(4) 0.018(3) -0.001(3) 0.004(3) -0.008(3)
C4 0.030(4) 0.030(4) 0.017(3) -0.008(3) -0.007(3) -0.003(3)
C5 0.026(4) 0.036(4) 0.020(3) -0.001(3) -0.005(3) -0.012(3)
C6 0.026(4) 0.051(5) 0.032(4) -0.001(3) -0.003(3) -0.008(3)
C7 0.028(4) 0.064(6) 0.040(4) 0.002(4) 0.003(3) -0.008(4)
C8 0.042(5) 0.063(6) 0.038(4) 0.000(4) 0.008(4) -0.023(4)
C9 0.041(5) 0.049(5) 0.042(4) 0.006(4) 0.007(4) -0.013(4)
C10 0.031(4) 0.045(4) 0.027(4) -0.002(3) 0.000(3) -0.013(3)
C11 0.027(4) 0.010(3) 0.034(4) 0.002(3) -0.007(3) -0.004(3)
C12 0.028(4) 0.030(4) 0.012(3) -0.004(3) -0.004(3) -0.009(3)
C13 0.016(3) 0.033(4) 0.018(3) -0.003(3) 0.003(3) -0.004(3)
C14 0.036(4) 0.029(4) 0.014(3) -0.006(3) -0.005(3) -0.003(3)
C15 0.034(4) 0.029(4) 0.026(4) 0.003(3) -0.005(3) -0.012(3)
C16 0.041(4) 0.029(4) 0.039(4) -0.002(3) -0.002(4) -0.009(3)
C17 0.049(5) 0.029(4) 0.048(5) -0.003(4) -0.002(4) 0.001(4)
C18 0.064(6) 0.026(4) 0.062(6) 0.000(4) -0.023(5) 0.011(4)
C19 0.085(6) 0.024(4) 0.035(4) 0.005(3) -0.001(4) -0.006(4)
C20 0.052(5) 0.032(4) 0.034(4) -0.007(3) 0.000(4) -0.007(4)
C21 0.028(4) 0.027(4) 0.027(4) -0.003(3) -0.006(3) -0.015(3)
C22 0.034(4) 0.033(4) 0.024(3) -0.007(3) -0.001(3) -0.015(3)
C23 0.027(4) 0.025(4) 0.024(3) 0.001(3) -0.011(3) -0.011(3)
C24 0.028(4) 0.024(3) 0.031(4) -0.005(3) -0.010(3) -0.010(3)
C25 0.033(4) 0.026(4) 0.027(4) -0.001(3) -0.008(3) -0.017(3)
C26 0.028(4) 0.034(4) 0.030(4) -0.007(3) -0.015(3) -0.003(3)
C27 0.025(4) 0.046(4) 0.039(4) -0.004(3) -0.007(3) -0.005(3)
C28 0.027(4) 0.058(5) 0.039(4) -0.001(4) -0.005(3) -0.011(4)
C29 0.032(4) 0.039(4) 0.038(4) 0.006(3) -0.020(3) -0.012(3)
C30 0.042(4) 0.025(4) 0.025(4) 0.003(3) -0.008(3) -0.007(3)
C31 0.119(8) 0.035(4) 0.023(4) 0.005(3) -0.011(5) -0.011(5)
C32 0.049(5) 0.054(5) 0.042(4) 0.013(4) 0.003(4) -0.025(4)
C33 0.041(5) 0.061(5) 0.032(4) 0.014(4) -0.010(4) -0.007(4)
C34 0.040(4) 0.026(4) 0.031(4) 0.002(3) -0.016(3) -0.010(3)
C35 0.065(6) 0.039(4) 0.046(5) 0.001(4) -0.026(4) -0.024(4)
C36 0.049(5) 0.038(4) 0.034(4) -0.016(3) -0.020(4) 0.006(4)
C37 0.044(4) 0.038(4) 0.031(4) -0.012(3) -0.012(3) -0.012(3)
C38 0.027(4) 0.017(3) 0.020(3) -0.003(3) -0.001(3) -0.006(3)
C39 0.016(3) 0.020(3) 0.023(3) -0.004(3) -0.003(3) -0.004(3)
C40 0.021(3) 0.022(3) 0.025(3) -0.001(3) 0.001(3) -0.011(3)
C41 0.028(4) 0.022(3) 0.021(3) -0.008(3) -0.006(3) -0.007(3)
C42 0.023(3) 0.028(4) 0.022(3) -0.002(3) -0.004(3) -0.009(3)
C43 0.024(4) 0.028(4) 0.020(3) -0.002(3) -0.003(3) -0.009(3)
C44 0.029(4) 0.031(4) 0.025(3) -0.007(3) -0.005(3) -0.009(3)
C45 0.034(4) 0.026(4) 0.016(3) -0.002(3) -0.005(3) -0.009(3)
C46 0.033(4) 0.043(4) 0.030(4) -0.007(3) -0.007(3) -0.015(3)
C47 0.031(4) 0.018(3) 0.035(4) -0.004(3) -0.006(3) -0.002(3)
C48 0.039(4) 0.018(3) 0.036(4) -0.005(3) -0.003(3) -0.006(3)
C49 0.036(4) 0.025(4) 0.039(4) 0.004(3) -0.008(3) -0.005(3)
C50 0.034(4) 0.027(4) 0.037(4) -0.006(3) 0.001(3) -0.002(3)
C51 0.029(4) 0.030(4) 0.018(3) -0.003(3) 0.000(3) -0.009(3)
C52 0.047(5) 0.075(6) 0.033(4) 0.012(4) -0.022(4) -0.020(4)
C53 0.080(6) 0.035(4) 0.026(4) 0.008(3) -0.011(4) -0.022(4)
C54 0.046(5) 0.069(6) 0.030(4) 0.003(4) 0.006(4) 0.008(4)
C55 0.031(4) 0.015(3) 0.035(4) -0.003(3) -0.007(3) 0.004(3)
C56 0.024(4) 0.023(4) 0.043(4) -0.005(3) -0.007(3) 0.004(3)
C57 0.035(4) 0.025(4) 0.034(4) -0.007(3) -0.018(3) 0.006(3)
C58 0.037(4) 0.026(4) 0.027(4) -0.001(3) -0.013(3) 0.003(3)
C59 0.029(4) 0.022(3) 0.034(4) -0.005(3) -0.007(3) -0.005(3)
C60 0.040(4) 0.025(4) 0.037(4) -0.006(3) -0.001(3) 0.000(3)
C61 0.066(6) 0.050(5) 0.055(5) -0.033(4) 0.004(4) -0.008(4)
C62 0.049(5) 0.045(5) 0.040(4) -0.016(4) 0.007(4) 0.004(4)
C63 0.071(6) 0.042(5) 0.057(5) -0.009(4) -0.003(5) 0.027(4)
C64 0.051(5) 0.021(4) 0.052(5) -0.006(3) -0.028(4) 0.003(3)
C65 0.081(6) 0.033(4) 0.039(4) -0.008(4) -0.033(4) -0.001(4)
C66 0.056(6) 0.052(5) 0.078(6) -0.019(5) -0.028(5) -0.018(4)
C67 0.082(7) 0.034(5) 0.081(6) -0.009(4) -0.062(5) 0.011(4)
C68 0.043(5) 0.030(4) 0.034(4) 0.010(3) -0.010(4) 0.007(3)
C69 0.047(5) 0.045(5) 0.045(5) 0.006(4) 0.008(4) -0.010(4)
C70 0.049(5) 0.042(4) 0.032(4) 0.003(3) 0.006(4) 0.002(4)
C71 0.081(6) 0.033(4) 0.038(4) 0.007(4) -0.009(4) -0.001(4)
C72 0.027(4) 0.028(4) 0.018(3) -0.001(3) -0.002(3) -0.005(3)
C73 0.035(4) 0.025(4) 0.011(3) -0.002(3) 0.003(3) -0.006(3)
C74 0.030(4) 0.030(4) 0.018(3) -0.005(3) 0.002(3) -0.009(3)
C75 0.030(4) 0.041(4) 0.016(3) -0.004(3) 0.007(3) -0.006(3)
C76 0.036(4) 0.032(4) 0.012(3) -0.007(3) 0.005(3) -0.009(3)
C77 0.045(4) 0.028(4) 0.023(4) 0.001(3) -0.002(3) -0.011(3)
C78 0.074(6) 0.047(5) 0.024(4) 0.005(3) -0.020(4) 0.003(4)
C79 0.064(6) 0.023(4) 0.062(5) 0.010(4) -0.010(4) -0.009(4)
C80 0.042(4) 0.021(4) 0.030(4) -0.001(3) -0.005(3) 0.003(3)
C81 0.032(4) 0.051(5) 0.031(4) -0.014(4) 0.003(3) -0.008(4)
C82 0.034(4) 0.061(5) 0.044(5) -0.018(4) 0.012(4) -0.008(4)
C83 0.034(4) 0.065(5) 0.038(4) -0.009(4) 0.007(3) -0.018(4)
C84 0.035(4) 0.056(5) 0.039(4) -0.004(4) -0.003(4) -0.004(4)
C85 0.041(4) 0.028(4) 0.023(3) -0.012(3) 0.009(3) -0.010(3)
C86 0.057(5) 0.041(4) 0.035(4) -0.018(4) 0.001(4) -0.009(4)
C87 0.044(5) 0.040(4) 0.028(4) -0.015(3) -0.001(3) -0.011(4)
C88 0.047(5) 0.019(4) 0.051(5) -0.010(3) -0.002(4) 0.004(3)
C89 0.032(4) 0.032(4) 0.036(4) -0.002(3) -0.008(3) -0.015(3)
C90 0.037(4) 0.033(4) 0.025(4) 0.000(3) -0.012(3) -0.015(3)
C91 0.031(4) 0.030(4) 0.030(4) -0.007(3) -0.009(3) -0.007(3)
C92 0.039(4) 0.029(4) 0.040(4) -0.009(3) -0.013(3) -0.012(3)
C93 0.037(4) 0.035(4) 0.043(4) -0.009(3) -0.006(3) -0.017(3)
C94 0.039(4) 0.051(5) 0.028(4) 0.004(3) -0.007(3) -0.017(4)
C95 0.069(7) 0.116(8) 0.054(6) 0.033(5) -0.026(5) -0.048(6)
C96 0.060(6) 0.053(5) 0.053(5) 0.021(4) 0.005(4) -0.014(4)
C97 0.061(6) 0.060(5) 0.033(4) -0.002(4) -0.006(4) -0.027(4)
C98 0.051(5) 0.029(4) 0.041(4) -0.011(3) -0.009(4) -0.006(4)
C99 0.075(6) 0.038(5) 0.067(6) -0.022(4) -0.019(5) -0.015(4)
C100 0.049(5) 0.042(5) 0.043(4) -0.019(4) -0.005(4) 0.001(4)
C101 0.058(5) 0.030(4) 0.060(5) -0.009(4) -0.007(4) -0.011(4)
C102 0.038(5) 0.034(4) 0.063(5) -0.005(4) -0.006(4) -0.020(4)
C103 0.048(5) 0.075(6) 0.082(6) -0.016(5) -0.019(5) -0.036(5)
C104 0.032(4) 0.045(5) 0.084(6) -0.004(4) -0.004(4) -0.017(4)
C105 0.045(5) 0.054(5) 0.079(6) -0.001(5) 0.001(4) -0.023(4)
C106 0.030(4) 0.021(3) 0.028(4) -0.004(3) 0.005(3) -0.008(3)
C107 0.030(4) 0.031(4) 0.035(4) -0.003(3) 0.011(3) -0.015(3)
C108 0.042(4) 0.033(4) 0.025(4) -0.004(3) 0.008(3) -0.014(3)
C109 0.035(4) 0.030(4) 0.018(3) -0.005(3) 0.009(3) -0.007(3)
C110 0.035(4) 0.028(4) 0.020(3) -0.007(3) 0.001(3) -0.011(3)
C111 0.029(4) 0.034(4) 0.030(4) -0.005(3) 0.001(3) -0.006(3)
C112 0.033(4) 0.040(4) 0.063(5) -0.003(4) -0.012(4) -0.006(4)
C113 0.044(5) 0.054(5) 0.061(5) -0.014(4) 0.006(4) 0.010(4)
C114 0.045(5) 0.038(4) 0.063(5) 0.011(4) -0.007(4) -0.010(4)
C115 0.049(5) 0.035(4) 0.033(4) 0.004(3) 0.005(4) -0.006(4)
C116 0.069(6) 0.049(5) 0.079(6) 0.018(5) 0.013(5) -0.029(5)
C117 0.072(6) 0.038(5) 0.065(6) -0.004(4) 0.013(5) -0.018(4)
C118 0.084(7) 0.040(5) 0.040(5) 0.010(4) 0.020(4) -0.006(4)
C119 0.046(5) 0.039(4) 0.020(3) -0.006(3) -0.005(3) -0.007(4)
C120 0.056(5) 0.038(4) 0.045(5) -0.014(4) -0.013(4) 0.012(4)
C121 0.065(6) 0.051(5) 0.030(4) -0.009(4) -0.016(4) -0.001(4)
C122 0.043(5) 0.051(5) 0.042(4) -0.004(4) -0.010(4) -0.013(4)
O1 0.027(2) 0.022(2) 0.025(2) -0.0054(19) -0.0087(19) -0.0038(19)
O2 0.027(2) 0.023(2) 0.013(2) -0.0019(17) -0.0035(18) -0.0059(19)
O3 0.027(2) 0.021(2) 0.022(2) -0.0061(18) -0.0062(19) -0.0017(19)
O4 0.041(3) 0.021(2) 0.022(2) 0.0016(19) -0.009(2) -0.001(2)
O5 0.026(2) 0.020(2) 0.024(2) -0.0037(18) -0.0051(19) -0.0075(19)
O6 0.025(3) 0.026(3) 0.036(3) 0.001(2) -0.002(2) -0.001(2)
O7 0.023(3) 0.041(3) 0.035(3) -0.016(2) 0.003(2) -0.012(2)
O8 0.023(2) 0.032(3) 0.024(2) -0.0035(19) -0.003(2) -0.007(2)
O9 0.029(2) 0.025(2) 0.017(2) 0.0027(18) -0.0055(19) -0.0084(19)
O10 0.029(3) 0.029(2) 0.022(2) -0.0070(19) 0.0029(19) -0.013(2)
O11 0.023(2) 0.026(2) 0.025(2) -0.0022(19) -0.0008(19) -0.0095(19)
O12 0.033(3) 0.024(2) 0.028(2) 0.0001(19) 0.003(2) -0.011(2)
Tm1 0.02443(16) 0.02004(15) 0.02042(15) -0.00314(11) -0.00471(12) -0.00650(12)
Tm2 0.02526(16) 0.02163(15) 0.02414(15) -0.00319(12) -0.00607(12) -0.00322(12)
Tm3 0.02334(16) 0.02233(15) 0.01674(14) -0.00419(11) -0.00038(12) -0.00583(12)
Tm4 0.02438(16) 0.02411(16) 0.02318(15) -0.00233(12) -0.00108(12) -0.00954(12)
C123 0.198(16) 0.308(17) 0.146(13) 0.132(13) 0.000(10) -0.040(13)
C124 0.219(14) 0.253(15) 0.196(13) 0.104(13) 0.007(9) -0.050(11)
C125 0.226(14) 0.242(15) 0.217(13) 0.080(13) -0.006(9) -0.028(10)
C126 0.220(14) 0.263(16) 0.233(14) 0.075(13) -0.034(10) -0.005(11)
C127 0.165(15) 0.31(2) 0.290(18) 0.079(16) -0.068(13) 0.009(12)

_geom_special_details            
;
 All esds (except the esd in the dihedral angle between two l.s. planes)
 are estimated using the full covariance matrix.  The cell esds are taken
 into account individually in the estimation of esds in distances, angles
 and torsion angles; correlations between esds in cell parameters are only
 used when they are defined by crystal symmetry.  An approximate (isotropic)
 treatment of cell esds is used for estimating esds involving l.s. planes.
;
loop_
_geom_bond_atom_site_label_1
_geom_bond_atom_site_label_2
_geom_bond_distance
_geom_bond_site_symmetry_2
_geom_bond_publ_flag
C1 C2 1.572(8) . ?
C1 O3 1.243(6) . ?
C1 O4 1.263(7) . ?
C2 C3 1.544(8) . ?
C2 C4 1.572(8) . ?
C2 O5 1.405(6) . ?
C3 O1 1.242(6) . ?
C3 O2 1.276(6) . ?
C4 C5 1.467(8) . ?
C4 O6 1.242(7) . ?
C5 C6 1.403(8) . ?
C5 C10 1.392(8) . ?
C6 H6 0.9500 . ?
C6 C7 1.372(9) . ?
C7 H7 0.9500 . ?
C7 C8 1.354(10) . ?
C8 H8 0.9500 . ?
C8 C9 1.403(10) . ?
C9 H9 0.9500 . ?
C9 C10 1.383(9) . ?
C10 H10 0.9500 . ?
C11 O7 1.251(7) . ?
C11 O8 1.351(7) . ?
C11 O9 1.252(7) . ?
C11 Tm2 2.661(6) . ?
C11 Tm3 2.931(6) . ?
C12 C13 1.452(8) . ?
C12 O10 1.294(7) . ?
C12 O11 1.258(7) . ?
C13 C14 1.365(8) . ?
C13 O8 1.435(6) . ?
C14 C15 1.483(8) . ?
C14 O12 1.300(7) . ?
C15 C16 1.411(8) . ?
C15 C20 1.381(8) . ?
C16 H16 0.9500 . ?
C16 C17 1.377(9) . ?
C17 H17 0.9500 . ?
C17 C18 1.372(10) . ?
C18 H18 0.9500 . ?
C18 C19 1.381(10) . ?
C19 H19 0.9500 . ?
C19 C20 1.375(9) . ?
C20 H20 0.9500 . ?
C21 C22 1.434(8) . ?
C21 C25 1.429(8) . ?
C21 C26 1.550(8) . ?
C21 Tm1 2.774(6) . ?
C22 H22 0.9500 . ?
C22 C23 1.390(8) . ?
C22 Tm1 2.632(6) . ?
C23 C24 1.403(8) . ?
C23 C30 1.552(8) . ?
C23 Tm1 2.587(6) . ?
C24 H24 0.9500 . ?
C24 C25 1.417(8) . ?
C24 Tm1 2.623(6) . ?
C25 C34 1.570(8) . ?
C25 Tm1 2.791(6) . ?
C26 C27 1.536(8) . ?
C26 C28 1.544(8) . ?
C26 C29 1.540(9) . ?
C27 H27A 0.9800 . ?
C27 H27B 0.9800 . ?
C27 H27C 0.9800 . ?
C28 H28A 0.9800 . ?
C28 H28B 0.9800 . ?
C28 H28C 0.9800 . ?
C29 H29A 0.9800 . ?
C29 H29B 0.9800 . ?
C29 H29C 0.9800 . ?
C30 C31 1.526(8) . ?
C30 C32 1.530(9) . ?
C30 C33 1.526(9) . ?
C31 H31A 0.9800 . ?
C31 H31B 0.9800 . ?
C31 H31C 0.9800 . ?
C32 H32A 0.9800 . ?
C32 H32B 0.9800 . ?
C32 H32C 0.9800 . ?
C33 H33A 0.9800 . ?
C33 H33B 0.9800 . ?
C33 H33C 0.9800 . ?
C34 C35 1.541(9) . ?
C34 C36 1.520(9) . ?
C34 C37 1.508(8) . ?
C35 H35A 0.9800 . ?
C35 H35B 0.9800 . ?
C35 H35C 0.9800 . ?
C36 H36A 0.9800 . ?
C36 H36B 0.9800 . ?
C36 H36C 0.9800 . ?
C37 H37A 0.9800 . ?
C37 H37B 0.9800 . ?
C37 H37C 0.9800 . ?
C38 H38 0.9500 . ?
C38 C39 1.443(8) . ?
C38 C42 1.391(7) . ?
C38 Tm1 2.624(6) . ?
C39 C40 1.435(7) . ?
C39 C43 1.538(7) . ?
C39 Tm1 2.755(5) . ?
C40 C41 1.430(8) . ?
C40 C47 1.568(8) . ?
C40 Tm1 2.766(6) . ?
C41 H41 0.9500 . ?
C41 C42 1.406(8) . ?
C41 Tm1 2.623(6) . ?
C42 C51 1.550(8) . ?
C42 Tm1 2.614(6) . ?
C43 C44 1.545(8) . ?
C43 C45 1.532(8) . ?
C43 C46 1.537(8) . ?
C44 H44A 0.9800 . ?
C44 H44B 0.9800 . ?
C44 H44C 0.9800 . ?
C45 H45A 0.9800 . ?
C45 H45B 0.9800 . ?
C45 H45C 0.9800 . ?
C46 H46A 0.9800 . ?
C46 H46B 0.9800 . ?
C46 H46C 0.9800 . ?
C47 C48 1.541(8) . ?
C47 C49 1.515(8) . ?
C47 C50 1.549(8) . ?
C48 H48A 0.9800 . ?
C48 H48B 0.9800 . ?
C48 H48C 0.9800 . ?
C49 H49A 0.9800 . ?
C49 H49B 0.9800 . ?
C49 H49C 0.9800 . ?
C50 H50A 0.9800 . ?
C50 H50B 0.9800 . ?
C50 H50C 0.9800 . ?
C51 C52 1.517(8) . ?
C51 C53 1.532(8) . ?
C51 C54 1.516(8) . ?
C52 H52A 0.9800 . ?
C52 H52B 0.9800 . ?
C52 H52C 0.9800 . ?
C53 H53A 0.9800 . ?
C53 H53B 0.9800 . ?
C53 H53C 0.9800 . ?
C54 H54A 0.9800 . ?
C54 H54B 0.9800 . ?
C54 H54C 0.9800 . ?
C55 C56 1.419(8) . ?
C55 C59 1.391(8) . ?
C55 C60 1.534(8) . ?
C55 Tm2 2.625(6) . ?
C56 H56 0.9500 . ?
C56 C57 1.409(8) . ?
C56 Tm2 2.584(6) . ?
C57 C58 1.442(9) . ?
C57 C64 1.544(8) . ?
C57 Tm2 2.629(6) . ?
C58 C59 1.434(8) . ?
C58 C68 1.542(9) . ?
C58 Tm2 2.632(6) . ?
C59 H59 0.9500 . ?
C59 Tm2 2.597(6) . ?
C60 C61 1.508(9) . ?
C60 C62 1.516(9) . ?
C60 C63 1.525(9) . ?
C61 H61A 0.9800 . ?
C61 H61B 0.9800 . ?
C61 H61C 0.9800 . ?
C62 H62A 0.9800 . ?
C62 H62B 0.9800 . ?
C62 H62C 0.9800 . ?
C63 H63A 0.9800 . ?
C63 H63B 0.9800 . ?
C63 H63C 0.9800 . ?
C64 C65 1.550(9) . ?
C64 C66 1.536(10) . ?
C64 C67 1.544(9) . ?
C65 H65A 0.9800 . ?
C65 H65B 0.9800 . ?
C65 H65C 0.9800 . ?
C66 H66A 0.9800 . ?
C66 H66B 0.9800 . ?
C66 H66C 0.9800 . ?
C67 H67A 0.9800 . ?
C67 H67B 0.9800 . ?
C67 H67C 0.9800 . ?
C68 C69 1.529(9) . ?
C68 C70 1.540(9) . ?
C68 C71 1.525(9) . ?
C69 H69A 0.9800 . ?
C69 H69B 0.9800 . ?
C69 H69C 0.9800 . ?
C70 H70A 0.9800 . ?
C70 H70B 0.9800 . ?
C70 H70C 0.9800 . ?
C71 H71A 0.9800 . ?
C71 H71B 0.9800 . ?
C71 H71C 0.9800 . ?
C72 H72 0.9500 . ?
C72 C73 1.414(8) . ?
C72 C76 1.424(8) . ?
C72 Tm3 2.620(5) . ?
C73 C74 1.396(8) . ?
C73 C77 1.537(8) . ?
C73 Tm3 2.614(6) . ?
C74 H74 0.9500 . ?
C74 C75 1.423(8) . ?
C74 Tm3 2.606(6) . ?
C75 C76 1.441(8) . ?
C75 C81 1.555(9) . ?
C75 Tm3 2.679(6) . ?
C76 C85 1.554(8) . ?
C76 Tm3 2.665(5) . ?
C77 C78 1.546(8) . ?
C77 C79 1.520(9) . ?
C77 C80 1.530(8) . ?
C78 H78A 0.9800 . ?
C78 H78B 0.9800 . ?
C78 H78C 0.9800 . ?
C79 H79A 0.9800 . ?
C79 H79B 0.9800 . ?
C79 H79C 0.9800 . ?
C80 H80A 0.9800 . ?
C80 H80B 0.9800 . ?
C80 H80C 0.9800 . ?
C81 C82 1.536(8) . ?
C81 C83 1.536(9) . ?
C81 C84 1.545(9) . ?
C82 H82A 0.9800 . ?
C82 H82B 0.9800 . ?
C82 H82C 0.9800 . ?
C83 H83A 0.9800 . ?
C83 H83B 0.9800 . ?
C83 H83C 0.9800 . ?
C84 H84A 0.9800 . ?
C84 H84B 0.9800 . ?
C84 H84C 0.9800 . ?
C85 C86 1.546(8) . ?
C85 C87 1.528(9) . ?
C85 C88 1.544(9) . ?
C86 H86A 0.9800 . ?
C86 H86B 0.9800 . ?
C86 H86C 0.9800 . ?
C87 H87A 0.9800 . ?
C87 H87B 0.9800 . ?
C87 H87C 0.9800 . ?
C88 H88A 0.9800 . ?
C88 H88B 0.9800 . ?
C88 H88C 0.9800 . ?
C89 H89 0.9500 . ?
C89 C90 1.402(8) . ?
C89 C93 1.440(9) . ?
C89 Tm4 2.643(6) . ?
C90 C91 1.420(8) . ?
C90 C94 1.522(9) . ?
C90 Tm4 2.673(6) . ?
C91 H91 0.9500 . ?
C91 C92 1.415(9) . ?
C91 Tm4 2.679(6) . ?
C92 C93 1.448(9) . ?
C92 C98 1.550(9) . ?
C92 Tm4 2.804(6) . ?
C93 C102 1.557(9) . ?
C93 Tm4 2.757(6) . ?
C94 C95 1.524(9) . ?
C94 C96 1.516(10) . ?
C94 C97 1.520(9) . ?
C95 H95A 0.9800 . ?
C95 H95B 0.9800 . ?
C95 H95C 0.9800 . ?
C96 H96A 0.9800 . ?
C96 H96B 0.9800 . ?
C96 H96C 0.9800 . ?
C97 H97A 0.9800 . ?
C97 H97B 0.9800 . ?
C97 H97C 0.9800 . ?
C98 C99 1.542(9) . ?
C98 C100 1.528(9) . ?
C98 C101 1.531(9) . ?
C99 H99A 0.9800 . ?
C99 H99B 0.9800 . ?
C99 H99C 0.9800 . ?
C100 H10G 0.9800 . ?
C100 H10H 0.9800 . ?
C100 H10I 0.9800 . ?
C101 H10D 0.9800 . ?
C101 H10E 0.9800 . ?
C101 H10F 0.9800 . ?
C102 C103 1.545(10) . ?
C102 C104 1.528(9) . ?
C102 C105 1.534(10) . ?
C103 H10M 0.9800 . ?
C103 H10N 0.9800 . ?
C103 H10O 0.9800 . ?
C104 H10A 0.9800 . ?
C104 H10B 0.9800 . ?
C104 H10C 0.9800 . ?
C105 H10J 0.9800 . ?
C105 H10K 0.9800 . ?
C105 H10L 0.9800 . ?
C106 C107 1.429(8) . ?
C106 C110 1.415(8) . ?
C106 C111 1.510(8) . ?
C106 Tm4 2.699(6) . ?
C107 H107 0.9500 . ?
C107 C108 1.419(9) . ?
C107 Tm4 2.674(6) . ?
C108 C109 1.437(9) . ?
C108 C115 1.557(9) . ?
C108 Tm4 2.735(6) . ?
C109 C110 1.421(8) . ?
C109 C119 1.548(9) . ?
C109 Tm4 2.712(6) . ?
C110 H110 0.9500 . ?
C110 Tm4 2.671(5) . ?
C111 C112 1.531(9) . ?
C111 C113 1.521(9) . ?
C111 C114 1.523(9) . ?
C112 H11A 0.9800 . ?
C112 H11B 0.9800 . ?
C112 H11C 0.9800 . ?
C113 H11G 0.9800 . ?
C113 H11H 0.9800 . ?
C113 H11I 0.9800 . ?
C114 H11D 0.9800 . ?
C114 H11E 0.9800 . ?
C114 H11F 0.9800 . ?
C115 C116 1.545(10) . ?
C115 C117 1.527(9) . ?
C115 C118 1.533(9) . ?
C116 H11P 0.9800 . ?
C116 H11Q 0.9800 . ?
C116 H11R 0.9800 . ?
C117 H11J 0.9800 . ?
C117 H11K 0.9800 . ?
C117 H11L 0.9800 . ?
C118 H11M 0.9800 . ?
C118 H11N 0.9800 . ?
C118 H11O 0.9800 . ?
C119 C120 1.520(9) . ?
C119 C121 1.557(8) . ?
C119 C122 1.536(9) . ?
C120 H12G 0.9800 . ?
C120 H12H 0.9800 . ?
C120 H12I 0.9800 . ?
C121 H12A 0.9800 . ?
C121 H12B 0.9800 . ?
C121 H12C 0.9800 . ?
C122 H12D 0.9800 . ?
C122 H12E 0.9800 . ?
C122 H12F 0.9800 . ?
O1 Tm1 2.286(4) . ?
O2 Tm3 2.274(4) . ?
O3 Tm1 2.243(4) . ?
O4 Tm2 2.259(4) . ?
O5 Tm2 2.330(4) . ?
O5 Tm3 2.277(4) . ?
O6 Tm2 2.373(4) . ?
O7 Tm2 2.413(4) . ?
O7 Tm3 2.765(4) . ?
O8 Tm3 2.677(4) . ?
O9 Tm2 2.345(4) . ?
O10 Tm3 2.165(4) . ?
O11 Tm4 2.229(4) . ?
O12 Tm4 2.188(4) . ?
C123 H12J 0.9800 . ?
C123 H12K 0.9800 . ?
C123 H12L 0.9800 . ?
C123 C124 1.554(11) . ?
C124 H12M 0.9900 . ?
C124 H12N 0.9900 . ?
C124 C125 1.506(12) . ?
C125 H12O 0.9900 . ?
C125 H12P 0.9900 . ?
C125 C126 1.532(12) . ?
C126 H12Q 0.9900 . ?
C126 H12R 0.9900 . ?
C126 C127 1.547(12) . ?
C127 H12S 0.9800 . ?
C127 H12T 0.9800 . ?
C127 H12U 0.9800 . ?

loop_
_geom_angle_atom_site_label_1
_geom_angle_atom_site_label_2
_geom_angle_atom_site_label_3
_geom_angle
_geom_angle_site_symmetry_1
_geom_angle_site_symmetry_3
_geom_angle_publ_flag
O3 C1 C2 121.3(5) . . ?
O3 C1 O4 125.0(5) . . ?
O4 C1 C2 113.6(5) . . ?
C1 C2 C4 105.9(4) . . ?
C3 C2 C1 113.1(5) . . ?
C3 C2 C4 118.7(5) . . ?
O5 C2 C1 107.9(4) . . ?
O5 C2 C3 107.5(4) . . ?
O5 C2 C4 102.9(4) . . ?
O1 C3 C2 122.6(5) . . ?
O1 C3 O2 124.6(5) . . ?
O2 C3 C2 112.8(5) . . ?
C5 C4 C2 128.9(6) . . ?
O6 C4 C2 112.1(5) . . ?
O6 C4 C5 118.9(6) . . ?
C6 C5 C4 117.1(6) . . ?
C10 C5 C4 124.3(6) . . ?
C10 C5 C6 118.6(6) . . ?
C5 C6 H6 119.5 . . ?
C7 C6 C5 121.1(7) . . ?
C7 C6 H6 119.5 . . ?
C6 C7 H7 120.0 . . ?
C8 C7 C6 120.0(7) . . ?
C8 C7 H7 120.0 . . ?
C7 C8 H8 119.7 . . ?
C7 C8 C9 120.6(7) . . ?
C9 C8 H8 119.7 . . ?
C8 C9 H9 120.1 . . ?
C10 C9 C8 119.7(7) . . ?
C10 C9 H9 120.1 . . ?
C5 C10 H10 120.0 . . ?
C9 C10 C5 120.0(7) . . ?
C9 C10 H10 120.0 . . ?
O7 C11 O8 111.9(5) . . ?
O7 C11 O9 124.8(6) . . ?
O7 C11 Tm2 64.9(3) . . ?
O7 C11 Tm3 70.0(3) . . ?
O8 C11 Tm2 160.1(4) . . ?
O8 C11 Tm3 65.8(3) . . ?
O9 C11 O8 123.1(6) . . ?
O9 C11 Tm2 61.8(3) . . ?
O9 C11 Tm3 127.7(4) . . ?
Tm2 C11 Tm3 95.67(17) . . ?
O10 C12 C13 117.5(6) . . ?
O11 C12 C13 120.7(6) . . ?
O11 C12 O10 121.8(6) . . ?
C14 C13 C12 128.8(6) . . ?
C14 C13 O8 120.7(5) . . ?
O8 C13 C12 110.4(5) . . ?
C13 C14 C15 121.4(6) . . ?
O12 C14 C13 121.9(6) . . ?
O12 C14 C15 116.6(6) . . ?
C16 C15 C14 121.7(6) . . ?
C20 C15 C14 120.2(6) . . ?
C20 C15 C16 118.1(6) . . ?
C15 C16 H16 120.0 . . ?
C17 C16 C15 120.0(7) . . ?
C17 C16 H16 120.0 . . ?
C16 C17 H17 119.5 . . ?
C18 C17 C16 120.9(7) . . ?
C18 C17 H17 119.5 . . ?
C17 C18 H18 120.3 . . ?
C17 C18 C19 119.3(7) . . ?
C19 C18 H18 120.3 . . ?
C18 C19 H19 119.8 . . ?
C20 C19 C18 120.4(7) . . ?
C20 C19 H19 119.8 . . ?
C15 C20 H20 119.4 . . ?
C19 C20 C15 121.2(7) . . ?
C19 C20 H20 119.4 . . ?
C22 C21 C26 120.6(5) . . ?
C22 C21 Tm1 69.2(3) . . ?
C25 C21 C22 105.8(5) . . ?
C25 C21 C26 132.5(5) . . ?
C25 C21 Tm1 75.8(3) . . ?
C26 C21 Tm1 128.2(4) . . ?
C21 C22 H22 124.6 . . ?
C21 C22 Tm1 80.2(3) . . ?
C23 C22 C21 110.7(5) . . ?
C23 C22 H22 124.6 . . ?
C23 C22 Tm1 72.8(4) . . ?
Tm1 C22 H22 114.2 . . ?
C22 C23 C24 106.0(5) . . ?
C22 C23 C30 126.6(5) . . ?
C22 C23 Tm1 76.3(4) . . ?
C24 C23 C30 125.2(5) . . ?
C24 C23 Tm1 75.8(3) . . ?
C30 C23 Tm1 126.5(4) . . ?
C23 C24 H24 124.8 . . ?
C23 C24 C25 110.5(6) . . ?
C23 C24 Tm1 73.0(3) . . ?
C25 C24 H24 124.8 . . ?
C25 C24 Tm1 81.5(3) . . ?
Tm1 C24 H24 112.7 . . ?
C21 C25 C34 133.1(5) . . ?
C21 C25 Tm1 74.4(3) . . ?
C24 C25 C21 106.8(5) . . ?
C24 C25 C34 117.1(5) . . ?
C24 C25 Tm1 68.3(3) . . ?
C34 C25 Tm1 136.2(4) . . ?
C27 C26 C21 111.0(5) . . ?
C27 C26 C28 106.1(5) . . ?
C27 C26 C29 105.1(5) . . ?
C28 C26 C21 109.1(5) . . ?
C29 C26 C21 114.2(5) . . ?
C29 C26 C28 110.9(5) . . ?
C26 C27 H27A 109.5 . . ?
C26 C27 H27B 109.5 . . ?
C26 C27 H27C 109.5 . . ?
H27A C27 H27B 109.5 . . ?
H27A C27 H27C 109.5 . . ?
H27B C27 H27C 109.5 . . ?
C26 C28 H28A 109.5 . . ?
C26 C28 H28B 109.5 . . ?
C26 C28 H28C 109.5 . . ?
H28A C28 H28B 109.5 . . ?
H28A C28 H28C 109.5 . . ?
H28B C28 H28C 109.5 . . ?
C26 C29 H29A 109.5 . . ?
C26 C29 H29B 109.5 . . ?
C26 C29 H29C 109.5 . . ?
H29A C29 H29B 109.5 . . ?
H29A C29 H29C 109.5 . . ?
H29B C29 H29C 109.5 . . ?
C31 C30 C23 112.4(5) . . ?
C31 C30 C32 108.4(6) . . ?
C31 C30 C33 108.2(6) . . ?
C32 C30 C23 107.2(5) . . ?
C33 C30 C23 111.4(5) . . ?
C33 C30 C32 109.2(6) . . ?
C30 C31 H31A 109.5 . . ?
C30 C31 H31B 109.5 . . ?
C30 C31 H31C 109.5 . . ?
H31A C31 H31B 109.5 . . ?
H31A C31 H31C 109.5 . . ?
H31B C31 H31C 109.5 . . ?
C30 C32 H32A 109.5 . . ?
C30 C32 H32B 109.5 . . ?
C30 C32 H32C 109.5 . . ?
H32A C32 H32B 109.5 . . ?
H32A C32 H32C 109.5 . . ?
H32B C32 H32C 109.5 . . ?
C30 C33 H33A 109.5 . . ?
C30 C33 H33B 109.5 . . ?
C30 C33 H33C 109.5 . . ?
H33A C33 H33B 109.5 . . ?
H33A C33 H33C 109.5 . . ?
H33B C33 H33C 109.5 . . ?
C35 C34 C25 104.6(5) . . ?
C36 C34 C25 111.7(5) . . ?
C36 C34 C35 108.1(5) . . ?
C37 C34 C25 117.9(5) . . ?
C37 C34 C35 107.6(5) . . ?
C37 C34 C36 106.4(5) . . ?
C34 C35 H35A 109.5 . . ?
C34 C35 H35B 109.5 . . ?
C34 C35 H35C 109.5 . . ?
H35A C35 H35B 109.5 . . ?
H35A C35 H35C 109.5 . . ?
H35B C35 H35C 109.5 . . ?
C34 C36 H36A 109.5 . . ?
C34 C36 H36B 109.5 . . ?
C34 C36 H36C 109.5 . . ?
H36A C36 H36B 109.5 . . ?
H36A C36 H36C 109.5 . . ?
H36B C36 H36C 109.5 . . ?
C34 C37 H37A 109.5 . . ?
C34 C37 H37B 109.5 . . ?
C34 C37 H37C 109.5 . . ?
H37A C37 H37B 109.5 . . ?
H37A C37 H37C 109.5 . . ?
H37B C37 H37C 109.5 . . ?
C39 C38 H38 124.8 . . ?
C39 C38 Tm1 79.5(3) . . ?
C42 C38 H38 124.8 . . ?
C42 C38 C39 110.4(5) . . ?
C42 C38 Tm1 74.2(3) . . ?
Tm1 C38 H38 113.4 . . ?
C38 C39 C43 120.5(5) . . ?
C38 C39 Tm1 69.5(3) . . ?
C40 C39 C38 106.4(5) . . ?
C40 C39 C43 132.4(5) . . ?
C40 C39 Tm1 75.4(3) . . ?
C43 C39 Tm1 127.4(4) . . ?
C39 C40 C47 132.0(5) . . ?
C39 C40 Tm1 74.5(3) . . ?
C41 C40 C39 106.1(5) . . ?
C41 C40 C47 117.7(5) . . ?
C41 C40 Tm1 69.1(3) . . ?
C47 C40 Tm1 138.1(4) . . ?
C40 C41 H41 124.6 . . ?
C40 C41 Tm1 80.2(3) . . ?
C42 C41 C40 110.8(5) . . ?
C42 C41 H41 124.6 . . ?
C42 C41 Tm1 74.1(3) . . ?
Tm1 C41 H41 113.0 . . ?
C38 C42 C41 106.2(5) . . ?
C38 C42 C51 128.3(5) . . ?
C38 C42 Tm1 75.0(3) . . ?
C41 C42 C51 124.8(5) . . ?
C41 C42 Tm1 74.8(3) . . ?
C51 C42 Tm1 122.5(4) . . ?
C39 C43 C44 110.9(5) . . ?
C45 C43 C39 113.7(5) . . ?
C45 C43 C44 107.3(5) . . ?
C45 C43 C46 110.9(5) . . ?
C46 C43 C39 108.5(5) . . ?
C46 C43 C44 105.3(5) . . ?
C43 C44 H44A 109.5 . . ?
C43 C44 H44B 109.5 . . ?
C43 C44 H44C 109.5 . . ?
H44A C44 H44B 109.5 . . ?
H44A C44 H44C 109.5 . . ?
H44B C44 H44C 109.5 . . ?
C43 C45 H45A 109.5 . . ?
C43 C45 H45B 109.5 . . ?
C43 C45 H45C 109.5 . . ?
H45A C45 H45B 109.5 . . ?
H45A C45 H45C 109.5 . . ?
H45B C45 H45C 109.5 . . ?
C43 C46 H46A 109.5 . . ?
C43 C46 H46B 109.5 . . ?
C43 C46 H46C 109.5 . . ?
H46A C46 H46B 109.5 . . ?
H46A C46 H46C 109.5 . . ?
H46B C46 H46C 109.5 . . ?
C48 C47 C40 110.7(5) . . ?
C48 C47 C50 107.1(5) . . ?
C49 C47 C40 119.3(5) . . ?
C49 C47 C48 105.4(5) . . ?
C49 C47 C50 108.9(5) . . ?
C50 C47 C40 104.9(5) . . ?
C47 C48 H48A 109.5 . . ?
C47 C48 H48B 109.5 . . ?
C47 C48 H48C 109.5 . . ?
H48A C48 H48B 109.5 . . ?
H48A C48 H48C 109.5 . . ?
H48B C48 H48C 109.5 . . ?
C47 C49 H49A 109.5 . . ?
C47 C49 H49B 109.5 . . ?
C47 C49 H49C 109.5 . . ?
H49A C49 H49B 109.5 . . ?
H49A C49 H49C 109.5 . . ?
H49B C49 H49C 109.5 . . ?
C47 C50 H50A 109.5 . . ?
C47 C50 H50B 109.5 . . ?
C47 C50 H50C 109.5 . . ?
H50A C50 H50B 109.5 . . ?
H50A C50 H50C 109.5 . . ?
H50B C50 H50C 109.5 . . ?
C52 C51 C42 111.2(5) . . ?
C52 C51 C53 109.5(6) . . ?
C53 C51 C42 110.1(5) . . ?
C54 C51 C42 108.9(5) . . ?
C54 C51 C52 107.9(5) . . ?
C54 C51 C53 109.2(6) . . ?
C51 C52 H52A 109.5 . . ?
C51 C52 H52B 109.5 . . ?
C51 C52 H52C 109.5 . . ?
H52A C52 H52B 109.5 . . ?
H52A C52 H52C 109.5 . . ?
H52B C52 H52C 109.5 . . ?
C51 C53 H53A 109.5 . . ?
C51 C53 H53B 109.5 . . ?
C51 C53 H53C 109.5 . . ?
H53A C53 H53B 109.5 . . ?
H53A C53 H53C 109.5 . . ?
H53B C53 H53C 109.5 . . ?
C51 C54 H54A 109.5 . . ?
C51 C54 H54B 109.5 . . ?
C51 C54 H54C 109.5 . . ?
H54A C54 H54B 109.5 . . ?
H54A C54 H54C 109.5 . . ?
H54B C54 H54C 109.5 . . ?
C56 C55 C60 126.4(6) . . ?
C56 C55 Tm2 72.6(3) . . ?
C59 C55 C56 105.3(5) . . ?
C59 C55 C60 127.9(6) . . ?
C59 C55 Tm2 73.4(3) . . ?
C60 C55 Tm2 124.5(4) . . ?
C55 C56 H56 124.5 . . ?
C55 C56 Tm2 75.8(3) . . ?
C57 C56 C55 111.1(6) . . ?
C57 C56 H56 124.5 . . ?
C57 C56 Tm2 76.1(3) . . ?
Tm2 C56 H56 115.4 . . ?
C56 C57 C58 106.5(5) . . ?
C56 C57 C64 119.0(6) . . ?
C56 C57 Tm2 72.6(3) . . ?
C58 C57 C64 133.3(6) . . ?
C58 C57 Tm2 74.2(3) . . ?
C64 C57 Tm2 127.7(4) . . ?
C57 C58 C68 133.7(6) . . ?
C57 C58 Tm2 74.0(4) . . ?
C59 C58 C57 105.8(6) . . ?
C59 C58 C68 120.4(6) . . ?
C59 C58 Tm2 72.7(3) . . ?
C68 C58 Tm2 119.0(4) . . ?
C55 C59 C58 111.2(6) . . ?
C55 C59 H59 124.4 . . ?
C55 C59 Tm2 75.7(4) . . ?
C58 C59 H59 124.4 . . ?
C58 C59 Tm2 75.4(3) . . ?
Tm2 C59 H59 116.2 . . ?
C61 C60 C55 110.6(6) . . ?
C61 C60 C62 109.4(6) . . ?
C61 C60 C63 109.7(6) . . ?
C62 C60 C55 109.7(5) . . ?
C62 C60 C63 109.3(6) . . ?
C63 C60 C55 108.2(5) . . ?
C60 C61 H61A 109.5 . . ?
C60 C61 H61B 109.5 . . ?
C60 C61 H61C 109.5 . . ?
H61A C61 H61B 109.5 . . ?
H61A C61 H61C 109.5 . . ?
H61B C61 H61C 109.5 . . ?
C60 C62 H62A 109.5 . . ?
C60 C62 H62B 109.5 . . ?
C60 C62 H62C 109.5 . . ?
H62A C62 H62B 109.5 . . ?
H62A C62 H62C 109.5 . . ?
H62B C62 H62C 109.5 . . ?
C60 C63 H63A 109.5 . . ?
C60 C63 H63B 109.5 . . ?
C60 C63 H63C 109.5 . . ?
H63A C63 H63B 109.5 . . ?
H63A C63 H63C 109.5 . . ?
H63B C63 H63C 109.5 . . ?
C57 C64 C65 117.7(6) . . ?
C57 C64 C67 107.7(5) . . ?
C66 C64 C57 110.6(6) . . ?
C66 C64 C65 104.9(6) . . ?
C66 C64 C67 106.9(6) . . ?
C67 C64 C65 108.6(6) . . ?
C64 C65 H65A 109.5 . . ?
C64 C65 H65B 109.5 . . ?
C64 C65 H65C 109.5 . . ?
H65A C65 H65B 109.5 . . ?
H65A C65 H65C 109.5 . . ?
H65B C65 H65C 109.5 . . ?
C64 C66 H66A 109.5 . . ?
C64 C66 H66B 109.5 . . ?
C64 C66 H66C 109.5 . . ?
H66A C66 H66B 109.5 . . ?
H66A C66 H66C 109.5 . . ?
H66B C66 H66C 109.5 . . ?
C64 C67 H67A 109.5 . . ?
C64 C67 H67B 109.5 . . ?
C64 C67 H67C 109.5 . . ?
H67A C67 H67B 109.5 . . ?
H67A C67 H67C 109.5 . . ?
H67B C67 H67C 109.5 . . ?
C69 C68 C58 109.9(5) . . ?
C69 C68 C70 105.8(6) . . ?
C70 C68 C58 112.2(5) . . ?
C71 C68 C58 111.1(6) . . ?
C71 C68 C69 107.2(6) . . ?
C71 C68 C70 110.4(6) . . ?
C68 C69 H69A 109.5 . . ?
C68 C69 H69B 109.5 . . ?
C68 C69 H69C 109.5 . . ?
H69A C69 H69B 109.5 . . ?
H69A C69 H69C 109.5 . . ?
H69B C69 H69C 109.5 . . ?
C68 C70 H70A 109.5 . . ?
C68 C70 H70B 109.5 . . ?
C68 C70 H70C 109.5 . . ?
H70A C70 H70B 109.5 . . ?
H70A C70 H70C 109.5 . . ?
H70B C70 H70C 109.5 . . ?
C68 C71 H71A 109.5 . . ?
C68 C71 H71B 109.5 . . ?
C68 C71 H71C 109.5 . . ?
H71A C71 H71B 109.5 . . ?
H71A C71 H71C 109.5 . . ?
H71B C71 H71C 109.5 . . ?
C73 C72 H72 124.9 . . ?
C73 C72 C76 110.3(6) . . ?
C73 C72 Tm3 74.1(3) . . ?
C76 C72 H72 124.9 . . ?
C76 C72 Tm3 76.1(3) . . ?
Tm3 C72 H72 116.7 . . ?
C72 C73 C77 126.3(6) . . ?
C72 C73 Tm3 74.5(3) . . ?
C74 C73 C72 106.0(5) . . ?
C74 C73 C77 127.1(6) . . ?
C74 C73 Tm3 74.1(3) . . ?
C77 C73 Tm3 123.6(4) . . ?
C73 C74 H74 124.5 . . ?
C73 C74 C75 111.0(6) . . ?
C73 C74 Tm3 74.8(3) . . ?
C75 C74 H74 124.5 . . ?
C75 C74 Tm3 77.2(3) . . ?
Tm3 C74 H74 115.2 . . ?
C74 C75 C76 106.3(6) . . ?
C74 C75 C81 120.2(6) . . ?
C74 C75 Tm3 71.5(3) . . ?
C76 C75 C81 133.2(6) . . ?
C76 C75 Tm3 73.8(3) . . ?
C81 C75 Tm3 124.6(4) . . ?
C72 C76 C75 106.5(5) . . ?
C72 C76 C85 118.4(5) . . ?
C72 C76 Tm3 72.6(3) . . ?
C75 C76 C85 133.5(6) . . ?
C75 C76 Tm3 74.9(3) . . ?
C85 C76 Tm3 128.2(4) . . ?
C73 C77 C78 107.6(5) . . ?
C79 C77 C73 110.4(6) . . ?
C79 C77 C78 109.1(6) . . ?
C79 C77 C80 109.9(5) . . ?
C80 C77 C73 111.2(5) . . ?
C80 C77 C78 108.5(6) . . ?
C77 C78 H78A 109.5 . . ?
C77 C78 H78B 109.5 . . ?
C77 C78 H78C 109.5 . . ?
H78A C78 H78B 109.5 . . ?
H78A C78 H78C 109.5 . . ?
H78B C78 H78C 109.5 . . ?
C77 C79 H79A 109.5 . . ?
C77 C79 H79B 109.5 . . ?
C77 C79 H79C 109.5 . . ?
H79A C79 H79B 109.5 . . ?
H79A C79 H79C 109.5 . . ?
H79B C79 H79C 109.5 . . ?
C77 C80 H80A 109.5 . . ?
C77 C80 H80B 109.5 . . ?
C77 C80 H80C 109.5 . . ?
H80A C80 H80B 109.5 . . ?
H80A C80 H80C 109.5 . . ?
H80B C80 H80C 109.5 . . ?
C82 C81 C75 111.5(5) . . ?
C82 C81 C84 109.7(6) . . ?
C83 C81 C75 110.0(6) . . ?
C83 C81 C82 106.6(6) . . ?
C83 C81 C84 105.8(6) . . ?
C84 C81 C75 112.8(5) . . ?
C81 C82 H82A 109.5 . . ?
C81 C82 H82B 109.5 . . ?
C81 C82 H82C 109.5 . . ?
H82A C82 H82B 109.5 . . ?
H82A C82 H82C 109.5 . . ?
H82B C82 H82C 109.5 . . ?
C81 C83 H83A 109.5 . . ?
C81 C83 H83B 109.5 . . ?
C81 C83 H83C 109.5 . . ?
H83A C83 H83B 109.5 . . ?
H83A C83 H83C 109.5 . . ?
H83B C83 H83C 109.5 . . ?
C81 C84 H84A 109.5 . . ?
C81 C84 H84B 109.5 . . ?
C81 C84 H84C 109.5 . . ?
H84A C84 H84B 109.5 . . ?
H84A C84 H84C 109.5 . . ?
H84B C84 H84C 109.5 . . ?
C86 C85 C76 107.2(5) . . ?
C87 C85 C76 110.1(5) . . ?
C87 C85 C86 106.6(5) . . ?
C87 C85 C88 107.5(5) . . ?
C88 C85 C76 115.1(5) . . ?
C88 C85 C86 110.1(5) . . ?
C85 C86 H86A 109.5 . . ?
C85 C86 H86B 109.5 . . ?
C85 C86 H86C 109.5 . . ?
H86A C86 H86B 109.5 . . ?
H86A C86 H86C 109.5 . . ?
H86B C86 H86C 109.5 . . ?
C85 C87 H87A 109.5 . . ?
C85 C87 H87B 109.5 . . ?
C85 C87 H87C 109.5 . . ?
H87A C87 H87B 109.5 . . ?
H87A C87 H87C 109.5 . . ?
H87B C87 H87C 109.5 . . ?
C85 C88 H88A 109.5 . . ?
C85 C88 H88B 109.5 . . ?
C85 C88 H88C 109.5 . . ?
H88A C88 H88B 109.5 . . ?
H88A C88 H88C 109.5 . . ?
H88B C88 H88C 109.5 . . ?
C90 C89 H89 124.5 . . ?
C90 C89 C93 111.0(6) . . ?
C90 C89 Tm4 75.9(3) . . ?
C93 C89 H89 124.5 . . ?
C93 C89 Tm4 79.0(4) . . ?
Tm4 C89 H89 112.6 . . ?
C89 C90 C91 105.0(6) . . ?
C89 C90 C94 126.6(6) . . ?
C89 C90 Tm4 73.5(3) . . ?
C91 C90 C94 126.7(6) . . ?
C91 C90 Tm4 74.9(3) . . ?
C94 C90 Tm4 128.0(4) . . ?
C90 C91 H91 124.1 . . ?
C90 C91 Tm4 74.4(3) . . ?
C92 C91 C90 111.8(6) . . ?
C92 C91 H91 124.1 . . ?
C92 C91 Tm4 80.0(4) . . ?
Tm4 C91 H91 113.3 . . ?
C91 C92 C93 105.9(6) . . ?
C91 C92 C98 119.9(6) . . ?
C91 C92 Tm4 70.2(3) . . ?
C93 C92 C98 133.6(6) . . ?
C93 C92 Tm4 73.1(3) . . ?
C98 C92 Tm4 127.3(4) . . ?
C89 C93 C92 106.2(6) . . ?
C89 C93 C102 116.9(6) . . ?
C89 C93 Tm4 70.2(3) . . ?
C92 C93 C102 132.9(6) . . ?
C92 C93 Tm4 76.7(3) . . ?
C102 C93 Tm4 134.2(4) . . ?
C90 C94 C95 107.4(6) . . ?
C96 C94 C90 112.5(6) . . ?
C96 C94 C95 110.2(7) . . ?
C96 C94 C97 106.9(6) . . ?
C97 C94 C90 111.4(6) . . ?
C97 C94 C95 108.4(6) . . ?
C94 C95 H95A 109.5 . . ?
C94 C95 H95B 109.5 . . ?
C94 C95 H95C 109.5 . . ?
H95A C95 H95B 109.5 . . ?
H95A C95 H95C 109.5 . . ?
H95B C95 H95C 109.5 . . ?
C94 C96 H96A 109.5 . . ?
C94 C96 H96B 109.5 . . ?
C94 C96 H96C 109.5 . . ?
H96A C96 H96B 109.5 . . ?
H96A C96 H96C 109.5 . . ?
H96B C96 H96C 109.5 . . ?
C94 C97 H97A 109.5 . . ?
C94 C97 H97B 109.5 . . ?
C94 C97 H97C 109.5 . . ?
H97A C97 H97B 109.5 . . ?
H97A C97 H97C 109.5 . . ?
H97B C97 H97C 109.5 . . ?
C99 C98 C92 109.9(6) . . ?
C100 C98 C92 111.1(6) . . ?
C100 C98 C99 105.3(6) . . ?
C100 C98 C101 106.6(6) . . ?
C101 C98 C92 114.5(6) . . ?
C101 C98 C99 109.1(6) . . ?
C98 C99 H99A 109.5 . . ?
C98 C99 H99B 109.5 . . ?
C98 C99 H99C 109.5 . . ?
H99A C99 H99B 109.5 . . ?
H99A C99 H99C 109.5 . . ?
H99B C99 H99C 109.5 . . ?
C98 C100 H10G 109.5 . . ?
C98 C100 H10H 109.5 . . ?
C98 C100 H10I 109.5 . . ?
H10G C100 H10H 109.5 . . ?
H10G C100 H10I 109.5 . . ?
H10H C100 H10I 109.5 . . ?
C98 C101 H10D 109.5 . . ?
C98 C101 H10E 109.5 . . ?
C98 C101 H10F 109.5 . . ?
H10D C101 H10E 109.5 . . ?
H10D C101 H10F 109.5 . . ?
H10E C101 H10F 109.5 . . ?
C103 C102 C93 106.0(6) . . ?
C104 C102 C93 112.0(5) . . ?
C104 C102 C103 106.5(6) . . ?
C104 C102 C105 106.3(6) . . ?
C105 C102 C93 115.2(6) . . ?
C105 C102 C103 110.5(6) . . ?
C102 C103 H10M 109.5 . . ?
C102 C103 H10N 109.5 . . ?
C102 C103 H10O 109.5 . . ?
H10M C103 H10N 109.5 . . ?
H10M C103 H10O 109.5 . . ?
H10N C103 H10O 109.5 . . ?
C102 C104 H10A 109.5 . . ?
C102 C104 H10B 109.5 . . ?
C102 C104 H10C 109.5 . . ?
H10A C104 H10B 109.5 . . ?
H10A C104 H10C 109.5 . . ?
H10B C104 H10C 109.5 . . ?
C102 C105 H10J 109.5 . . ?
C102 C105 H10K 109.5 . . ?
C102 C105 H10L 109.5 . . ?
H10J C105 H10K 109.5 . . ?
H10J C105 H10L 109.5 . . ?
H10K C105 H10L 109.5 . . ?
C107 C106 C111 126.2(6) . . ?
C107 C106 Tm4 73.6(3) . . ?
C110 C106 C107 105.0(6) . . ?
C110 C106 C111 125.2(5) . . ?
C110 C106 Tm4 73.6(3) . . ?
C111 C106 Tm4 134.2(4) . . ?
C106 C107 H107 124.6 . . ?
C106 C107 Tm4 75.6(3) . . ?
C108 C107 C106 110.8(6) . . ?
C108 C107 H107 124.6 . . ?
C108 C107 Tm4 77.2(4) . . ?
Tm4 C107 H107 114.5 . . ?
C107 C108 C109 106.4(6) . . ?
C107 C108 C115 120.1(6) . . ?
C107 C108 Tm4 72.4(3) . . ?
C109 C108 C115 133.3(6) . . ?
C109 C108 Tm4 73.8(3) . . ?
C115 C108 Tm4 123.1(4) . . ?
C108 C109 C119 133.2(6) . . ?
C108 C109 Tm4 75.6(3) . . ?
C110 C109 C108 107.2(6) . . ?
C110 C109 C119 118.2(6) . . ?
C110 C109 Tm4 73.1(3) . . ?
C119 C109 Tm4 126.7(4) . . ?
C106 C110 C109 110.6(6) . . ?
C106 C110 H110 124.7 . . ?
C106 C110 Tm4 75.8(3) . . ?
C109 C110 H110 124.7 . . ?
C109 C110 Tm4 76.3(3) . . ?
Tm4 C110 H110 115.0 . . ?
C106 C111 C112 113.4(5) . . ?
C106 C111 C113 107.0(5) . . ?
C106 C111 C114 112.1(5) . . ?
C113 C111 C112 107.9(6) . . ?
C113 C111 C114 107.1(6) . . ?
C114 C111 C112 109.1(6) . . ?
C111 C112 H11A 109.5 . . ?
C111 C112 H11B 109.5 . . ?
C111 C112 H11C 109.5 . . ?
H11A C112 H11B 109.5 . . ?
H11A C112 H11C 109.5 . . ?
H11B C112 H11C 109.5 . . ?
C111 C113 H11G 109.5 . . ?
C111 C113 H11H 109.5 . . ?
C111 C113 H11I 109.5 . . ?
H11G C113 H11H 109.5 . . ?
H11G C113 H11I 109.5 . . ?
H11H C113 H11I 109.5 . . ?
C111 C114 H11D 109.5 . . ?
C111 C114 H11E 109.5 . . ?
C111 C114 H11F 109.5 . . ?
H11D C114 H11E 109.5 . . ?
H11D C114 H11F 109.5 . . ?
H11E C114 H11F 109.5 . . ?
C116 C115 C108 109.2(6) . . ?
C117 C115 C108 112.1(6) . . ?
C117 C115 C116 107.2(6) . . ?
C117 C115 C118 110.0(6) . . ?
C118 C115 C108 111.9(6) . . ?
C118 C115 C116 106.2(6) . . ?
C115 C116 H11P 109.5 . . ?
C115 C116 H11Q 109.5 . . ?
C115 C116 H11R 109.5 . . ?
H11P C116 H11Q 109.5 . . ?
H11P C116 H11R 109.5 . . ?
H11Q C116 H11R 109.5 . . ?
C115 C117 H11J 109.5 . . ?
C115 C117 H11K 109.5 . . ?
C115 C117 H11L 109.5 . . ?
H11J C117 H11K 109.5 . . ?
H11J C117 H11L 109.5 . . ?
H11K C117 H11L 109.5 . . ?
C115 C118 H11M 109.5 . . ?
C115 C118 H11N 109.5 . . ?
C115 C118 H11O 109.5 . . ?
H11M C118 H11N 109.5 . . ?
H11M C118 H11O 109.5 . . ?
H11N C118 H11O 109.5 . . ?
C109 C119 C121 107.0(5) . . ?
C120 C119 C109 116.9(6) . . ?
C120 C119 C121 108.9(5) . . ?
C120 C119 C122 106.0(6) . . ?
C122 C119 C109 111.9(5) . . ?
C122 C119 C121 105.5(6) . . ?
C119 C120 H12G 109.5 . . ?
C119 C120 H12H 109.5 . . ?
C119 C120 H12I 109.5 . . ?
H12G C120 H12H 109.5 . . ?
H12G C120 H12I 109.5 . . ?
H12H C120 H12I 109.5 . . ?
C119 C121 H12A 109.5 . . ?
C119 C121 H12B 109.5 . . ?
C119 C121 H12C 109.5 . . ?
H12A C121 H12B 109.5 . . ?
H12A C121 H12C 109.5 . . ?
H12B C121 H12C 109.5 . . ?
C119 C122 H12D 109.5 . . ?
C119 C122 H12E 109.5 . . ?
C119 C122 H12F 109.5 . . ?
H12D C122 H12E 109.5 . . ?
H12D C122 H12F 109.5 . . ?
H12E C122 H12F 109.5 . . ?
C3 O1 Tm1 139.9(4) . . ?
C3 O2 Tm3 122.9(4) . . ?
C1 O3 Tm1 140.5(4) . . ?
C1 O4 Tm2 119.5(4) . . ?
C2 O5 Tm2 107.0(3) . . ?
C2 O5 Tm3 118.4(3) . . ?
Tm3 O5 Tm2 128.48(16) . . ?
C4 O6 Tm2 119.0(4) . . ?
C11 O7 Tm2 87.1(3) . . ?
C11 O7 Tm3 84.9(3) . . ?
Tm2 O7 Tm3 106.34(14) . . ?
C11 O8 C13 119.6(5) . . ?
C11 O8 Tm3 86.8(3) . . ?
C13 O8 Tm3 113.9(3) . . ?
C11 O9 Tm2 90.2(4) . . ?
C12 O10 Tm3 135.3(4) . . ?
C12 O11 Tm4 133.9(4) . . ?
C14 O12 Tm4 133.0(4) . . ?
C21 Tm1 C25 29.75(17) . . ?
C22 Tm1 C21 30.62(17) . . ?
C22 Tm1 C25 49.70(18) . . ?
C22 Tm1 C39 150.17(18) . . ?
C22 Tm1 C40 137.68(18) . . ?
C23 Tm1 C21 51.23(18) . . ?
C23 Tm1 C22 30.88(18) . . ?
C23 Tm1 C24 31.24(17) . . ?
C23 Tm1 C25 50.86(17) . . ?
C23 Tm1 C38 154.53(18) . . ?
C23 Tm1 C39 123.58(18) . . ?
C23 Tm1 C40 106.94(18) . . ?
C23 Tm1 C41 118.07(18) . . ?
C23 Tm1 C42 148.39(18) . . ?
C24 Tm1 C21 50.01(18) . . ?
C24 Tm1 C22 50.25(19) . . ?
C24 Tm1 C25 30.14(17) . . ?
C24 Tm1 C38 140.39(18) . . ?
C24 Tm1 C39 119.45(18) . . ?
C24 Tm1 C40 92.04(18) . . ?
C24 Tm1 C41 91.18(18) . . ?
C38 Tm1 C21 152.62(17) . . ?
C38 Tm1 C22 169.04(18) . . ?
C38 Tm1 C25 139.85(17) . . ?
C38 Tm1 C39 31.01(16) . . ?
C38 Tm1 C40 50.54(17) . . ?
C39 Tm1 C21 168.39(16) . . ?
C39 Tm1 C25 138.77(17) . . ?
C39 Tm1 C40 30.13(15) . . ?
C40 Tm1 C21 138.28(17) . . ?
C40 Tm1 C25 108.67(17) . . ?
C41 Tm1 C21 120.55(17) . . ?
C41 Tm1 C22 140.47(18) . . ?
C41 Tm1 C25 93.31(18) . . ?
C41 Tm1 C38 50.49(17) . . ?
C41 Tm1 C39 50.32(16) . . ?
C41 Tm1 C40 30.64(16) . . ?
C42 Tm1 C21 126.06(17) . . ?
C42 Tm1 C22 156.57(18) . . ?
C42 Tm1 C24 118.57(18) . . ?
C42 Tm1 C25 109.24(17) . . ?
C42 Tm1 C38 30.80(16) . . ?
C42 Tm1 C39 51.31(17) . . ?
C42 Tm1 C40 51.34(18) . . ?
C42 Tm1 C41 31.16(17) . . ?
O1 Tm1 C21 105.99(15) . . ?
O1 Tm1 C22 81.15(16) . . ?
O1 Tm1 C23 87.67(16) . . ?
O1 Tm1 C24 118.64(16) . . ?
O1 Tm1 C25 130.84(16) . . ?
O1 Tm1 C38 89.12(15) . . ?
O1 Tm1 C39 83.12(15) . . ?
O1 Tm1 C40 108.04(15) . . ?
O1 Tm1 C41 133.35(15) . . ?
O1 Tm1 C42 119.07(16) . . ?
O3 Tm1 C21 81.18(16) . . ?
O3 Tm1 C22 90.49(17) . . ?
O3 Tm1 C23 121.11(17) . . ?
O3 Tm1 C24 131.09(17) . . ?
O3 Tm1 C25 104.16(16) . . ?
O3 Tm1 C38 81.76(16) . . ?
O3 Tm1 C39 108.80(15) . . ?
O3 Tm1 C40 131.83(15) . . ?
O3 Tm1 C41 115.27(16) . . ?
O3 Tm1 C42 85.10(16) . . ?
O3 Tm1 O1 72.84(13) . . ?
C55 Tm2 C11 99.57(18) . . ?
C55 Tm2 C57 52.71(18) . . ?
C55 Tm2 C58 52.65(19) . . ?
C56 Tm2 C11 130.61(18) . . ?
C56 Tm2 C55 31.60(18) . . ?
C56 Tm2 C57 31.36(18) . . ?
C56 Tm2 C58 52.0(2) . . ?
C56 Tm2 C59 51.1(2) . . ?
C57 Tm2 C11 143.63(19) . . ?
C57 Tm2 C58 31.8(2) . . ?
C58 Tm2 C11 114.47(19) . . ?
C59 Tm2 C11 91.79(18) . . ?
C59 Tm2 C55 30.89(18) . . ?
C59 Tm2 C57 52.08(19) . . ?
C59 Tm2 C58 31.83(17) . . ?
O4 Tm2 C11 122.46(16) . . ?
O4 Tm2 C55 135.28(16) . . ?
O4 Tm2 C56 106.43(16) . . ?
O4 Tm2 C57 82.80(16) . . ?
O4 Tm2 C58 92.89(16) . . ?
O4 Tm2 C59 124.63(16) . . ?
O4 Tm2 O5 69.29(13) . . ?
O4 Tm2 O6 76.57(14) . . ?
O4 Tm2 O7 133.88(14) . . ?
O4 Tm2 O9 110.25(14) . . ?
O5 Tm2 C11 66.50(15) . . ?
O5 Tm2 C55 150.86(16) . . ?
O5 Tm2 C56 147.13(18) . . ?
O5 Tm2 C57 149.05(16) . . ?
O5 Tm2 C58 155.91(17) . . ?
O5 Tm2 C59 158.06(16) . . ?
O5 Tm2 O6 65.80(14) . . ?
O5 Tm2 O7 65.11(13) . . ?
O5 Tm2 O9 79.86(13) . . ?
O6 Tm2 C11 114.47(17) . . ?
O6 Tm2 C55 100.94(17) . . ?
O6 Tm2 C56 81.42(18) . . ?
O6 Tm2 C57 95.57(18) . . ?
O6 Tm2 C58 127.34(18) . . ?
O6 Tm2 C59 130.57(17) . . ?
O6 Tm2 O7 90.75(14) . . ?
O7 Tm2 C11 27.99(15) . . ?
O7 Tm2 C55 90.39(17) . . ?
O7 Tm2 C56 115.34(16) . . ?
O7 Tm2 C57 143.10(16) . . ?
O7 Tm2 C58 127.91(17) . . ?
O7 Tm2 C59 97.40(16) . . ?
O9 Tm2 C11 28.05(15) . . ?
O9 Tm2 C55 99.73(17) . . ?
O9 Tm2 C56 129.28(17) . . ?
O9 Tm2 C57 123.84(18) . . ?
O9 Tm2 C58 92.04(17) . . ?
O9 Tm2 C59 79.15(17) . . ?
O9 Tm2 O6 140.27(14) . . ?
O9 Tm2 O7 55.54(13) . . ?
C72 Tm3 C11 119.34(17) . . ?
C72 Tm3 C75 51.31(19) . . ?
C72 Tm3 C76 31.24(18) . . ?
C72 Tm3 O7 119.20(15) . . ?
C72 Tm3 O8 95.01(15) . . ?
C73 Tm3 C11 150.47(17) . . ?
C73 Tm3 C72 31.36(17) . . ?
C73 Tm3 C75 52.05(19) . . ?
C73 Tm3 C76 52.33(18) . . ?
C73 Tm3 O7 142.39(15) . . ?
C73 Tm3 O8 126.00(15) . . ?
C74 Tm3 C11 143.23(18) . . ?
C74 Tm3 C72 50.86(19) . . ?
C74 Tm3 C73 31.02(18) . . ?
C74 Tm3 C75 31.21(18) . . ?
C74 Tm3 C76 51.53(18) . . ?
C74 Tm3 O7 120.96(16) . . ?
C74 Tm3 O8 136.41(15) . . ?
C75 Tm3 C11 112.33(19) . . ?
C75 Tm3 O7 92.41(16) . . ?
C76 Tm3 C11 100.53(18) . . ?
C76 Tm3 C75 31.28(18) . . ?
C76 Tm3 O7 91.34(16) . . ?
C76 Tm3 O8 85.04(15) . . ?
O2 Tm3 C11 129.30(14) . . ?
O2 Tm3 C72 110.71(16) . . ?
O2 Tm3 C73 80.16(15) . . ?
O2 Tm3 C74 76.93(16) . . ?
O2 Tm3 C75 104.40(17) . . ?
O2 Tm3 C76 127.84(16) . . ?
O2 Tm3 O5 68.58(13) . . ?
O2 Tm3 O7 126.32(12) . . ?
O2 Tm3 O8 146.59(12) . . ?
O5 Tm3 C11 62.29(15) . . ?
O5 Tm3 C72 174.96(17) . . ?
O5 Tm3 C73 146.40(16) . . ?
O5 Tm3 C74 124.70(16) . . ?
O5 Tm3 C75 123.73(17) . . ?
O5 Tm3 C76 145.26(17) . . ?
O5 Tm3 O7 59.92(12) . . ?
O5 Tm3 O8 87.59(12) . . ?
O7 Tm3 C11 25.15(13) . . ?
O8 Tm3 C11 27.41(13) . . ?
O8 Tm3 C75 108.35(16) . . ?
O8 Tm3 O7 46.66(12) . . ?
O10 Tm3 C11 79.35(16) . . ?
O10 Tm3 C72 86.19(17) . . ?
O10 Tm3 C73 96.84(17) . . ?
O10 Tm3 C74 127.80(17) . . ?
O10 Tm3 C75 136.83(17) . . ?
O10 Tm3 C76 107.63(17) . . ?
O10 Tm3 O2 97.02(14) . . ?
O10 Tm3 O5 98.85(14) . . ?
O10 Tm3 O7 104.45(14) . . ?
O10 Tm3 O8 62.75(14) . . ?
C89 Tm4 C90 30.58(18) . . ?
C89 Tm4 C91 49.7(2) . . ?
C89 Tm4 C92 50.07(19) . . ?
C89 Tm4 C93 30.84(18) . . ?
C89 Tm4 C106 94.2(2) . . ?
C89 Tm4 C107 94.2(2) . . ?
C89 Tm4 C108 120.9(2) . . ?
C89 Tm4 C109 143.2(2) . . ?
C89 Tm4 C110 122.0(2) . . ?
C90 Tm4 C91 30.76(18) . . ?
C90 Tm4 C92 50.69(19) . . ?
C90 Tm4 C93 51.1(2) . . ?
C90 Tm4 C106 110.7(2) . . ?
C90 Tm4 C107 121.8(2) . . ?
C90 Tm4 C108 150.9(2) . . ?
C90 Tm4 C109 158.46(19) . . ?
C91 Tm4 C92 29.80(18) . . ?
C91 Tm4 C93 49.7(2) . . ?
C91 Tm4 C106 140.99(19) . . ?
C91 Tm4 C108 154.06(19) . . ?
C91 Tm4 C109 167.06(19) . . ?
C93 Tm4 C92 30.18(18) . . ?
C106 Tm4 C92 138.69(19) . . ?
C106 Tm4 C93 108.5(2) . . ?
C106 Tm4 C108 51.09(19) . . ?
C106 Tm4 C109 51.05(19) . . ?
C107 Tm4 C91 141.6(2) . . ?
C107 Tm4 C92 119.9(2) . . ?
C107 Tm4 C93 93.1(2) . . ?
C107 Tm4 C106 30.84(17) . . ?
C107 Tm4 C108 30.38(19) . . ?
C107 Tm4 C109 50.2(2) . . ?
C108 Tm4 C92 124.3(2) . . ?
C108 Tm4 C93 108.5(2) . . ?
C109 Tm4 C92 149.8(2) . . ?
C109 Tm4 C93 139.0(2) . . ?
C109 Tm4 C108 30.59(18) . . ?
C110 Tm4 C90 127.86(19) . . ?
C110 Tm4 C91 154.66(19) . . ?
C110 Tm4 C92 169.0(2) . . ?
C110 Tm4 C93 138.9(2) . . ?
C110 Tm4 C106 30.56(18) . . ?
C110 Tm4 C107 49.95(19) . . ?
C110 Tm4 C108 50.34(19) . . ?
C110 Tm4 C109 30.60(17) . . ?
O11 Tm4 C89 107.45(17) . . ?
O11 Tm4 C90 79.91(17) . . ?
O11 Tm4 C91 83.79(17) . . ?
O11 Tm4 C92 112.26(17) . . ?
O11 Tm4 C93 129.97(17) . . ?
O11 Tm4 C106 96.50(16) . . ?
O11 Tm4 C107 125.29(16) . . ?
O11 Tm4 C108 120.79(17) . . ?
O11 Tm4 C109 90.31(16) . . ?
O11 Tm4 C110 76.48(17) . . ?
O12 Tm4 C89 129.98(17) . . ?
O12 Tm4 C90 112.16(18) . . ?
O12 Tm4 C91 83.29(17) . . ?
O12 Tm4 C92 81.05(17) . . ?
O12 Tm4 C93 108.05(18) . . ?
O12 Tm4 C106 135.23(17) . . ?
O12 Tm4 C107 123.13(18) . . ?
O12 Tm4 C108 93.01(18) . . ?
O12 Tm4 C109 84.27(17) . . ?
O12 Tm4 C110 107.85(17) . . ?
O12 Tm4 O11 78.82(15) . . ?
H12J C123 H12K 109.5 . . ?
H12J C123 H12L 109.5 . . ?
H12K C123 H12L 109.5 . . ?
C124 C123 H12J 109.5 . . ?
C124 C123 H12K 109.5 . . ?
C124 C123 H12L 109.5 . . ?
C123 C124 H12M 108.9 . . ?
C123 C124 H12N 108.9 . . ?
H12M C124 H12N 107.7 . . ?
C125 C124 C123 113.2(16) . . ?
C125 C124 H12M 108.9 . . ?
C125 C124 H12N 108.9 . . ?
C124 C125 H12O 110.3 . . ?
C124 C125 H12P 110.3 . . ?
C124 C125 C126 107.2(16) . . ?
H12O C125 H12P 108.5 . . ?
C126 C125 H12O 110.3 . . ?
C126 C125 H12P 110.3 . . ?
C125 C126 H12Q 112.5 . . ?
C125 C126 H12R 112.5 . . ?
C125 C126 C127 96.3(15) . . ?
H12Q C126 H12R 110.0 . . ?
C127 C126 H12Q 112.5 . . ?
C127 C126 H12R 112.5 . . ?
C126 C127 H12S 109.5 . . ?
C126 C127 H12T 109.5 . . ?
C126 C127 H12U 109.5 . . ?
H12S C127 H12T 109.5 . . ?
H12S C127 H12U 109.5 . . ?
H12T C127 H12U 109.5 . . ?

loop_
_geom_torsion_atom_site_label_1
_geom_torsion_atom_site_label_2
_geom_torsion_atom_site_label_3
_geom_torsion_atom_site_label_4
_geom_torsion
_geom_torsion_site_symmetry_1
_geom_torsion_site_symmetry_2
_geom_torsion_site_symmetry_3
_geom_torsion_site_symmetry_4
_geom_torsion_publ_flag
C1 C2 C3 O1 -28.1(8) . . . . ?
C1 C2 C3 O2 151.5(5) . . . . ?
C1 C2 C4 C5 116.0(6) . . . . ?
C1 C2 C4 O6 -67.8(6) . . . . ?
C1 C2 O5 Tm2 50.0(4) . . . . ?
C1 C2 O5 Tm3 -155.2(3) . . . . ?
C2 C1 O3 Tm1 -33.4(9) . . . . ?
C2 C1 O4 Tm2 -3.8(6) . . . . ?
C2 C3 O1 Tm1 25.0(9) . . . . ?
C2 C3 O2 Tm3 -19.3(6) . . . . ?
C2 C4 C5 C6 -179.8(5) . . . . ?
C2 C4 C5 C10 0.7(9) . . . . ?
C2 C4 O6 Tm2 -6.4(6) . . . . ?
C3 C2 C4 C5 -12.3(8) . . . . ?
C3 C2 C4 O6 163.8(5) . . . . ?
C3 C2 O5 Tm2 172.2(3) . . . . ?
C3 C2 O5 Tm3 -33.0(5) . . . . ?
C4 C2 C3 O1 96.8(6) . . . . ?
C4 C2 C3 O2 -83.6(6) . . . . ?
C4 C2 O5 Tm2 -61.7(4) . . . . ?
C4 C2 O5 Tm3 93.1(4) . . . . ?
C4 C5 C6 C7 -179.1(6) . . . . ?
C4 C5 C10 C9 180.0(6) . . . . ?
C5 C4 O6 Tm2 170.2(4) . . . . ?
C5 C6 C7 C8 -1.4(10) . . . . ?
C6 C5 C10 C9 0.5(9) . . . . ?
C6 C7 C8 C9 1.4(11) . . . . ?
C7 C8 C9 C10 -0.5(11) . . . . ?
C8 C9 C10 C5 -0.5(10) . . . . ?
C10 C5 C6 C7 0.4(9) . . . . ?
C12 C13 C14 C15 177.6(5) . . . . ?
C12 C13 C14 O12 -0.2(9) . . . . ?
C12 C13 O8 C11 -104.3(6) . . . . ?
C12 C13 O8 Tm3 -3.8(5) . . . . ?
C13 C12 O10 Tm3 -4.0(8) . . . . ?
C13 C12 O11 Tm4 1.8(8) . . . . ?
C13 C14 C15 C16 40.9(9) . . . . ?
C13 C14 C15 C20 -141.7(6) . . . . ?
C13 C14 O12 Tm4 -17.6(8) . . . . ?
C14 C13 O8 C11 73.2(7) . . . . ?
C14 C13 O8 Tm3 173.6(4) . . . . ?
C14 C15 C16 C17 179.4(6) . . . . ?
C14 C15 C20 C19 179.2(6) . . . . ?
C15 C14 O12 Tm4 164.6(4) . . . . ?
C15 C16 C17 C18 1.4(11) . . . . ?
C16 C15 C20 C19 -3.3(10) . . . . ?
C16 C17 C18 C19 -3.4(12) . . . . ?
C17 C18 C19 C20 2.0(12) . . . . ?
C18 C19 C20 C15 1.4(11) . . . . ?
C20 C15 C16 C17 1.9(10) . . . . ?
C21 C22 C23 C24 1.5(7) . . . . ?
C21 C22 C23 C30 -162.4(5) . . . . ?
C21 C22 C23 Tm1 72.0(4) . . . . ?
C21 C25 C34 C35 -84.0(8) . . . . ?
C21 C25 C34 C36 159.3(7) . . . . ?
C21 C25 C34 C37 35.5(10) . . . . ?
C22 C21 C25 C24 -2.1(6) . . . . ?
C22 C21 C25 C34 156.9(6) . . . . ?
C22 C21 C25 Tm1 -63.1(4) . . . . ?
C22 C21 C26 C27 14.3(8) . . . . ?
C22 C21 C26 C28 -102.3(6) . . . . ?
C22 C21 C26 C29 132.9(6) . . . . ?
C22 C23 C24 C25 -2.8(7) . . . . ?
C22 C23 C24 Tm1 71.0(4) . . . . ?
C22 C23 C30 C31 -41.1(9) . . . . ?
C22 C23 C30 C32 77.8(7) . . . . ?
C22 C23 C30 C33 -162.8(6) . . . . ?
C23 C24 C25 C21 3.1(7) . . . . ?
C23 C24 C25 C34 -159.8(5) . . . . ?
C23 C24 C25 Tm1 68.2(4) . . . . ?
C24 C23 C30 C31 158.0(6) . . . . ?
C24 C23 C30 C32 -83.1(7) . . . . ?
C24 C23 C30 C33 36.3(8) . . . . ?
C24 C25 C34 C35 73.4(7) . . . . ?
C24 C25 C34 C36 -43.4(8) . . . . ?
C24 C25 C34 C37 -167.1(6) . . . . ?
C25 C21 C22 C23 0.4(7) . . . . ?
C25 C21 C22 Tm1 67.6(4) . . . . ?
C25 C21 C26 C27 -179.6(6) . . . . ?
C25 C21 C26 C28 63.8(9) . . . . ?
C25 C21 C26 C29 -60.9(8) . . . . ?
C26 C21 C22 C23 169.8(5) . . . . ?
C26 C21 C22 Tm1 -122.9(5) . . . . ?
C26 C21 C25 C24 -169.7(6) . . . . ?
C26 C21 C25 C34 -10.7(11) . . . . ?
C26 C21 C25 Tm1 129.3(7) . . . . ?
C30 C23 C24 C25 161.3(6) . . . . ?
C30 C23 C24 Tm1 -124.9(6) . . . . ?
C38 C39 C40 C41 -0.6(6) . . . . ?
C38 C39 C40 C47 154.9(6) . . . . ?
C38 C39 C40 Tm1 -63.0(4) . . . . ?
C38 C39 C43 C44 10.5(7) . . . . ?
C38 C39 C43 C45 131.4(6) . . . . ?
C38 C39 C43 C46 -104.7(6) . . . . ?
C38 C42 C51 C52 -125.0(7) . . . . ?
C38 C42 C51 C53 -3.4(9) . . . . ?
C38 C42 C51 C54 116.3(7) . . . . ?
C39 C38 C42 C41 3.3(7) . . . . ?
C39 C38 C42 C51 -168.1(6) . . . . ?
C39 C38 C42 Tm1 72.1(4) . . . . ?
C39 C40 C41 C42 2.8(7) . . . . ?
C39 C40 C41 Tm1 -66.0(4) . . . . ?
C39 C40 C47 C48 162.0(6) . . . . ?
C39 C40 C47 C49 39.4(9) . . . . ?
C39 C40 C47 C50 -82.8(7) . . . . ?
C40 C39 C43 C44 178.6(6) . . . . ?
C40 C39 C43 C45 -60.5(8) . . . . ?
C40 C39 C43 C46 63.4(8) . . . . ?
C40 C41 C42 C38 -3.8(7) . . . . ?
C40 C41 C42 C51 168.0(5) . . . . ?
C40 C41 C42 Tm1 -72.7(4) . . . . ?
C41 C40 C47 C48 -44.7(7) . . . . ?
C41 C40 C47 C49 -167.3(5) . . . . ?
C41 C40 C47 C50 70.5(6) . . . . ?
C41 C42 C51 C52 65.1(8) . . . . ?
C41 C42 C51 C53 -173.3(6) . . . . ?
C41 C42 C51 C54 -53.6(8) . . . . ?
C42 C38 C39 C40 -1.7(7) . . . . ?
C42 C38 C39 C43 169.2(5) . . . . ?
C42 C38 C39 Tm1 -68.6(4) . . . . ?
C43 C39 C40 C41 -170.0(6) . . . . ?
C43 C39 C40 C47 -14.4(11) . . . . ?
C43 C39 C40 Tm1 127.7(6) . . . . ?
C47 C40 C41 C42 -156.9(5) . . . . ?
C47 C40 C41 Tm1 134.4(5) . . . . ?
C55 C56 C57 C58 1.5(7) . . . . ?
C55 C56 C57 C64 -167.5(5) . . . . ?
C55 C56 C57 Tm2 68.5(4) . . . . ?
C56 C55 C59 C58 1.7(7) . . . . ?
C56 C55 C59 Tm2 -66.1(4) . . . . ?
C56 C55 C60 C61 165.8(6) . . . . ?
C56 C55 C60 C62 45.1(9) . . . . ?
C56 C55 C60 C63 -74.1(8) . . . . ?
C56 C57 C58 C59 -0.4(7) . . . . ?
C56 C57 C58 C68 -179.1(6) . . . . ?
C56 C57 C58 Tm2 65.9(4) . . . . ?
C56 C57 C64 C65 -153.7(6) . . . . ?
C56 C57 C64 C66 -33.3(8) . . . . ?
C56 C57 C64 C67 83.3(8) . . . . ?
C57 C58 C59 C55 -0.9(7) . . . . ?
C57 C58 C59 Tm2 67.1(4) . . . . ?
C57 C58 C68 C69 178.4(7) . . . . ?
C57 C58 C68 C70 -64.2(9) . . . . ?
C57 C58 C68 C71 59.9(9) . . . . ?
C58 C57 C64 C65 40.8(10) . . . . ?
C58 C57 C64 C66 161.3(7) . . . . ?
C58 C57 C64 C67 -82.2(9) . . . . ?
C59 C55 C56 C57 -2.0(7) . . . . ?
C59 C55 C56 Tm2 66.7(4) . . . . ?
C59 C55 C60 C61 -22.9(9) . . . . ?
C59 C55 C60 C62 -143.6(7) . . . . ?
C59 C55 C60 C63 97.2(8) . . . . ?
C59 C58 C68 C69 -0.2(8) . . . . ?
C59 C58 C68 C70 117.2(7) . . . . ?
C59 C58 C68 C71 -118.7(6) . . . . ?
C60 C55 C56 C57 170.9(6) . . . . ?
C60 C55 C56 Tm2 -120.4(6) . . . . ?
C60 C55 C59 C58 -171.0(6) . . . . ?
C60 C55 C59 Tm2 121.1(6) . . . . ?
C64 C57 C58 C59 166.3(6) . . . . ?
C64 C57 C58 C68 -12.4(12) . . . . ?
C64 C57 C58 Tm2 -127.4(7) . . . . ?
C68 C58 C59 C55 178.1(5) . . . . ?
C68 C58 C59 Tm2 -113.9(5) . . . . ?
C72 C73 C74 C75 -1.3(7) . . . . ?
C72 C73 C74 Tm3 68.3(4) . . . . ?
C72 C73 C77 C78 56.2(8) . . . . ?
C72 C73 C77 C79 175.2(6) . . . . ?
C72 C73 C77 C80 -62.5(7) . . . . ?
C72 C76 C85 C86 -85.1(7) . . . . ?
C72 C76 C85 C87 30.5(7) . . . . ?
C72 C76 C85 C88 152.0(5) . . . . ?
C73 C72 C76 C75 0.9(6) . . . . ?
C73 C72 C76 C85 168.5(5) . . . . ?
C73 C72 C76 Tm3 -66.9(4) . . . . ?
C73 C74 C75 C76 1.8(7) . . . . ?
C73 C74 C75 C81 -172.0(5) . . . . ?
C73 C74 C75 Tm3 68.0(4) . . . . ?
C74 C73 C77 C78 -113.3(7) . . . . ?
C74 C73 C77 C79 5.7(8) . . . . ?
C74 C73 C77 C80 128.0(6) . . . . ?
C74 C75 C76 C72 -1.6(6) . . . . ?
C74 C75 C76 C85 -166.5(6) . . . . ?
C74 C75 C76 Tm3 64.6(4) . . . . ?
C74 C75 C81 C82 118.8(6) . . . . ?
C74 C75 C81 C83 0.7(8) . . . . ?
C74 C75 C81 C84 -117.2(6) . . . . ?
C75 C76 C85 C86 78.4(8) . . . . ?
C75 C76 C85 C87 -166.1(6) . . . . ?
C75 C76 C85 C88 -44.5(9) . . . . ?
C76 C72 C73 C74 0.2(6) . . . . ?
C76 C72 C73 C77 -171.1(5) . . . . ?
C76 C72 C73 Tm3 68.2(4) . . . . ?
C76 C75 C81 C82 -53.1(9) . . . . ?
C76 C75 C81 C83 -171.2(6) . . . . ?
C76 C75 C81 C84 70.9(8) . . . . ?
C77 C73 C74 C75 170.0(5) . . . . ?
C77 C73 C74 Tm3 -120.5(6) . . . . ?
C81 C75 C76 C72 171.1(6) . . . . ?
C81 C75 C76 C85 6.2(11) . . . . ?
C81 C75 C76 Tm3 -122.6(7) . . . . ?
C89 C90 C91 C92 -4.2(7) . . . . ?
C89 C90 C91 Tm4 67.9(4) . . . . ?
C89 C90 C94 C95 57.2(9) . . . . ?
C89 C90 C94 C96 -64.2(8) . . . . ?
C89 C90 C94 C97 175.8(6) . . . . ?
C89 C93 C102 C103 -75.6(7) . . . . ?
C89 C93 C102 C104 40.2(9) . . . . ?
C89 C93 C102 C105 161.9(6) . . . . ?
C90 C89 C93 C92 -1.1(7) . . . . ?
C90 C89 C93 C102 159.5(6) . . . . ?
C90 C89 C93 Tm4 -70.1(4) . . . . ?
C90 C91 C92 C93 3.6(7) . . . . ?
C90 C91 C92 C98 -169.0(5) . . . . ?
C90 C91 C92 Tm4 68.6(4) . . . . ?
C91 C90 C94 C95 -105.4(8) . . . . ?
C91 C90 C94 C96 133.1(7) . . . . ?
C91 C90 C94 C97 13.1(9) . . . . ?
C91 C92 C93 C89 -1.5(7) . . . . ?
C91 C92 C93 C102 -157.6(7) . . . . ?
C91 C92 C93 Tm4 63.0(4) . . . . ?
C91 C92 C98 C99 111.2(7) . . . . ?
C91 C92 C98 C100 -5.0(8) . . . . ?
C91 C92 C98 C101 -125.7(7) . . . . ?
C92 C93 C102 C103 78.6(9) . . . . ?
C92 C93 C102 C104 -165.6(7) . . . . ?
C92 C93 C102 C105 -43.9(11) . . . . ?
C93 C89 C90 C91 3.2(7) . . . . ?
C93 C89 C90 C94 -162.5(6) . . . . ?
C93 C89 C90 Tm4 72.1(4) . . . . ?
C93 C92 C98 C99 -59.0(10) . . . . ?
C93 C92 C98 C100 -175.1(7) . . . . ?
C93 C92 C98 C101 64.1(10) . . . . ?
C94 C90 C91 C92 161.4(6) . . . . ?
C94 C90 C91 Tm4 -126.4(6) . . . . ?
C98 C92 C93 C89 169.7(7) . . . . ?
C98 C92 C93 C102 13.5(13) . . . . ?
C98 C92 C93 Tm4 -125.9(7) . . . . ?
C106 C107 C108 C109 2.4(7) . . . . ?
C106 C107 C108 C115 -172.5(5) . . . . ?
C106 C107 C108 Tm4 68.9(4) . . . . ?
C107 C106 C110 C109 1.7(6) . . . . ?
C107 C106 C110 Tm4 -67.4(4) . . . . ?
C107 C106 C111 C112 51.5(8) . . . . ?
C107 C106 C111 C113 -67.3(8) . . . . ?
C107 C106 C111 C114 175.5(6) . . . . ?
C107 C108 C109 C110 -1.3(6) . . . . ?
C107 C108 C109 C119 -167.1(6) . . . . ?
C107 C108 C109 Tm4 65.6(4) . . . . ?
C107 C108 C115 C116 7.1(8) . . . . ?
C107 C108 C115 C117 -111.5(7) . . . . ?
C107 C108 C115 C118 124.4(7) . . . . ?
C108 C109 C110 C106 -0.3(6) . . . . ?
C108 C109 C110 Tm4 68.6(4) . . . . ?
C108 C109 C119 C120 -44.4(9) . . . . ?
C108 C109 C119 C121 78.0(8) . . . . ?
C108 C109 C119 C122 -166.9(6) . . . . ?
C109 C108 C115 C116 -166.3(7) . . . . ?
C109 C108 C115 C117 75.2(9) . . . . ?
C109 C108 C115 C118 -49.0(10) . . . . ?
C110 C106 C107 C108 -2.5(7) . . . . ?
C110 C106 C107 Tm4 67.4(4) . . . . ?
C110 C106 C111 C112 -153.2(6) . . . . ?
C110 C106 C111 C113 88.0(7) . . . . ?
C110 C106 C111 C114 -29.2(8) . . . . ?
C110 C109 C119 C120 151.0(6) . . . . ?
C110 C109 C119 C121 -86.6(7) . . . . ?
C110 C109 C119 C122 28.5(8) . . . . ?
C111 C106 C107 C108 156.8(6) . . . . ?
C111 C106 C107 Tm4 -133.3(6) . . . . ?
C111 C106 C110 C109 -157.9(5) . . . . ?
C111 C106 C110 Tm4 133.0(6) . . . . ?
C115 C108 C109 C110 172.7(6) . . . . ?
C115 C108 C109 C119 6.9(12) . . . . ?
C115 C108 C109 Tm4 -120.4(7) . . . . ?
C119 C109 C110 C106 168.0(5) . . . . ?
C119 C109 C110 Tm4 -123.1(5) . . . . ?
O1 C3 O2 Tm3 160.3(4) . . . . ?
O2 C3 O1 Tm1 -154.5(4) . . . . ?
O3 C1 C2 C3 31.4(7) . . . . ?
O3 C1 C2 C4 -100.2(6) . . . . ?
O3 C1 C2 O5 150.1(5) . . . . ?
O3 C1 O4 Tm2 173.3(4) . . . . ?
O4 C1 C2 C3 -151.4(5) . . . . ?
O4 C1 C2 C4 77.0(6) . . . . ?
O4 C1 C2 O5 -32.6(6) . . . . ?
O4 C1 O3 Tm1 149.7(5) . . . . ?
O5 C2 C3 O1 -147.0(5) . . . . ?
O5 C2 C3 O2 32.5(6) . . . . ?
O5 C2 C4 C5 -130.9(6) . . . . ?
O5 C2 C4 O6 45.3(6) . . . . ?
O6 C4 C5 C6 4.3(8) . . . . ?
O6 C4 C5 C10 -175.2(5) . . . . ?
O7 C11 O8 C13 169.9(5) . . . . ?
O7 C11 O8 Tm3 54.1(4) . . . . ?
O7 C11 O9 Tm2 -16.4(6) . . . . ?
O8 C11 O7 Tm2 -158.6(4) . . . . ?
O8 C11 O7 Tm3 -51.9(4) . . . . ?
O8 C11 O9 Tm2 157.5(5) . . . . ?
O8 C13 C14 C15 0.6(8) . . . . ?
O8 C13 C14 O12 -177.1(5) . . . . ?
O9 C11 O7 Tm2 16.0(6) . . . . ?
O9 C11 O7 Tm3 122.7(6) . . . . ?
O9 C11 O8 C13 -4.7(8) . . . . ?
O9 C11 O8 Tm3 -120.5(5) . . . . ?
O10 C12 C13 C14 -172.4(5) . . . . ?
O10 C12 C13 O8 4.8(7) . . . . ?
O10 C12 O11 Tm4 -177.9(3) . . . . ?
O11 C12 C13 C14 7.9(9) . . . . ?
O11 C12 C13 O8 -174.9(5) . . . . ?
O11 C12 O10 Tm3 175.7(3) . . . . ?
O12 C14 C15 C16 -141.3(6) . . . . ?
O12 C14 C15 C20 36.2(8) . . . . ?
Tm1 C21 C22 C23 -67.2(4) . . . . ?
Tm1 C21 C25 C24 61.0(4) . . . . ?
Tm1 C21 C25 C34 -140.0(7) . . . . ?
Tm1 C21 C26 C27 -72.2(7) . . . . ?
Tm1 C21 C26 C28 171.2(4) . . . . ?
Tm1 C21 C26 C29 46.4(7) . . . . ?
Tm1 C22 C23 C24 -70.6(4) . . . . ?
Tm1 C22 C23 C30 125.5(6) . . . . ?
Tm1 C23 C24 C25 -73.8(4) . . . . ?
Tm1 C23 C30 C31 59.5(7) . . . . ?
Tm1 C23 C30 C32 178.4(4) . . . . ?
Tm1 C23 C30 C33 -62.2(7) . . . . ?
Tm1 C24 C25 C21 -65.1(4) . . . . ?
Tm1 C24 C25 C34 132.0(5) . . . . ?
Tm1 C25 C34 C35 159.6(5) . . . . ?
Tm1 C25 C34 C36 42.9(8) . . . . ?
Tm1 C25 C34 C37 -80.9(8) . . . . ?
Tm1 C38 C39 C40 67.0(4) . . . . ?
Tm1 C38 C39 C43 -122.1(5) . . . . ?
Tm1 C38 C42 C41 -68.8(4) . . . . ?
Tm1 C38 C42 C51 119.8(6) . . . . ?
Tm1 C39 C40 C41 62.3(4) . . . . ?
Tm1 C39 C40 C47 -142.1(6) . . . . ?
Tm1 C39 C43 C44 -76.0(6) . . . . ?
Tm1 C39 C43 C45 45.0(7) . . . . ?
Tm1 C39 C43 C46 168.9(4) . . . . ?
Tm1 C40 C41 C42 68.7(4) . . . . ?
Tm1 C40 C47 C48 44.3(8) . . . . ?
Tm1 C40 C47 C49 -78.2(7) . . . . ?
Tm1 C40 C47 C50 159.6(4) . . . . ?
Tm1 C41 C42 C38 69.0(4) . . . . ?
Tm1 C41 C42 C51 -119.3(6) . . . . ?
Tm1 C42 C51 C52 -28.5(7) . . . . ?
Tm1 C42 C51 C53 93.0(6) . . . . ?
Tm1 C42 C51 C54 -147.2(5) . . . . ?
Tm2 C11 O7 Tm3 106.70(13) . . . . ?
Tm2 C11 O8 C13 93.5(13) . . . . ?
Tm2 C11 O8 Tm3 -22.3(13) . . . . ?
Tm2 C55 C56 C57 -68.7(4) . . . . ?
Tm2 C55 C59 C58 67.8(4) . . . . ?
Tm2 C55 C60 C61 72.6(7) . . . . ?
Tm2 C55 C60 C62 -48.1(7) . . . . ?
Tm2 C55 C60 C63 -167.3(5) . . . . ?
Tm2 C56 C57 C58 -67.0(4) . . . . ?
Tm2 C56 C57 C64 124.0(5) . . . . ?
Tm2 C57 C58 C59 -66.3(4) . . . . ?
Tm2 C57 C58 C68 115.0(7) . . . . ?
Tm2 C57 C64 C65 -64.0(8) . . . . ?
Tm2 C57 C64 C66 56.5(8) . . . . ?
Tm2 C57 C64 C67 173.0(5) . . . . ?
Tm2 C58 C59 C55 -68.0(5) . . . . ?
Tm2 C58 C68 C69 -86.3(6) . . . . ?
Tm2 C58 C68 C70 31.1(7) . . . . ?
Tm2 C58 C68 C71 155.2(4) . . . . ?
Tm3 C11 O7 Tm2 -106.70(13) . . . . ?
Tm3 C11 O8 C13 115.8(4) . . . . ?
Tm3 C11 O9 Tm2 74.1(4) . . . . ?
Tm3 C72 C73 C74 -68.0(4) . . . . ?
Tm3 C72 C73 C77 120.6(6) . . . . ?
Tm3 C72 C76 C75 67.8(4) . . . . ?
Tm3 C72 C76 C85 -124.6(5) . . . . ?
Tm3 C73 C74 C75 -69.6(4) . . . . ?
Tm3 C73 C77 C78 151.4(5) . . . . ?
Tm3 C73 C77 C79 -89.6(6) . . . . ?
Tm3 C73 C77 C80 32.7(7) . . . . ?
Tm3 C74 C75 C76 -66.2(4) . . . . ?
Tm3 C74 C75 C81 120.0(5) . . . . ?
Tm3 C75 C76 C72 -66.3(4) . . . . ?
Tm3 C75 C76 C85 128.9(7) . . . . ?
Tm3 C75 C81 C82 -153.7(5) . . . . ?
Tm3 C75 C81 C83 88.2(6) . . . . ?
Tm3 C75 C81 C84 -29.7(8) . . . . ?
Tm3 C76 C85 C86 -174.7(4) . . . . ?
Tm3 C76 C85 C87 -59.2(7) . . . . ?
Tm3 C76 C85 C88 62.4(7) . . . . ?
Tm4 C89 C90 C91 -68.9(4) . . . . ?
Tm4 C89 C90 C94 125.5(6) . . . . ?
Tm4 C89 C93 C92 69.0(4) . . . . ?
Tm4 C89 C93 C102 -130.5(5) . . . . ?
Tm4 C90 C91 C92 -72.2(4) . . . . ?
Tm4 C90 C94 C95 154.8(5) . . . . ?
Tm4 C90 C94 C96 33.3(8) . . . . ?
Tm4 C90 C94 C97 -86.7(7) . . . . ?
Tm4 C91 C92 C93 -65.0(4) . . . . ?
Tm4 C91 C92 C98 122.4(5) . . . . ?
Tm4 C92 C93 C89 -64.5(4) . . . . ?
Tm4 C92 C93 C102 139.4(8) . . . . ?
Tm4 C92 C98 C99 -161.8(5) . . . . ?
Tm4 C92 C98 C100 82.0(7) . . . . ?
Tm4 C92 C98 C101 -38.7(8) . . . . ?
Tm4 C93 C102 C103 -163.5(5) . . . . ?
Tm4 C93 C102 C104 -47.8(9) . . . . ?
Tm4 C93 C102 C105 74.0(8) . . . . ?
Tm4 C106 C107 C108 -70.0(4) . . . . ?
Tm4 C106 C110 C109 69.1(4) . . . . ?
Tm4 C106 C111 C112 -51.4(8) . . . . ?
Tm4 C106 C111 C113 -170.2(5) . . . . ?
Tm4 C106 C111 C114 72.6(7) . . . . ?
Tm4 C107 C108 C109 -66.5(4) . . . . ?
Tm4 C107 C108 C115 118.6(5) . . . . ?
Tm4 C108 C109 C110 -66.9(4) . . . . ?
Tm4 C108 C109 C119 127.3(7) . . . . ?
Tm4 C108 C115 C116 94.8(6) . . . . ?
Tm4 C108 C115 C117 -23.8(8) . . . . ?
Tm4 C108 C115 C118 -147.9(5) . . . . ?
Tm4 C109 C110 C106 -68.9(4) . . . . ?
Tm4 C109 C119 C120 61.6(7) . . . . ?
Tm4 C109 C119 C121 -176.0(4) . . . . ?
Tm4 C109 C119 C122 -60.9(7) . . . . ?
C123 C124 C125 C126 176.5(16) . . . . ?
C124 C125 C126 C127 171.7(17) . . . . ?

_shelx_res_file                  
;
TITL ts192_0m_a.res in P-1
    ts192_0m.res
    created by SHELXL-2018/3 at 17:50:02 on 01-Dec-2021
REM Old TITL TS192_0m in P-1
REM SHELXT solution in P-1: R1 0.114, Rweak 0.004, Alpha 0.174
REM <I/s> 0.000 for 0 systematic absences, Orientation as input
REM Formula found by SHELXT: C125 O12 Tm4
CELL 0.71073 17.9662 18.3952 19.483 83.851 83.324 75.907
ZERR 2 0.0018 0.0017 0.0018 0.003 0.003 0.003
LATT 1
SFAC C H O Tm
UNIT 254 392 24 8
DFIX 1.52 C123 C124 C124 C125 C125 C126 C126 C127
SIMU 0.01 0.02 2 C123 > C127
SADI C123 C124 C124 C125 C125 C126 C126 C127
RIGU C123 > C127

L.S. 4 0 0
PLAN  20
SIZE 0.38 0.18 0.1
TEMP -123.15
CONF
list 4
MORE -1
BOND $H
fmap 2 53
acta
SHEL 20 0.81
OMIT -1 0 1
OMIT 0 1 1
OMIT 1 0 1
OMIT 1 1 0
OMIT 0 1 0
OMIT 1 -1 1
OMIT 1 0 0
OMIT 0 -2 2
OMIT 0 0 1
OMIT 2 0 0
OMIT 2 2 0
OMIT 0 -1 3
REM <olex2.extras>
REM <HklSrc "%.\\TS192_0m.hkl">
REM </olex2.extras>

WGHT    0.018700   10.097600
FVAR       0.18963
C1    1    0.176175    0.652036    0.187841    11.00000    0.01702    0.02863 =
         0.02456   -0.00141   -0.00245   -0.00534
C2    1    0.166662    0.661087    0.267913    11.00000    0.02314    0.01798 =
         0.01851    0.00100   -0.00585   -0.00542
C3    1    0.215049    0.593572    0.309707    11.00000    0.01927    0.02458 =
         0.01830   -0.00131    0.00408   -0.00836
C4    1    0.077425    0.685320    0.288635    11.00000    0.02971    0.02960 =
         0.01713   -0.00767   -0.00688   -0.00314
C5    1    0.028183    0.644823    0.335283    11.00000    0.02623    0.03589 =
         0.01964   -0.00142   -0.00526   -0.01225
C6    1   -0.050571    0.679611    0.344502    11.00000    0.02600    0.05082 =
         0.03241   -0.00092   -0.00264   -0.00841
AFIX  43
H6    2   -0.069485    0.726985    0.320283    11.00000   -1.20000
AFIX   0
C7    1   -0.100718    0.646337    0.387919    11.00000    0.02817    0.06365 =
         0.04040    0.00194    0.00258   -0.00771
AFIX  43
H7    2   -0.153668    0.671190    0.394364    11.00000   -1.20000
AFIX   0
C8    1   -0.074769    0.578088    0.421586    11.00000    0.04183    0.06261 =
         0.03773    0.00041    0.00772   -0.02304
AFIX  43
H8    2   -0.109926    0.554779    0.450782    11.00000   -1.20000
AFIX   0
C9    1    0.003570    0.541491    0.413738    11.00000    0.04100    0.04930 =
         0.04227    0.00617    0.00740   -0.01256
AFIX  43
H9    2    0.021430    0.493774    0.437778    11.00000   -1.20000
AFIX   0
C10   1    0.054697    0.575160    0.370860    11.00000    0.03083    0.04453 =
         0.02672   -0.00242    0.00008   -0.01349
AFIX  43
H10   2    0.107866    0.550773    0.365687    11.00000   -1.20000
AFIX   0
C11   1    0.221861    0.864385    0.282247    11.00000    0.02700    0.01033 =
         0.03419    0.00205   -0.00745   -0.00402
C12   1    0.394880    0.773412    0.322190    11.00000    0.02811    0.03008 =
         0.01237   -0.00413   -0.00446   -0.00909
C13   1    0.353370    0.850457    0.306079    11.00000    0.01564    0.03344 =
         0.01785   -0.00338    0.00271   -0.00394
C14   1    0.380543    0.908777    0.271623    11.00000    0.03572    0.02946 =
         0.01373   -0.00582   -0.00544   -0.00273
C15   1    0.328632    0.983705    0.257362    11.00000    0.03359    0.02865 =
         0.02599    0.00297   -0.00458   -0.01185
C16   1    0.269800    1.015993    0.307184    11.00000    0.04116    0.02896 =
         0.03911   -0.00216   -0.00176   -0.00902
AFIX  43
H16   2    0.262347    0.989421    0.351032    11.00000   -1.20000
AFIX   0
C17   1    0.223201    1.086010    0.292242    11.00000    0.04901    0.02865 =
         0.04835   -0.00305   -0.00237    0.00103
AFIX  43
H17   2    0.184450    1.107869    0.326398    11.00000   -1.20000
AFIX   0
C18   1    0.231943    1.124658    0.228720    11.00000    0.06372    0.02623 =
         0.06244   -0.00017   -0.02301    0.01107
AFIX  43
H18   2    0.197773    1.171734    0.218007    11.00000   -1.20000
AFIX   0
C19   1    0.290911    1.094443    0.180506    11.00000    0.08549    0.02384 =
         0.03546    0.00523   -0.00088   -0.00561
AFIX  43
H19   2    0.298337    1.121626    0.136973    11.00000   -1.20000
AFIX   0
C20   1    0.338937    1.025245    0.195146    11.00000    0.05176    0.03221 =
         0.03383   -0.00745    0.00023   -0.00705
AFIX  43
H20   2    0.379932    1.005676    0.161858    11.00000   -1.20000
AFIX   0
C21   1    0.107210    0.446559    0.171017    11.00000    0.02809    0.02677 =
         0.02723   -0.00328   -0.00589   -0.01545
C22   1    0.119171    0.437110    0.243236    11.00000    0.03351    0.03292 =
         0.02365   -0.00697   -0.00143   -0.01507
AFIX  43
H22   2    0.090991    0.469581    0.276891    11.00000   -1.20000
AFIX   0
C23   1    0.177616    0.373964    0.257281    11.00000    0.02659    0.02515 =
         0.02383    0.00116   -0.01125   -0.01082
C24   1    0.204693    0.343748    0.193433    11.00000    0.02782    0.02351 =
         0.03125   -0.00524   -0.00964   -0.01007
AFIX  43
H24   2    0.246423    0.301286    0.186865    11.00000   -1.20000
AFIX   0
C25   1    0.161043    0.385473    0.140117    11.00000    0.03278    0.02603 =
         0.02659   -0.00052   -0.00811   -0.01665
C26   1    0.036571    0.504847    0.144327    11.00000    0.02752    0.03386 =
         0.03033   -0.00675   -0.01512   -0.00345
C27   1   -0.001525    0.559644    0.199330    11.00000    0.02469    0.04567 =
         0.03948   -0.00363   -0.00704   -0.00458
AFIX 137
H27A  2   -0.019563    0.531605    0.240990    11.00000   -1.50000
H27B  2   -0.045395    0.596413    0.180996    11.00000   -1.50000
H27C  2    0.036068    0.585885    0.211108    11.00000   -1.50000
AFIX   0
C28   1   -0.025013    0.463514    0.131330    11.00000    0.02692    0.05820 =
         0.03878   -0.00120   -0.00547   -0.01150
AFIX 137
H28A  2   -0.005351    0.431296    0.093162    11.00000   -1.50000
H28B  2   -0.071893    0.500453    0.119175    11.00000   -1.50000
H28C  2   -0.036895    0.432551    0.173403    11.00000   -1.50000
AFIX   0
C29   1    0.055931    0.554975    0.079495    11.00000    0.03198    0.03923 =
         0.03828    0.00578   -0.01987   -0.01164
AFIX 137
H29A  2    0.089095    0.586211    0.090970    11.00000   -1.50000
H29B  2    0.008189    0.587372    0.063574    11.00000   -1.50000
H29C  2    0.082828    0.523244    0.042681    11.00000   -1.50000
AFIX   0
C30   1    0.193619    0.332105    0.329479    11.00000    0.04172    0.02549 =
         0.02486    0.00328   -0.00839   -0.00720
C31   1    0.184413    0.386008    0.385873    11.00000    0.11942    0.03469 =
         0.02272    0.00543   -0.01144   -0.01077
AFIX 137
H31A  2    0.221402    0.417816    0.374516    11.00000   -1.50000
H31B  2    0.194034    0.357112    0.430525    11.00000   -1.50000
H31C  2    0.131890    0.417710    0.388792    11.00000   -1.50000
AFIX   0
C32   1    0.134702    0.283825    0.348083    11.00000    0.04856    0.05365 =
         0.04199    0.01348    0.00290   -0.02532
AFIX 137
H32A  2    0.082647    0.316439    0.352028    11.00000   -1.50000
H32B  2    0.144836    0.254383    0.392402    11.00000   -1.50000
H32C  2    0.138879    0.249725    0.311738    11.00000   -1.50000
AFIX   0
C33   1    0.274726    0.281364    0.328287    11.00000    0.04134    0.06066 =
         0.03196    0.01392   -0.01039   -0.00716
AFIX 137
H33A  2    0.281112    0.244967    0.293574    11.00000   -1.50000
H33B  2    0.282444    0.254495    0.374079    11.00000   -1.50000
H33C  2    0.312700    0.312052    0.316443    11.00000   -1.50000
AFIX   0
C34   1    0.163423    0.345621    0.072304    11.00000    0.03952    0.02558 =
         0.03120    0.00162   -0.01631   -0.00975
C35   1    0.114102    0.287588    0.093220    11.00000    0.06467    0.03931 =
         0.04569    0.00075   -0.02596   -0.02361
AFIX 137
H35A  2    0.137385    0.251306    0.129822    11.00000   -1.50000
H35B  2    0.111625    0.261093    0.052806    11.00000   -1.50000
H35C  2    0.061927    0.313458    0.110333    11.00000   -1.50000
AFIX   0
C36   1    0.244695    0.303469    0.049015    11.00000    0.04940    0.03797 =
         0.03372   -0.01573   -0.02046    0.00562
AFIX 137
H36A  2    0.277594    0.339235    0.037222    11.00000   -1.50000
H36B  2    0.243626    0.277014    0.008205    11.00000   -1.50000
H36C  2    0.265280    0.266975    0.086600    11.00000   -1.50000
AFIX   0
C37   1    0.132091    0.393416    0.009520    11.00000    0.04381    0.03818 =
         0.03065   -0.01181   -0.01214   -0.01199
AFIX 137
H37A  2    0.078748    0.420340    0.021577    11.00000   -1.50000
H37B  2    0.133578    0.361188   -0.027781    11.00000   -1.50000
H37C  2    0.163590    0.429774   -0.006029    11.00000   -1.50000
AFIX   0
C38   1    0.371575    0.524144    0.151357    11.00000    0.02654    0.01713 =
         0.02017   -0.00290   -0.00134   -0.00629
AFIX  43
H38   2    0.363281    0.576017    0.158035    11.00000   -1.20000
AFIX   0
C39   1    0.403235    0.463234    0.200518    11.00000    0.01625    0.02017 =
         0.02327   -0.00353   -0.00273   -0.00410
C40   1    0.403632    0.395016    0.170849    11.00000    0.02051    0.02169 =
         0.02543   -0.00114    0.00069   -0.01124
C41   1    0.371600    0.417493    0.105874    11.00000    0.02779    0.02226 =
         0.02085   -0.00800   -0.00568   -0.00693
AFIX  43
H41   2    0.362793    0.383836    0.075652    11.00000   -1.20000
AFIX   0
C42   1    0.354917    0.496187    0.092813    11.00000    0.02313    0.02820 =
         0.02187   -0.00240   -0.00418   -0.00892
C43   1    0.439527    0.478728    0.263563    11.00000    0.02425    0.02774 =
         0.01993   -0.00225   -0.00269   -0.00879
C44   1    0.422622    0.564038    0.271490    11.00000    0.02928    0.03112 =
         0.02535   -0.00736   -0.00480   -0.00949
AFIX 137
H44A  2    0.445321    0.589076    0.230237    11.00000   -1.50000
H44B  2    0.445063    0.572523    0.312584    11.00000   -1.50000
H44C  2    0.366759    0.584621    0.276677    11.00000   -1.50000
AFIX   0
C45   1    0.410841    0.441412    0.332369    11.00000    0.03447    0.02623 =
         0.01618   -0.00201   -0.00453   -0.00946
AFIX 137
H45A  2    0.356596    0.465528    0.344436    11.00000   -1.50000
H45B  2    0.441653    0.446983    0.368965    11.00000   -1.50000
H45C  2    0.415928    0.387860    0.327707    11.00000   -1.50000
AFIX   0
C46   1    0.527652    0.453429    0.250126    11.00000    0.03286    0.04269 =
         0.02962   -0.00683   -0.00739   -0.01543
AFIX 137
H46A  2    0.542544    0.398961    0.246553    11.00000   -1.50000
H46B  2    0.551719    0.465965    0.288520    11.00000   -1.50000
H46C  2    0.544877    0.479233    0.206738    11.00000   -1.50000
AFIX   0
C47   1    0.454111    0.312906    0.181637    11.00000    0.03073    0.01832 =
         0.03525   -0.00372   -0.00608   -0.00159
C48   1    0.415390    0.256077    0.155912    11.00000    0.03944    0.01815 =
         0.03557   -0.00528   -0.00342   -0.00587
AFIX 137
H48A  2    0.369695    0.251750    0.187372    11.00000   -1.50000
H48B  2    0.451794    0.206859    0.154830    11.00000   -1.50000
H48C  2    0.400062    0.273486    0.109176    11.00000   -1.50000
AFIX   0
C49   1    0.475043    0.281458    0.253820    11.00000    0.03604    0.02547 =
         0.03897    0.00414   -0.00816   -0.00455
AFIX 137
H49A  2    0.502299    0.314056    0.272363    11.00000   -1.50000
H49B  2    0.508395    0.230776    0.251699    11.00000   -1.50000
H49C  2    0.427969    0.279207    0.284078    11.00000   -1.50000
AFIX   0
C50   1    0.529189    0.312555    0.133586    11.00000    0.03373    0.02725 =
         0.03733   -0.00608    0.00080   -0.00181
AFIX 137
H50A  2    0.516456    0.328168    0.085840    11.00000   -1.50000
H50B  2    0.562626    0.261738    0.135608    11.00000   -1.50000
H50C  2    0.555985    0.347537    0.148909    11.00000   -1.50000
AFIX   0
C51   1    0.334228    0.539314    0.022201    11.00000    0.02948    0.03037 =
         0.01829   -0.00264   -0.00019   -0.00856
C52   1    0.258310    0.528623    0.003062    11.00000    0.04679    0.07491 =
         0.03264    0.01160   -0.02180   -0.02036
AFIX 137
H52A  2    0.261272    0.474832    0.002094    11.00000   -1.50000
H52B  2    0.247969    0.554256   -0.042785    11.00000   -1.50000
H52C  2    0.216658    0.549877    0.037517    11.00000   -1.50000
AFIX   0
C53   1    0.329157    0.623313    0.024964    11.00000    0.08024    0.03520 =
         0.02621    0.00769   -0.01126   -0.02234
AFIX 137
H53A  2    0.289404    0.643230    0.061467    11.00000   -1.50000
H53B  2    0.315811    0.650070   -0.019826    11.00000   -1.50000
H53C  2    0.379011    0.630374    0.035017    11.00000   -1.50000
AFIX   0
C54   1    0.396508    0.508619   -0.033699    11.00000    0.04588    0.06905 =
         0.02991    0.00269    0.00640    0.00785
AFIX 137
H54A  2    0.445301    0.519161   -0.024893    11.00000   -1.50000
H54B  2    0.381852    0.532688   -0.079074    11.00000   -1.50000
H54C  2    0.402637    0.454161   -0.033271    11.00000   -1.50000
AFIX   0
C55   1    0.032579    0.952202    0.180625    11.00000    0.03062    0.01472 =
         0.03539   -0.00258   -0.00736    0.00367
C56   1    0.003127    0.896239    0.155465    11.00000    0.02407    0.02318 =
         0.04268   -0.00486   -0.00713    0.00357
AFIX  43
H56   2   -0.041615    0.880433    0.175776    11.00000   -1.20000
AFIX   0
C57   1    0.048986    0.867189    0.096376    11.00000    0.03498    0.02511 =
         0.03360   -0.00699   -0.01827    0.00562
C58   1    0.111603    0.904736    0.084183    11.00000    0.03654    0.02589 =
         0.02686   -0.00060   -0.01308    0.00310
C59   1    0.099216    0.955615    0.137481    11.00000    0.02872    0.02190 =
         0.03408   -0.00452   -0.00690   -0.00480
AFIX  43
H59   2    0.132237    0.987513    0.142651    11.00000   -1.20000
AFIX   0
C60   1   -0.007177    1.004174    0.237313    11.00000    0.03987    0.02466 =
         0.03701   -0.00646   -0.00139   -0.00011
C61   1    0.049250    1.041846    0.262259    11.00000    0.06620    0.04989 =
         0.05543   -0.03320    0.00404   -0.00833
AFIX 137
H61A  2    0.091973    1.003469    0.280553    11.00000   -1.50000
H61B  2    0.023146    1.074140    0.298921    11.00000   -1.50000
H61C  2    0.069310    1.072417    0.223516    11.00000   -1.50000
AFIX   0
C62   1   -0.040115    0.959017    0.297816    11.00000    0.04883    0.04519 =
         0.03971   -0.01593    0.00729    0.00440
AFIX 137
H62A  2   -0.076291    0.933946    0.281569    11.00000   -1.50000
H62B  2   -0.067182    0.992732    0.333099    11.00000   -1.50000
H62C  2    0.001831    0.921173    0.317902    11.00000   -1.50000
AFIX   0
C63   1   -0.072552    1.063611    0.206799    11.00000    0.07062    0.04189 =
         0.05708   -0.00877   -0.00311    0.02725
AFIX 137
H63A  2   -0.051242    1.094144    0.168780    11.00000   -1.50000
H63B  2   -0.100272    1.095985    0.242869    11.00000   -1.50000
H63C  2   -0.108151    1.038894    0.189141    11.00000   -1.50000
AFIX   0
C64   1    0.017927    0.818081    0.052424    11.00000    0.05149    0.02102 =
         0.05178   -0.00624   -0.02821    0.00341
C65   1    0.077576    0.759924    0.009980    11.00000    0.08098    0.03253 =
         0.03948   -0.00767   -0.03252   -0.00146
AFIX 137
H65A  2    0.108977    0.723199    0.041608    11.00000   -1.50000
H65B  2    0.110947    0.785868   -0.021803    11.00000   -1.50000
H65C  2    0.050520    0.733929   -0.016703    11.00000   -1.50000
AFIX   0
C66   1   -0.031997    0.771739    0.098566    11.00000    0.05563    0.05202 =
         0.07803   -0.01884   -0.02821   -0.01785
AFIX 137
H66A  2   -0.054790    0.744316    0.069429    11.00000   -1.50000
H66B  2   -0.073128    0.805466    0.125384    11.00000   -1.50000
H66C  2    0.000079    0.735872    0.130318    11.00000   -1.50000
AFIX   0
C67   1   -0.035114    0.871390    0.002169    11.00000    0.08163    0.03379 =
         0.08105   -0.00923   -0.06214    0.01075
AFIX 137
H67A  2   -0.005810    0.903573   -0.026978    11.00000   -1.50000
H67B  2   -0.078434    0.902778    0.028834    11.00000   -1.50000
H67C  2   -0.054761    0.841651   -0.027241    11.00000   -1.50000
AFIX   0
C68   1    0.180795    0.900617    0.028764    11.00000    0.04297    0.03015 =
         0.03441    0.01028   -0.00956    0.00722
C69   1    0.227498    0.956341    0.041472    11.00000    0.04659    0.04480 =
         0.04543    0.00622    0.00832   -0.00959
AFIX 137
H69A  2    0.243256    0.946139    0.088719    11.00000   -1.50000
H69B  2    0.195796    1.007724    0.035701    11.00000   -1.50000
H69C  2    0.273378    0.950877    0.008142    11.00000   -1.50000
AFIX   0
C70   1    0.237219    0.822718    0.031853    11.00000    0.04867    0.04152 =
         0.03225    0.00343    0.00580    0.00176
AFIX 137
H70A  2    0.278148    0.821454   -0.006234    11.00000   -1.50000
H70B  2    0.209424    0.783974    0.027527    11.00000   -1.50000
H70C  2    0.259981    0.813168    0.076233    11.00000   -1.50000
AFIX   0
C71   1    0.154008    0.921846   -0.043677    11.00000    0.08107    0.03345 =
         0.03760    0.00697   -0.00882   -0.00065
AFIX 137
H71A  2    0.115527    0.969855   -0.044028    11.00000   -1.50000
H71B  2    0.131091    0.882660   -0.056623    11.00000   -1.50000
H71C  2    0.198189    0.926671   -0.076945    11.00000   -1.50000
AFIX   0
C72   1    0.270833    0.740334    0.507286    11.00000    0.02700    0.02797 =
         0.01829   -0.00120   -0.00193   -0.00482
AFIX  43
H72   2    0.320387    0.748670    0.510633    11.00000   -1.20000
AFIX   0
C73   1    0.254553    0.668823    0.507683    11.00000    0.03506    0.02524 =
         0.01147   -0.00245    0.00292   -0.00628
C74   1    0.175620    0.682353    0.501518    11.00000    0.03039    0.02972 =
         0.01818   -0.00498    0.00194   -0.00920
AFIX  43
H74   2    0.148655    0.644283    0.499456    11.00000   -1.20000
AFIX   0
C75   1    0.140912    0.760783    0.498733    11.00000    0.03042    0.04137 =
         0.01586   -0.00420    0.00707   -0.00642
C76   1    0.202317    0.798025    0.501150    11.00000    0.03588    0.03179 =
         0.01233   -0.00657    0.00493   -0.00929
C77   1    0.310129    0.592382    0.523300    11.00000    0.04453    0.02846 =
         0.02296    0.00134   -0.00173   -0.01099
C78   1    0.337727    0.592537    0.595509    11.00000    0.07433    0.04746 =
         0.02398    0.00519   -0.01974    0.00318
AFIX 137
H78A  2    0.374415    0.544833    0.606388    11.00000   -1.50000
H78B  2    0.293361    0.598665    0.630552    11.00000   -1.50000
H78C  2    0.362903    0.634210    0.595371    11.00000   -1.50000
AFIX   0
C79   1    0.269139    0.528984    0.524574    11.00000    0.06373    0.02338 =
         0.06162    0.00999   -0.01020   -0.00921
AFIX 137
H79A  2    0.253479    0.527240    0.478360    11.00000   -1.50000
H79B  2    0.223428    0.537801    0.558094    11.00000   -1.50000
H79C  2    0.304086    0.481040    0.538090    11.00000   -1.50000
AFIX   0
C80   1    0.380592    0.580092    0.469937    11.00000    0.04196    0.02113 =
         0.02999   -0.00129   -0.00547    0.00278
AFIX 137
H80A  2    0.405502    0.622200    0.468010    11.00000   -1.50000
H80B  2    0.364336    0.577073    0.424228    11.00000   -1.50000
H80C  2    0.417081    0.533128    0.483384    11.00000   -1.50000
AFIX   0
C81   1    0.051767    0.788915    0.501557    11.00000    0.03202    0.05066 =
         0.03108   -0.01444    0.00297   -0.00845
C82   1    0.019148    0.833449    0.565070    11.00000    0.03446    0.06088 =
         0.04417   -0.01764    0.01181   -0.00760
AFIX 137
H82A  2    0.037476    0.879895    0.560602    11.00000   -1.50000
H82B  2    0.036457    0.802947    0.607181    11.00000   -1.50000
H82C  2   -0.037297    0.845912    0.567940    11.00000   -1.50000
AFIX   0
C83   1    0.014166    0.721602    0.508254    11.00000    0.03402    0.06538 =
         0.03795   -0.00880    0.00715   -0.01797
AFIX 137
H83A  2   -0.041732    0.739835    0.507287    11.00000   -1.50000
H83B  2    0.025359    0.691688    0.552164    11.00000   -1.50000
H83C  2    0.034877    0.690332    0.469583    11.00000   -1.50000
AFIX   0
C84   1    0.024627    0.836727    0.434986    11.00000    0.03489    0.05573 =
         0.03949   -0.00426   -0.00341   -0.00396
AFIX 137
H84A  2    0.045936    0.881485    0.428664    11.00000   -1.50000
H84B  2   -0.031796    0.852126    0.439120    11.00000   -1.50000
H84C  2    0.042529    0.806897    0.394950    11.00000   -1.50000
AFIX   0
C85   1    0.204213    0.879511    0.513799    11.00000    0.04136    0.02779 =
         0.02259   -0.01174    0.00907   -0.01034
C86   1    0.188296    0.886665    0.592793    11.00000    0.05746    0.04095 =
         0.03536   -0.01829    0.00111   -0.00935
AFIX 137
H86A  2    0.136468    0.879697    0.608473    11.00000   -1.50000
H86B  2    0.191911    0.936658    0.602970    11.00000   -1.50000
H86C  2    0.226419    0.848176    0.617007    11.00000   -1.50000
AFIX   0
C87   1    0.284995    0.892305    0.492913    11.00000    0.04424    0.04005 =
         0.02802   -0.01478   -0.00083   -0.01136
AFIX 137
H87A  2    0.321535    0.858683    0.522533    11.00000   -1.50000
H87B  2    0.284886    0.944661    0.498436    11.00000   -1.50000
H87C  2    0.300363    0.881774    0.444379    11.00000   -1.50000
AFIX   0
C88   1    0.147101    0.942220    0.474612    11.00000    0.04745    0.01857 =
         0.05142   -0.00990   -0.00215    0.00370
AFIX 137
H88A  2    0.157133    0.936678    0.424690    11.00000   -1.50000
H88B  2    0.153692    0.991412    0.484122    11.00000   -1.50000
H88C  2    0.094224    0.938375    0.490148    11.00000   -1.50000
AFIX   0
C89   1    0.649371    0.805633    0.368987    11.00000    0.03234    0.03205 =
         0.03589   -0.00171   -0.00836   -0.01452
AFIX  43
H89   2    0.693748    0.765353    0.364433    11.00000   -1.20000
AFIX   0
C90   1    0.578707    0.798984    0.404846    11.00000    0.03742    0.03277 =
         0.02504   -0.00042   -0.01171   -0.01488
C91   1    0.528751    0.871248    0.394775    11.00000    0.03059    0.03022 =
         0.03009   -0.00732   -0.00861   -0.00738
AFIX  43
H91   2    0.475532    0.882957    0.410768    11.00000   -1.20000
AFIX   0
C92   1    0.567823    0.923727    0.358032    11.00000    0.03916    0.02931 =
         0.04041   -0.00875   -0.01349   -0.01176
C93   1    0.645720    0.881661    0.339976    11.00000    0.03665    0.03490 =
         0.04321   -0.00898   -0.00630   -0.01654
C94   1    0.565008    0.735344    0.457785    11.00000    0.03866    0.05093 =
         0.02787    0.00350   -0.00716   -0.01697
C95   1    0.617009    0.730763    0.515315    11.00000    0.06933    0.11613 =
         0.05430    0.03272   -0.02551   -0.04774
AFIX 137
H95A  2    0.671005    0.719594    0.495924    11.00000   -1.50000
H95B  2    0.608835    0.690813    0.550830    11.00000   -1.50000
H95C  2    0.604635    0.778934    0.536196    11.00000   -1.50000
AFIX   0
C96   1    0.581564    0.660505    0.426362    11.00000    0.05959    0.05269 =
         0.05275    0.02059    0.00520   -0.01371
AFIX 137
H96A  2    0.551109    0.665393    0.386814    11.00000   -1.50000
H96B  2    0.567757    0.622348    0.461286    11.00000   -1.50000
H96C  2    0.636533    0.645384    0.410669    11.00000   -1.50000
AFIX   0
C97   1    0.481873    0.750575    0.489559    11.00000    0.06064    0.06011 =
         0.03307   -0.00178   -0.00607   -0.02712
AFIX 137
H97A  2    0.469265    0.798013    0.511694    11.00000   -1.50000
H97B  2    0.475224    0.709455    0.524314    11.00000   -1.50000
H97C  2    0.447536    0.754077    0.453154    11.00000   -1.50000
AFIX   0
C98   1    0.527887    1.008673    0.353058    11.00000    0.05096    0.02927 =
         0.04111   -0.01126   -0.00889   -0.00572
C99   1    0.568405    1.051213    0.395411    11.00000    0.07532    0.03811 =
         0.06749   -0.02165   -0.01893   -0.01495
AFIX 137
H99A  2    0.620193    1.050922    0.372969    11.00000   -1.50000
H99B  2    0.572272    1.026495    0.442414    11.00000   -1.50000
H99C  2    0.538496    1.103252    0.397762    11.00000   -1.50000
AFIX   0
C100  1    0.444710    1.022050    0.385878    11.00000    0.04893    0.04193 =
         0.04282   -0.01896   -0.00510    0.00054
AFIX 137
H10G  2    0.420396    1.075920    0.381068    11.00000   -1.50000
H10H  2    0.444273    1.004339    0.435155    11.00000   -1.50000
H10I  2    0.416119    0.994471    0.362461    11.00000   -1.50000
AFIX   0
C101  1    0.524729    1.046017    0.279023    11.00000    0.05768    0.03047 =
         0.06016   -0.00892   -0.00731   -0.01056
AFIX 137
H10D  2    0.495517    1.021737    0.252838    11.00000   -1.50000
H10E  2    0.577229    1.040717    0.256463    11.00000   -1.50000
H10F  2    0.499417    1.099503    0.280374    11.00000   -1.50000
AFIX   0
C102  1    0.723754    0.905073    0.321367    11.00000    0.03806    0.03430 =
         0.06288   -0.00493   -0.00618   -0.02022
C103  1    0.751142    0.916318    0.390933    11.00000    0.04823    0.07492 =
         0.08153   -0.01578   -0.01913   -0.03593
AFIX 137
H10M  2    0.760020    0.868570    0.419819    11.00000   -1.50000
H10N  2    0.711586    0.954081    0.415057    11.00000   -1.50000
H10O  2    0.799195    0.933436    0.382052    11.00000   -1.50000
AFIX   0
C104  1    0.785944    0.842719    0.288800    11.00000    0.03185    0.04505 =
         0.08423   -0.00424   -0.00374   -0.01744
AFIX 137
H10A  2    0.769610    0.831432    0.245650    11.00000   -1.50000
H10B  2    0.793872    0.797458    0.321102    11.00000   -1.50000
H10C  2    0.834245    0.859266    0.278754    11.00000   -1.50000
AFIX   0
C105  1    0.720539    0.975759    0.271236    11.00000    0.04471    0.05373 =
         0.07927   -0.00058    0.00074   -0.02343
AFIX 137
H10J  2    0.772005    0.985965    0.262428    11.00000   -1.50000
H10K  2    0.684579    1.018683    0.291791    11.00000   -1.50000
H10L  2    0.702979    0.967793    0.227456    11.00000   -1.50000
AFIX   0
C106  1    0.651757    0.702976    0.202637    11.00000    0.03018    0.02101 =
         0.02813   -0.00425    0.00470   -0.00801
C107  1    0.672839    0.770499    0.173108    11.00000    0.03001    0.03118 =
         0.03507   -0.00292    0.01092   -0.01523
AFIX  43
H107  2    0.719620    0.783392    0.179144    11.00000   -1.20000
AFIX   0
C108  1    0.614392    0.815649    0.133557    11.00000    0.04229    0.03335 =
         0.02536   -0.00449    0.00789   -0.01371
C109  1    0.552984    0.777067    0.140557    11.00000    0.03540    0.02982 =
         0.01843   -0.00537    0.00864   -0.00683
C110  1    0.577003    0.709248    0.182737    11.00000    0.03489    0.02783 =
         0.01954   -0.00710    0.00131   -0.01059
AFIX  43
H110  2    0.547038    0.673113    0.195779    11.00000   -1.20000
AFIX   0
C111  1    0.706399    0.630331    0.225393    11.00000    0.02915    0.03374 =
         0.03037   -0.00452    0.00147   -0.00613
C112  1    0.763480    0.640721    0.273965    11.00000    0.03311    0.03994 =
         0.06255   -0.00290   -0.01191   -0.00593
AFIX 137
H11A  2    0.787887    0.681352    0.253949    11.00000   -1.50000
H11B  2    0.803087    0.593920    0.279907    11.00000   -1.50000
H11C  2    0.736007    0.653542    0.319132    11.00000   -1.50000
AFIX   0
C113  1    0.752449    0.598630    0.160307    11.00000    0.04429    0.05392 =
         0.06088   -0.01358    0.00566    0.00965
AFIX 137
H11G  2    0.717032    0.593703    0.127370    11.00000   -1.50000
H11H  2    0.785413    0.549117    0.172499    11.00000   -1.50000
H11I  2    0.784582    0.632639    0.139103    11.00000   -1.50000
AFIX   0
C114  1    0.663792    0.571831    0.259733    11.00000    0.04545    0.03784 =
         0.06302    0.01097   -0.00653   -0.00986
AFIX 137
H11D  2    0.631415    0.591335    0.300849    11.00000   -1.50000
H11E  2    0.701216    0.525657    0.273494    11.00000   -1.50000
H11F  2    0.631328    0.560856    0.226953    11.00000   -1.50000
AFIX   0
C115  1    0.628598    0.887356    0.089002    11.00000    0.04935    0.03478 =
         0.03278    0.00409    0.00470   -0.00635
C116  1    0.713593    0.890607    0.089896    11.00000    0.06883    0.04877 =
         0.07859    0.01784    0.01280   -0.02938
AFIX 137
H11P  2    0.724330    0.893048    0.137667    11.00000   -1.50000
H11Q  2    0.722941    0.935360    0.061486    11.00000   -1.50000
H11R  2    0.747425    0.845475    0.071102    11.00000   -1.50000
AFIX   0
C117  1    0.578744    0.959408    0.117527    11.00000    0.07152    0.03786 =
         0.06498   -0.00422    0.01280   -0.01819
AFIX 137
H11J  2    0.524191    0.959411    0.117572    11.00000   -1.50000
H11K  2    0.589706    1.003053    0.088312    11.00000   -1.50000
H11L  2    0.590340    0.962001    0.165004    11.00000   -1.50000
AFIX   0
C118  1    0.616002    0.885786    0.012737    11.00000    0.08387    0.03987 =
         0.04005    0.01011    0.01971   -0.00627
AFIX 137
H11M  2    0.648551    0.839628   -0.005277    11.00000   -1.50000
H11N  2    0.629658    0.929563   -0.014234    11.00000   -1.50000
H11O  2    0.561747    0.887162    0.008972    11.00000   -1.50000
AFIX   0
C119  1    0.480318    0.786847    0.101662    11.00000    0.04588    0.03861 =
         0.02042   -0.00555   -0.00480   -0.00708
C120  1    0.433572    0.866724    0.087101    11.00000    0.05578    0.03834 =
         0.04500   -0.01355   -0.01316    0.01207
AFIX 137
H12G  2    0.404888    0.885176    0.130177    11.00000   -1.50000
H12H  2    0.397332    0.867275    0.053034    11.00000   -1.50000
H12I  2    0.468354    0.899226    0.068703    11.00000   -1.50000
AFIX   0
C121  1    0.507370    0.750609    0.031671    11.00000    0.06479    0.05135 =
         0.02991   -0.00861   -0.01575   -0.00104
AFIX 137
H12A  2    0.540786    0.779059    0.002902    11.00000   -1.50000
H12B  2    0.462344    0.751491    0.007344    11.00000   -1.50000
H12C  2    0.536012    0.698463    0.040701    11.00000   -1.50000
AFIX   0
C122  1    0.423466    0.742764    0.140170    11.00000    0.04297    0.05081 =
         0.04204   -0.00393   -0.01015   -0.01256
AFIX 137
H12D  2    0.448464    0.689024    0.144115    11.00000   -1.50000
H12E  2    0.378063    0.750953    0.114355    11.00000   -1.50000
H12F  2    0.407594    0.760187    0.186613    11.00000   -1.50000
AFIX   0
O1    3    0.232720    0.528967    0.290236    11.00000    0.02685    0.02181 =
         0.02515   -0.00535   -0.00869   -0.00375
O2    3    0.234688    0.611791    0.365163    11.00000    0.02746    0.02335 =
         0.01280   -0.00189   -0.00351   -0.00588
O3    3    0.188890    0.589137    0.165125    11.00000    0.02724    0.02051 =
         0.02247   -0.00614   -0.00618   -0.00170
O4    3    0.166455    0.713868    0.151058    11.00000    0.04065    0.02053 =
         0.02162    0.00158   -0.00888   -0.00097
O5    3    0.192188    0.725156    0.278140    11.00000    0.02639    0.01985 =
         0.02425   -0.00369   -0.00508   -0.00751
O6    3    0.048581    0.749423    0.263200    11.00000    0.02450    0.02649 =
         0.03603    0.00113   -0.00246   -0.00054
O7    3    0.156634    0.860911    0.310814    11.00000    0.02299    0.04096 =
         0.03465   -0.01617    0.00258   -0.01156
O8    3    0.273041    0.859753    0.329104    11.00000    0.02319    0.03208 =
         0.02431   -0.00348   -0.00308   -0.00709
O9    3    0.240173    0.865811    0.218220    11.00000    0.02875    0.02520 =
         0.01658    0.00267   -0.00546   -0.00836
O10   3    0.354897    0.725766    0.348681    11.00000    0.02884    0.02867 =
         0.02194   -0.00703    0.00290   -0.01312
O11   3    0.467090    0.754395    0.310839    11.00000    0.02269    0.02632 =
         0.02490   -0.00221   -0.00078   -0.00951
O12   3    0.452434    0.900927    0.247770    11.00000    0.03255    0.02359 =
         0.02823    0.00013    0.00253   -0.01129
TM1   4    0.250123    0.469255    0.190530    11.00000    0.02443    0.02004 =
         0.02042   -0.00314   -0.00471   -0.00650
TM2   4    0.131083    0.822798    0.202884    11.00000    0.02526    0.02163 =
         0.02414   -0.00319   -0.00607   -0.00322
TM3   4    0.234492    0.732173    0.382412    11.00000    0.02334    0.02233 =
         0.01674   -0.00419   -0.00038   -0.00583
TM4   4    0.557447    0.816284    0.270007    11.00000    0.02438    0.02411 =
         0.02318   -0.00233   -0.00108   -0.00954

C123  1    0.110817    0.646577    0.703000    11.00000    0.19798    0.30799 =
         0.14639    0.13161    0.00014   -0.04039
AFIX 137
H12J  2    0.062525    0.684796    0.709710    11.00000   -1.50000
H12K  2    0.099582    0.596750    0.705903    11.00000   -1.50000
H12L  2    0.137096    0.656802    0.657309    11.00000   -1.50000
AFIX   0
C124  1    0.163548    0.648771    0.760219    11.00000    0.21881    0.25270 =
         0.19606    0.10350    0.00675   -0.04975
AFIX  23
H12M  2    0.133631    0.646661    0.806088    11.00000   -1.20000
H12N  2    0.206872    0.603664    0.759270    11.00000   -1.20000
AFIX   0
C125  1    0.195603    0.717941    0.751875    11.00000    0.22607    0.24232 =
         0.21684    0.08001   -0.00632   -0.02804
AFIX  23
H12O  2    0.153203    0.763832    0.750808    11.00000   -1.20000
H12P  2    0.229417    0.718906    0.708041    11.00000   -1.20000
AFIX   0
C126  1    0.241699    0.714636    0.813967    11.00000    0.22042    0.26309 =
         0.23295    0.07510   -0.03407   -0.00454
AFIX  23
H12Q  2    0.281336    0.666995    0.819406    11.00000   -1.20000
H12R  2    0.208243    0.723246    0.857836    11.00000   -1.20000
AFIX   0
C127  1    0.277015    0.782255    0.787030    11.00000    0.16515    0.31217 =
         0.29028    0.07895   -0.06838    0.00893
AFIX 137
H12S  2    0.306547    0.792781    0.822496    11.00000   -1.50000
H12T  2    0.235648    0.826532    0.776792    11.00000   -1.50000
H12U  2    0.311225    0.770296    0.744736    11.00000   -1.50000
AFIX   0
HKLF 4


REM  ts192_0m_a.res in P-1
REM wR2 = 0.0932, GooF = S = 1.036, Restrained GooF = 1.038 for all data
REM R1 = 0.0421 for 16278 Fo > 4sig(Fo) and 0.0871 for all 24333 data
REM 1344 parameters refined using 55 restraints

END

WGHT      0.0187     10.1219

REM Highest difference peak  1.736,  deepest hole -0.860,  1-sigma level  0.150
Q1    1   0.6763  0.4597  0.2593  11.00000  0.05    1.74
Q2    1   0.6616  0.7213  0.4485  11.00000  0.05    1.38
Q3    1   0.3557  0.3803  0.3667  11.00000  0.05    1.29
Q4    1   0.4548  0.9029  0.0916  11.00000  0.05    1.15
Q5    1   0.1447  0.5597  0.0134  11.00000  0.05    1.13
Q6    1   0.4278  0.4439 -0.0793  11.00000  0.05    1.10
Q7    1   0.1184  1.0853  0.3927  11.00000  0.05    1.03
Q8    1   0.8229  0.4800  0.1234  11.00000  0.05    0.96
Q9    1   0.8083  0.7395  0.3161  11.00000  0.05    0.94
Q10   1   0.5062  0.8377  0.2744  11.00000  0.05    0.91
Q11   1   0.0793  0.6093  0.6977  11.00000  0.05    0.86
Q12   1   0.2390  0.4412  0.2379  11.00000  0.05    0.84
Q13   1   0.4389  1.1687  0.2790  11.00000  0.05    0.83
Q14   1   0.3666  1.1183  0.1816  11.00000  0.05    0.81
Q15   1   0.2664  0.2036  0.0017  11.00000  0.05    0.80
Q16   1   0.5490  0.8405  0.2203  11.00000  0.05    0.80
Q17   1   0.5395  0.8791  0.2611  11.00000  0.05    0.80
Q18   1   0.1362  0.8357  0.2607  11.00000  0.05    0.79
Q19   1   0.1261  0.8180  0.2624  11.00000  0.05    0.78
Q20   1   0.2332  0.5387  0.1800  11.00000  0.05    0.71
;
_shelx_res_checksum              30077
_olex2_submission_special_instructions 'No special instructions were received'
####################################################################### 
# 
# This file contains crystal structure data downloaded from the 
# Cambridge Structural Database (CSD) hosted by the Cambridge 
# Crystallographic Data Centre (CCDC).
# 
# Full information about CCDC data access policies and citation 
# guidelines are available at http://www.ccdc.cam.ac.uk/access/V1 
# 
# Audit and citation data items may have been added by the CCDC. 
# Please retain this information to preserve the provenance of 
# this file and to allow appropriate attribution of the data. 
# 
#######################################################################

data_6
_database_code_depnum_ccdc_archive 'CCDC 2118422'
loop_
_audit_author_name
_audit_author_address
'Thomas Simler'
;LCM, CNRS, Ecole polytechnique, Institut polytechnique de Paris
France
;
_audit_update_record             
;
2021-10-28 deposited with the CCDC.	2022-05-09 downloaded from the CCDC.
;
_audit_creation_date             2021-09-07
_audit_creation_method           
;
Olex2 1.5
(compiled 2021.08.20 svn.r13c46975 for OlexSys, GUI svn.r6394)
;
_shelx_SHELXL_version_number     2018/3

_chemical_name_common            ?
_chemical_name_systematic        ?
_chemical_formula_moiety         'C109 H177 O6 Tm3'
_chemical_formula_sum            'C109 H177 O6 Tm3'
_chemical_formula_weight         2090.29
_chemical_melting_point          ?
loop_
_atom_type_symbol
_atom_type_description
_atom_type_scat_dispersion_real
_atom_type_scat_dispersion_imag
_atom_type_scat_source
C C 0.0033 0.0016 'International Tables Vol C Tables 4.2.6.8 and 6.1.1.4'
H H 0.0000 0.0000 'International Tables Vol C Tables 4.2.6.8 and 6.1.1.4'
O O 0.0106 0.0060 'International Tables Vol C Tables 4.2.6.8 and 6.1.1.4'
Tm Tm -0.3139 5.2483 'International Tables Vol C Tables 4.2.6.8 and 6.1.1.4'

_shelx_space_group_comment       
;
The symmetry employed for this shelxl refinement is uniquely defined
by the following loop, which should always be used as a source of
symmetry information in preference to the above space-group names.
They are only intended as comments.
;
_space_group_crystal_system      monoclinic
_space_group_IT_number           15
_space_group_name_H-M_alt        'I 1 2/a 1'
_space_group_name_Hall           '-I 2ya'
loop_
_space_group_symop_operation_xyz
'x, y, z'
'-x+1/2, y, -z'
'x+1/2, y+1/2, z+1/2'
'-x+1, y+1/2, -z+1/2'
'-x, -y, -z'
'x-1/2, -y, z'
'-x+1/2, -y+1/2, -z+1/2'
'x, -y+1/2, z+1/2'

_cell_length_a                   29.457(2)
_cell_length_b                   16.1306(12)
_cell_length_c                   46.333(4)
_cell_angle_alpha                90
_cell_angle_beta                 105.969(5)
_cell_angle_gamma                90
_cell_volume                     21166(3)
_cell_formula_units_Z            8
_cell_measurement_reflns_used    9837
_cell_measurement_temperature    150.15
_cell_measurement_theta_max      25.873
_cell_measurement_theta_min      2.176
_shelx_estimated_absorpt_T_max   0.905
_shelx_estimated_absorpt_T_min   0.750
_exptl_absorpt_coefficient_mu    2.542
_exptl_absorpt_correction_T_max  0.7456
_exptl_absorpt_correction_T_min  0.6786
_exptl_absorpt_correction_type   multi-scan
_exptl_absorpt_process_details   
;
SADABS-2016/2 (Bruker,2016/2) was used for absorption correction.
wR2(int) was 0.0974 before and 0.0572 after correction.
The Ratio of minimum to maximum transmission is 0.9101.
The \l/2 correction factor is Not present.
;
_exptl_absorpt_special_details   ?
_exptl_crystal_colour            'light yellow'
_exptl_crystal_colour_modifier   light
_exptl_crystal_colour_primary    yellow
_exptl_crystal_density_diffrn    1.312
_exptl_crystal_density_meas      ?
_exptl_crystal_density_method    ?
_exptl_crystal_description       plate
_exptl_crystal_F_000             8688
_exptl_crystal_preparation       ?
_exptl_crystal_size_max          0.12
_exptl_crystal_size_mid          0.1
_exptl_crystal_size_min          0.04
_exptl_transmission_factor_max   ?
_exptl_transmission_factor_min   ?
_diffrn_reflns_av_R_equivalents  0.0858
_diffrn_reflns_av_unetI/netI     0.0635
_diffrn_reflns_Laue_measured_fraction_full 0.999
_diffrn_reflns_Laue_measured_fraction_max 0.997
_diffrn_reflns_limit_h_max       38
_diffrn_reflns_limit_h_min       -36
_diffrn_reflns_limit_k_max       20
_diffrn_reflns_limit_k_min       -20
_diffrn_reflns_limit_l_max       60
_diffrn_reflns_limit_l_min       -60
_diffrn_reflns_number            142322
_diffrn_reflns_point_group_measured_fraction_full 0.999
_diffrn_reflns_point_group_measured_fraction_max 0.997
_diffrn_reflns_theta_full        25.242
_diffrn_reflns_theta_max         27.556
_diffrn_reflns_theta_min         1.608
_diffrn_ambient_temperature      150.15
_diffrn_detector_area_resol_mean ?
_diffrn_measured_fraction_theta_full 0.999
_diffrn_measured_fraction_theta_max 0.997
_diffrn_measurement_device_type  'Bruker APEX-II CCD'
_diffrn_measurement_method       '\f and \w scans'
_diffrn_radiation_type           MoK\a
_diffrn_radiation_wavelength     0.71073
_diffrn_source                   ?
_diffrn_standards_number         0
_reflns_Friedel_coverage         0.000
_reflns_Friedel_fraction_full    .
_reflns_Friedel_fraction_max     .
_reflns_number_gt                17506
_reflns_number_total             24372
_reflns_special_details          
;
 Reflections were merged by SHELXL according to the crystal
 class for the calculation of statistics and refinement.
 
 _reflns_Friedel_fraction is defined as the number of unique
 Friedel pairs measured divided by the number that would be
 possible theoretically, ignoring centric projections and
 systematic absences.
;
_reflns_threshold_expression     'I > 2\s(I)'
_computing_cell_refinement       'SAINT V8.38A (Bruker, 2018)'
_computing_data_collection       ?
_computing_data_reduction        'SAINT V8.38A (Bruker, 2018)'
_computing_molecular_graphics    'Olex2 1.5 (Dolomanov et al., 2009)'
_computing_publication_material  'Olex2 1.5 (Dolomanov et al., 2009)'
_computing_structure_refinement  'SHELXL 2018/3 (Sheldrick, 2015)'
_computing_structure_solution    'SHELXT 2014/5 (Sheldrick, 2014)'
_refine_diff_density_max         2.382
_refine_diff_density_min         -1.874
_refine_diff_density_rms         0.127
_refine_ls_extinction_coef       .
_refine_ls_extinction_method     none
_refine_ls_goodness_of_fit_ref   1.006
_refine_ls_hydrogen_treatment    constr
_refine_ls_matrix_type           full
_refine_ls_number_parameters     1118
_refine_ls_number_reflns         24372
_refine_ls_number_restraints     0
_refine_ls_R_factor_all          0.0710
_refine_ls_R_factor_gt           0.0366
_refine_ls_restrained_S_all      1.006
_refine_ls_shift/su_max          0.002
_refine_ls_shift/su_mean         0.000
_refine_ls_structure_factor_coef Fsqd
_refine_ls_weighting_details     
'w=1/[\s^2^(Fo^2^)+(0.0164P)^2^+93.6164P] where P=(Fo^2^+2Fc^2^)/3'
_refine_ls_weighting_scheme      calc
_refine_ls_wR_factor_gt          0.0674
_refine_ls_wR_factor_ref         0.0784
_refine_special_details          ?
_olex2_refinement_description    
;
1. Fixed Uiso
 At 1.2 times of:
  All C(H) groups
 At 1.5 times of:
  All C(H,H,H) groups
2.a Aromatic/amide H refined with riding coordinates:
 C9(H9), C11(H11), C27(H27), C29(H29), C44(H44), C46(H46), C61(H61), C63(H63),
 C78(H78), C80(H80), C95(H95), C97(H97)
2.b Idealised Me refined as rotating group:
 C3(H3A,H3B,H3C), C14(H14A,H14B,H14C), C15(H15A,H15B,H15C), C16(H16A,H16B,
 H16C), C18(H18A,H18B,H18C), C19(H19A,H19B,H19C), C20(H20A,H20B,H20C), C22(H22A,
 H22B,H22C), C23(H23A,H23B,H23C), C24(H24A,H24B,H24C), C31(H31A,H31B,H31C),
 C32(H32A,H32B,H32C), C33(H33A,H33B,H33C), C35(H35A,H35B,H35C), C36(H36A,H36B,
 H36C), C37(H37A,H37B,H37C), C39(H39A,H39B,H39C), C40(H40A,H40B,H40C), C41(H41A,
 H41B,H41C), C48(H48A,H48B,H48C), C49(H49A,H49B,H49C), C50(H50A,H50B,H50C),
 C52(H52A,H52B,H52C), C53(H53A,H53B,H53C), C54(H54A,H54B,H54C), C56(H56A,H56B,
 H56C), C57(H57A,H57B,H57C), C58(H58A,H58B,H58C), C65(H65A,H65B,H65C), C66(H66A,
 H66B,H66C), C67(H67A,H67B,H67C), C69(H69A,H69B,H69C), C70(H70A,H70B,H70C),
 C71(H71A,H71B,H71C), C73(H73A,H73B,H73C), C74(H74A,H74B,H74C), C75(H75A,H75B,
 H75C), C82(H82A,H82B,H82C), C83(H83A,H83B,H83C), C84(H84A,H84B,H84C), C86(H86A,
 H86B,H86C), C87(H87A,H87B,H87C), C88(H88A,H88B,H88C), C90(H90A,H90B,H90C),
 C91(H91A,H91B,H91C), C92(H92A,H92B,H92C), C99(H99A,H99B,H99C), C100(H10A,H10B,
 H10C), C101(H10D,H10E,H10F), C103(H10G,H10H,H10I), C104(H10J,H10K,H10L),
 C105(H10M,H10N,H10O), C107(H10P,H10Q,H10R), C108(H10S,H10T,H10U), C109(H10V,
 H10W,H10X)
;
_atom_sites_solution_hydrogens   geom
_atom_sites_solution_primary     dual
_atom_sites_solution_secondary   ?
loop_
_atom_site_label
_atom_site_type_symbol
_atom_site_fract_x
_atom_site_fract_y
_atom_site_fract_z
_atom_site_U_iso_or_equiv
_atom_site_adp_type
_atom_site_occupancy
_atom_site_site_symmetry_order
_atom_site_calc_flag
_atom_site_refinement_flags_posn
_atom_site_refinement_flags_adp
_atom_site_refinement_flags_occupancy
_atom_site_disorder_assembly
_atom_site_disorder_group
Tm1 Tm 0.38185(2) 0.78113(2) 0.44172(2) 0.02082(5) Uani 1 1 d . . . . .
Tm2 Tm 0.10376(2) 0.72996(2) 0.30460(2) 0.01956(5) Uani 1 1 d . . . . .
Tm3 Tm 0.22869(2) 0.34592(2) 0.36396(2) 0.01948(5) Uani 1 1 d . . . . .
O1 O 0.36898(10) 0.74848(18) 0.39181(7) 0.0280(7) Uani 1 1 d . . . . .
O2 O 0.31051(9) 0.73112(17) 0.41217(6) 0.0251(6) Uani 1 1 d . . . . .
O3 O 0.17188(10) 0.72267(17) 0.34418(6) 0.0248(6) Uani 1 1 d . . . . .
O4 O 0.14348(10) 0.60711(17) 0.31929(6) 0.0254(7) Uani 1 1 d . . . . .
O5 O 0.18646(9) 0.46670(16) 0.35034(6) 0.0205(6) Uani 1 1 d . . . . .
O6 O 0.26367(9) 0.47689(17) 0.37034(6) 0.0235(6) Uani 1 1 d . . . . .
C1 C 0.32698(14) 0.7245(2) 0.38971(9) 0.0216(9) Uani 1 1 d . . . . .
C2 C 0.29996(14) 0.6848(2) 0.36123(9) 0.0225(9) Uani 1 1 d . . . . .
C3 C 0.32124(16) 0.6899(3) 0.33533(10) 0.0319(11) Uani 1 1 d . . . . .
H3A H 0.298776 0.668102 0.317206 0.048 Uiso 1 1 calc R U . . .
H3B H 0.350331 0.656990 0.339826 0.048 Uiso 1 1 calc R U . . .
H3C H 0.328509 0.747795 0.332047 0.048 Uiso 1 1 calc R U . . .
C4 C 0.26079(14) 0.6453(2) 0.35943(9) 0.0208(9) Uani 1 1 d . . . . .
C5 C 0.22122(13) 0.6016(2) 0.35397(8) 0.0161(8) Uani 1 1 d . . . . .
C6 C 0.17561(14) 0.6454(2) 0.33858(9) 0.0216(9) Uani 1 1 d . . . . .
C7 C 0.22385(14) 0.5100(2) 0.35854(8) 0.0184(8) Uani 1 1 d . . . . .
C8 C 0.37254(15) 0.9279(3) 0.46874(10) 0.0257(10) Uani 1 1 d . . . . .
C9 C 0.41429(15) 0.9307(3) 0.45863(9) 0.0242(9) Uani 1 1 d . . . . .
H9 H 0.445550 0.932377 0.471513 0.029 Uiso 1 1 calc R U . . .
C10 C 0.40282(15) 0.9307(3) 0.42706(10) 0.0252(9) Uani 1 1 d . . . . .
C11 C 0.35317(15) 0.9240(3) 0.41730(9) 0.0243(9) Uani 1 1 d . . . . .
H11 H 0.335330 0.920391 0.396863 0.029 Uiso 1 1 calc R U . . .
C12 C 0.33331(15) 0.9232(2) 0.44201(10) 0.0243(9) Uani 1 1 d . . . . .
C13 C 0.37668(16) 0.9563(3) 0.50131(10) 0.0294(10) Uani 1 1 d . . . . .
C14 C 0.37640(19) 1.0522(3) 0.50088(12) 0.0416(13) Uani 1 1 d . . . . .
H14A H 0.346055 1.071897 0.488072 0.062 Uiso 1 1 calc R U . . .
H14B H 0.401991 1.072251 0.492956 0.062 Uiso 1 1 calc R U . . .
H14C H 0.380963 1.073112 0.521336 0.062 Uiso 1 1 calc R U . . .
C15 C 0.42401(19) 0.9293(3) 0.52300(10) 0.0444(13) Uani 1 1 d . . . . .
H15A H 0.450102 0.949832 0.515658 0.067 Uiso 1 1 calc R U . . .
H15B H 0.425343 0.868601 0.524142 0.067 Uiso 1 1 calc R U . . .
H15C H 0.426697 0.952140 0.542992 0.067 Uiso 1 1 calc R U . . .
C16 C 0.33846(19) 0.9265(3) 0.51554(11) 0.0395(12) Uani 1 1 d . . . . .
H16A H 0.339463 0.865911 0.517076 0.059 Uiso 1 1 calc R U . . .
H16B H 0.307397 0.943916 0.503022 0.059 Uiso 1 1 calc R U . . .
H16C H 0.344041 0.950652 0.535619 0.059 Uiso 1 1 calc R U . . .
C17 C 0.43615(16) 0.9520(3) 0.40804(10) 0.0289(10) Uani 1 1 d . . . . .
C18 C 0.44589(19) 1.0453(3) 0.41194(12) 0.0437(13) Uani 1 1 d . . . . .
H18A H 0.460417 1.057611 0.433189 0.066 Uiso 1 1 calc R U . . .
H18B H 0.416122 1.075852 0.404956 0.066 Uiso 1 1 calc R U . . .
H18C H 0.467353 1.062031 0.400158 0.066 Uiso 1 1 calc R U . . .
C19 C 0.48297(17) 0.9052(3) 0.41911(12) 0.0457(14) Uani 1 1 d . . . . .
H19A H 0.477148 0.845462 0.416612 0.069 Uiso 1 1 calc R U . . .
H19B H 0.497244 0.917667 0.440381 0.069 Uiso 1 1 calc R U . . .
H19C H 0.504458 0.922503 0.407427 0.069 Uiso 1 1 calc R U . . .
C20 C 0.41366(18) 0.9317(3) 0.37493(11) 0.0414(13) Uani 1 1 d . . . . .
H20A H 0.384616 0.964003 0.367492 0.062 Uiso 1 1 calc R U . . .
H20B H 0.406174 0.872402 0.372807 0.062 Uiso 1 1 calc R U . . .
H20C H 0.435787 0.945565 0.363269 0.062 Uiso 1 1 calc R U . . .
C21 C 0.27917(15) 0.9248(3) 0.43671(10) 0.0279(10) Uani 1 1 d . . . . .
C22 C 0.26380(17) 1.0072(3) 0.44728(12) 0.0377(12) Uani 1 1 d . . . . .
H22A H 0.274534 1.052980 0.436888 0.056 Uiso 1 1 calc R U . . .
H22B H 0.277704 1.012922 0.468982 0.056 Uiso 1 1 calc R U . . .
H22C H 0.229291 1.008657 0.442763 0.056 Uiso 1 1 calc R U . . .
C23 C 0.25403(16) 0.9196(3) 0.40292(10) 0.0348(11) Uani 1 1 d . . . . .
H23A H 0.262026 0.866953 0.394928 0.052 Uiso 1 1 calc R U . . .
H23B H 0.264252 0.965750 0.392470 0.052 Uiso 1 1 calc R U . . .
H23C H 0.219798 0.922623 0.399836 0.052 Uiso 1 1 calc R U . . .
C24 C 0.26038(16) 0.8524(3) 0.45175(11) 0.0334(11) Uani 1 1 d . . . . .
H24A H 0.276304 0.852246 0.473313 0.050 Uiso 1 1 calc R U . . .
H24B H 0.266561 0.799964 0.442865 0.050 Uiso 1 1 calc R U . . .
H24C H 0.226299 0.859021 0.448654 0.050 Uiso 1 1 calc R U . . .
C25 C 0.45769(15) 0.6946(3) 0.47383(10) 0.0290(10) Uani 1 1 d . . . . .
C26 C 0.43768(15) 0.6444(3) 0.44757(10) 0.0288(10) Uani 1 1 d . . . . .
C27 C 0.39175(15) 0.6205(3) 0.44931(9) 0.0238(9) Uani 1 1 d . . . . .
H27 H 0.370186 0.587888 0.434674 0.029 Uiso 1 1 calc R U . . .
C28 C 0.38273(15) 0.6516(3) 0.47559(10) 0.0268(10) Uani 1 1 d . . . . .
C29 C 0.42286(16) 0.6983(3) 0.49010(10) 0.0300(10) Uani 1 1 d . . . . .
H29 H 0.426368 0.728242 0.508236 0.036 Uiso 1 1 calc R U . . .
C30 C 0.50936(16) 0.7173(3) 0.49083(11) 0.0342(11) Uani 1 1 d . . . . .
C31 C 0.54366(16) 0.7348(3) 0.47217(12) 0.0417(13) Uani 1 1 d . . . . .
H31A H 0.574621 0.749520 0.485525 0.063 Uiso 1 1 calc R U . . .
H31B H 0.531676 0.780949 0.458412 0.063 Uiso 1 1 calc R U . . .
H31C H 0.546692 0.685313 0.460593 0.063 Uiso 1 1 calc R U . . .
C32 C 0.51122(17) 0.7934(3) 0.51093(11) 0.0432(13) Uani 1 1 d . . . . .
H32A H 0.544139 0.805517 0.521662 0.065 Uiso 1 1 calc R U . . .
H32B H 0.493295 0.782151 0.525457 0.065 Uiso 1 1 calc R U . . .
H32C H 0.497428 0.841131 0.498522 0.065 Uiso 1 1 calc R U . . .
C33 C 0.52854(18) 0.6432(3) 0.51189(12) 0.0460(14) Uani 1 1 d . . . . .
H33A H 0.507708 0.632836 0.524753 0.069 Uiso 1 1 calc R U . . .
H33B H 0.560384 0.656030 0.524421 0.069 Uiso 1 1 calc R U . . .
H33C H 0.529662 0.593677 0.499834 0.069 Uiso 1 1 calc R U . . .
C34 C 0.45772(16) 0.6060(3) 0.42296(11) 0.0317(11) Uani 1 1 d . . . . .
C35 C 0.47684(17) 0.6691(3) 0.40443(11) 0.0368(12) Uani 1 1 d . . . . .
H35A H 0.451099 0.705158 0.393461 0.055 Uiso 1 1 calc R U . . .
H35B H 0.490124 0.639595 0.390137 0.055 Uiso 1 1 calc R U . . .
H35C H 0.501504 0.702661 0.417867 0.055 Uiso 1 1 calc R U . . .
C36 C 0.42007(17) 0.5558(3) 0.40023(11) 0.0387(12) Uani 1 1 d . . . . .
H36A H 0.433910 0.531951 0.385140 0.058 Uiso 1 1 calc R U . . .
H36B H 0.393768 0.592295 0.390350 0.058 Uiso 1 1 calc R U . . .
H36C H 0.408472 0.511201 0.410674 0.058 Uiso 1 1 calc R U . . .
C37 C 0.49679(17) 0.5426(3) 0.43785(12) 0.0421(13) Uani 1 1 d . . . . .
H37A H 0.523037 0.571589 0.451843 0.063 Uiso 1 1 calc R U . . .
H37B H 0.508216 0.515205 0.422314 0.063 Uiso 1 1 calc R U . . .
H37C H 0.483791 0.501056 0.448796 0.063 Uiso 1 1 calc R U . . .
C38 C 0.34372(16) 0.6214(3) 0.48893(10) 0.0302(10) Uani 1 1 d . . . . .
C39 C 0.29874(17) 0.5988(3) 0.46486(11) 0.0387(12) Uani 1 1 d . . . . .
H39A H 0.305961 0.557069 0.451396 0.058 Uiso 1 1 calc R U . . .
H39B H 0.285810 0.648430 0.453313 0.058 Uiso 1 1 calc R U . . .
H39C H 0.275514 0.576320 0.474385 0.058 Uiso 1 1 calc R U . . .
C40 C 0.3320(2) 0.6853(3) 0.50961(12) 0.0482(14) Uani 1 1 d . . . . .
H40A H 0.320178 0.735755 0.498203 0.072 Uiso 1 1 calc R U . . .
H40B H 0.360447 0.698498 0.525714 0.072 Uiso 1 1 calc R U . . .
H40C H 0.307710 0.663255 0.518334 0.072 Uiso 1 1 calc R U . . .
C41 C 0.3635(2) 0.5432(3) 0.50696(13) 0.0496(15) Uani 1 1 d . . . . .
H41A H 0.391006 0.558080 0.523527 0.074 Uiso 1 1 calc R U . . .
H41B H 0.372985 0.503173 0.493799 0.074 Uiso 1 1 calc R U . . .
H41C H 0.339190 0.518531 0.515049 0.074 Uiso 1 1 calc R U . . .
C42 C 0.06326(14) 0.7602(3) 0.34976(9) 0.0233(9) Uani 1 1 d . . . . .
C43 C 0.03547(15) 0.8074(3) 0.32447(10) 0.0242(9) Uani 1 1 d . . . . .
C44 C 0.01375(14) 0.7473(2) 0.30193(10) 0.0231(9) Uani 1 1 d . . . . .
H44 H -0.005895 0.760686 0.282544 0.028 Uiso 1 1 calc R U . . .
C45 C 0.02550(15) 0.6664(3) 0.31245(9) 0.0242(9) Uani 1 1 d . . . . .
C46 C 0.05722(14) 0.6755(3) 0.34107(10) 0.0247(9) Uani 1 1 d . . . . .
H46 H 0.072703 0.630711 0.353119 0.030 Uiso 1 1 calc R U . . .
C47 C 0.08873(17) 0.7844(3) 0.38234(10) 0.0320(11) Uani 1 1 d . . . . .
C48 C 0.05118(18) 0.8106(3) 0.39832(11) 0.0435(13) Uani 1 1 d . . . . .
H48A H 0.027789 0.766265 0.396375 0.065 Uiso 1 1 calc R U . . .
H48B H 0.035421 0.861377 0.389062 0.065 Uiso 1 1 calc R U . . .
H48C H 0.066575 0.820764 0.419620 0.065 Uiso 1 1 calc R U . . .
C49 C 0.12694(17) 0.8509(3) 0.38593(11) 0.0407(12) Uani 1 1 d . . . . .
H49A H 0.113434 0.900184 0.374344 0.061 Uiso 1 1 calc R U . . .
H49B H 0.152805 0.829433 0.378556 0.061 Uiso 1 1 calc R U . . .
H49C H 0.139048 0.865718 0.407177 0.061 Uiso 1 1 calc R U . . .
C50 C 0.11401(19) 0.7086(3) 0.39999(10) 0.0420(13) Uani 1 1 d . . . . .
H50A H 0.136706 0.686307 0.390012 0.063 Uiso 1 1 calc R U . . .
H50B H 0.090664 0.665938 0.400686 0.063 Uiso 1 1 calc R U . . .
H50C H 0.130710 0.725525 0.420477 0.063 Uiso 1 1 calc R U . . .
C51 C 0.01328(16) 0.8949(3) 0.32078(10) 0.0290(10) Uani 1 1 d . . . . .
C52 C 0.03970(17) 0.9651(3) 0.34077(12) 0.0392(12) Uani 1 1 d . . . . .
H52A H 0.071047 0.971732 0.337609 0.059 Uiso 1 1 calc R U . . .
H52B H 0.043048 0.951502 0.361876 0.059 Uiso 1 1 calc R U . . .
H52C H 0.021887 1.016820 0.335623 0.059 Uiso 1 1 calc R U . . .
C53 C -0.03521(17) 0.8858(3) 0.32710(12) 0.0392(12) Uani 1 1 d . . . . .
H53A H -0.030719 0.867512 0.347866 0.059 Uiso 1 1 calc R U . . .
H53B H -0.054203 0.844846 0.313350 0.059 Uiso 1 1 calc R U . . .
H53C H -0.051510 0.939430 0.324115 0.059 Uiso 1 1 calc R U . . .
C54 C 0.00404(18) 0.9253(3) 0.28832(11) 0.0385(12) Uani 1 1 d . . . . .
H54A H -0.017076 0.886362 0.274773 0.058 Uiso 1 1 calc R U . . .
H54B H 0.034013 0.928719 0.283054 0.058 Uiso 1 1 calc R U . . .
H54C H -0.010707 0.980213 0.286388 0.058 Uiso 1 1 calc R U . . .
C55 C 0.00290(15) 0.5853(3) 0.29903(10) 0.0259(10) Uani 1 1 d . . . . .
C56 C -0.03562(17) 0.5993(3) 0.27004(11) 0.0421(13) Uani 1 1 d . . . . .
H56A H -0.021652 0.621694 0.254771 0.063 Uiso 1 1 calc R U . . .
H56B H -0.058795 0.638803 0.273614 0.063 Uiso 1 1 calc R U . . .
H56C H -0.051301 0.546589 0.263035 0.063 Uiso 1 1 calc R U . . .
C57 C -0.0201(2) 0.5461(4) 0.32149(13) 0.0574(16) Uani 1 1 d . . . . .
H57A H -0.041383 0.586249 0.326853 0.086 Uiso 1 1 calc R U . . .
H57B H 0.004427 0.529760 0.339579 0.086 Uiso 1 1 calc R U . . .
H57C H -0.038105 0.497020 0.312461 0.086 Uiso 1 1 calc R U . . .
C58 C 0.03919(18) 0.5275(3) 0.29295(15) 0.0610(19) Uani 1 1 d . . . . .
H58A H 0.062168 0.512819 0.311930 0.091 Uiso 1 1 calc R U . . .
H58B H 0.055483 0.554895 0.279749 0.091 Uiso 1 1 calc R U . . .
H58C H 0.023604 0.477186 0.283196 0.091 Uiso 1 1 calc R U . . .
C59 C 0.13800(14) 0.7052(3) 0.25594(9) 0.0231(9) Uani 1 1 d . . . . .
C60 C 0.09590(15) 0.7545(3) 0.24528(9) 0.0244(9) Uani 1 1 d . . . . .
C61 C 0.10519(15) 0.8316(3) 0.26099(10) 0.0260(10) Uani 1 1 d . . . . .
H61 H 0.083249 0.875867 0.258835 0.031 Uiso 1 1 calc R U . . .
C62 C 0.15175(15) 0.8325(3) 0.28021(10) 0.0259(10) Uani 1 1 d . . . . .
C63 C 0.17046(15) 0.7543(3) 0.27752(10) 0.0258(10) Uani 1 1 d . . . . .
H63 H 0.200942 0.736309 0.288676 0.031 Uiso 1 1 calc R U . . .
C64 C 0.15378(16) 0.6223(3) 0.24514(10) 0.0282(10) Uani 1 1 d . . . . .
C65 C 0.20408(17) 0.6002(3) 0.26375(11) 0.0413(13) Uani 1 1 d . . . . .
H65A H 0.204813 0.595106 0.284946 0.062 Uiso 1 1 calc R U . . .
H65B H 0.225965 0.643844 0.261481 0.062 Uiso 1 1 calc R U . . .
H65C H 0.213532 0.547361 0.256667 0.062 Uiso 1 1 calc R U . . .
C66 C 0.15726(18) 0.6318(3) 0.21269(10) 0.0382(12) Uani 1 1 d . . . . .
H66A H 0.175970 0.681175 0.211317 0.057 Uiso 1 1 calc R U . . .
H66B H 0.125498 0.637706 0.198991 0.057 Uiso 1 1 calc R U . . .
H66C H 0.172518 0.582680 0.207149 0.057 Uiso 1 1 calc R U . . .
C67 C 0.12375(19) 0.5474(3) 0.24760(11) 0.0386(12) Uani 1 1 d . . . . .
H67A H 0.090649 0.558813 0.237102 0.058 Uiso 1 1 calc R U . . .
H67B H 0.126653 0.535915 0.268800 0.058 Uiso 1 1 calc R U . . .
H67C H 0.134609 0.499170 0.238478 0.058 Uiso 1 1 calc R U . . .
C68 C 0.05349(15) 0.7508(3) 0.21644(10) 0.0257(10) Uani 1 1 d . . . . .
C69 C 0.03485(17) 0.6646(3) 0.20586(11) 0.0382(12) Uani 1 1 d . . . . .
H69A H 0.025365 0.636204 0.221983 0.057 Uiso 1 1 calc R U . . .
H69B H 0.059694 0.632538 0.200581 0.057 Uiso 1 1 calc R U . . .
H69C H 0.007535 0.669556 0.188215 0.057 Uiso 1 1 calc R U . . .
C70 C 0.06981(18) 0.7931(3) 0.19121(11) 0.0429(13) Uani 1 1 d . . . . .
H70A H 0.096491 0.762348 0.187707 0.064 Uiso 1 1 calc R U . . .
H70B H 0.079596 0.850110 0.197113 0.064 Uiso 1 1 calc R U . . .
H70C H 0.043712 0.793754 0.172753 0.064 Uiso 1 1 calc R U . . .
C71 C 0.01173(16) 0.7995(3) 0.22084(11) 0.0380(12) Uani 1 1 d . . . . .
H71A H 0.021318 0.856918 0.226095 0.057 Uiso 1 1 calc R U . . .
H71B H 0.000961 0.774292 0.237050 0.057 Uiso 1 1 calc R U . . .
H71C H -0.014033 0.798551 0.202214 0.057 Uiso 1 1 calc R U . . .
C72 C 0.17829(16) 0.9075(3) 0.29675(11) 0.0304(10) Uani 1 1 d . . . . .
C73 C 0.22574(18) 0.8826(3) 0.31739(12) 0.0460(14) Uani 1 1 d . . . . .
H73A H 0.245062 0.857534 0.305547 0.069 Uiso 1 1 calc R U . . .
H73B H 0.221024 0.842346 0.332151 0.069 Uiso 1 1 calc R U . . .
H73C H 0.241820 0.931717 0.327829 0.069 Uiso 1 1 calc R U . . .
C74 C 0.1859(2) 0.9678(3) 0.27266(13) 0.0500(15) Uani 1 1 d . . . . .
H74A H 0.155274 0.988303 0.260525 0.075 Uiso 1 1 calc R U . . .
H74B H 0.201973 0.938779 0.259696 0.075 Uiso 1 1 calc R U . . .
H74C H 0.205314 1.014639 0.282446 0.075 Uiso 1 1 calc R U . . .
C75 C 0.1497(2) 0.9509(3) 0.31487(14) 0.0565(16) Uani 1 1 d . . . . .
H75A H 0.144676 0.913073 0.330225 0.085 Uiso 1 1 calc R U . . .
H75B H 0.119173 0.967806 0.301539 0.085 Uiso 1 1 calc R U . . .
H75C H 0.166908 1.000066 0.324570 0.085 Uiso 1 1 calc R U . . .
C76 C 0.18289(14) 0.3516(2) 0.40704(9) 0.0222(9) Uani 1 1 d . . . . .
C77 C 0.18446(14) 0.2643(3) 0.39976(9) 0.0222(9) Uani 1 1 d . . . . .
C78 C 0.23337(15) 0.2423(3) 0.40836(9) 0.0241(9) Uani 1 1 d . . . . .
H78 H 0.245146 0.188835 0.405756 0.029 Uiso 1 1 calc R U . . .
C79 C 0.26170(15) 0.3100(3) 0.42113(9) 0.0256(10) Uani 1 1 d . . . . .
C80 C 0.23083(15) 0.3766(3) 0.41909(9) 0.0232(9) Uani 1 1 d . . . . .
H80 H 0.240495 0.431729 0.424981 0.028 Uiso 1 1 calc R U . . .
C81 C 0.14245(16) 0.4106(3) 0.40875(10) 0.0271(10) Uani 1 1 d . . . . .
C82 C 0.12040(17) 0.3783(3) 0.43304(11) 0.0360(12) Uani 1 1 d . . . . .
H82A H 0.145416 0.367428 0.451531 0.054 Uiso 1 1 calc R U . . .
H82B H 0.103065 0.326963 0.426111 0.054 Uiso 1 1 calc R U . . .
H82C H 0.098658 0.420049 0.436982 0.054 Uiso 1 1 calc R U . . .
C83 C 0.16189(17) 0.4974(3) 0.41885(11) 0.0367(12) Uani 1 1 d . . . . .
H83A H 0.176664 0.520451 0.404077 0.055 Uiso 1 1 calc R U . . .
H83B H 0.185429 0.493479 0.438415 0.055 Uiso 1 1 calc R U . . .
H83C H 0.135999 0.533533 0.420511 0.055 Uiso 1 1 calc R U . . .
C84 C 0.10339(16) 0.4241(3) 0.37954(10) 0.0335(11) Uani 1 1 d . . . . .
H84A H 0.089656 0.370490 0.371769 0.050 Uiso 1 1 calc R U . . .
H84B H 0.116729 0.450701 0.364699 0.050 Uiso 1 1 calc R U . . .
H84C H 0.078786 0.459668 0.383467 0.050 Uiso 1 1 calc R U . . .
C85 C 0.14783(15) 0.1930(3) 0.39458(10) 0.0275(10) Uani 1 1 d . . . . .
C86 C 0.16353(16) 0.1203(3) 0.37826(11) 0.0324(11) Uani 1 1 d . . . . .
H86A H 0.193077 0.097178 0.390952 0.049 Uiso 1 1 calc R U . . .
H86B H 0.168468 0.139857 0.359336 0.049 Uiso 1 1 calc R U . . .
H86C H 0.139064 0.077295 0.374082 0.049 Uiso 1 1 calc R U . . .
C87 C 0.14613(18) 0.1611(3) 0.42564(11) 0.0403(12) Uani 1 1 d . . . . .
H87A H 0.135264 0.205645 0.436497 0.061 Uiso 1 1 calc R U . . .
H87B H 0.177759 0.143267 0.437095 0.061 Uiso 1 1 calc R U . . .
H87C H 0.124290 0.114113 0.423065 0.061 Uiso 1 1 calc R U . . .
C88 C 0.09726(16) 0.2146(3) 0.37660(11) 0.0363(11) Uani 1 1 d . . . . .
H88A H 0.097590 0.238057 0.357143 0.054 Uiso 1 1 calc R U . . .
H88B H 0.084038 0.255331 0.387761 0.054 Uiso 1 1 calc R U . . .
H88C H 0.077827 0.164377 0.373411 0.054 Uiso 1 1 calc R U . . .
C89 C 0.31364(16) 0.3114(3) 0.43866(10) 0.0309(11) Uani 1 1 d . . . . .
C90 C 0.33691(18) 0.2272(3) 0.43796(13) 0.0506(15) Uani 1 1 d . . . . .
H90A H 0.332956 0.210508 0.417074 0.076 Uiso 1 1 calc R U . . .
H90B H 0.322061 0.185926 0.447962 0.076 Uiso 1 1 calc R U . . .
H90C H 0.370634 0.231026 0.448395 0.076 Uiso 1 1 calc R U . . .
C91 C 0.34036(16) 0.3778(3) 0.42630(12) 0.0420(13) Uani 1 1 d . . . . .
H91A H 0.325297 0.431803 0.426668 0.063 Uiso 1 1 calc R U . . .
H91B H 0.339720 0.363915 0.405597 0.063 Uiso 1 1 calc R U . . .
H91C H 0.373168 0.380149 0.438707 0.063 Uiso 1 1 calc R U . . .
C92 C 0.31604(19) 0.3320(4) 0.47123(11) 0.0530(15) Uani 1 1 d . . . . .
H92A H 0.298007 0.290684 0.478998 0.079 Uiso 1 1 calc R U . . .
H92B H 0.302604 0.387133 0.472213 0.079 Uiso 1 1 calc R U . . .
H92C H 0.349033 0.331253 0.483365 0.079 Uiso 1 1 calc R U . . .
C93 C 0.27475(15) 0.3331(2) 0.32099(9) 0.0222(9) Uani 1 1 d . . . . .
C94 C 0.27278(15) 0.2499(3) 0.33189(9) 0.0235(9) Uani 1 1 d . . . . .
C95 C 0.22414(14) 0.2281(3) 0.32407(9) 0.0237(9) Uani 1 1 d . . . . .
H95 H 0.212344 0.176553 0.328782 0.028 Uiso 1 1 calc R U . . .
C96 C 0.19601(15) 0.2922(2) 0.30862(9) 0.0228(9) Uani 1 1 d . . . . .
C97 C 0.22732(15) 0.3577(3) 0.30764(9) 0.0237(9) Uani 1 1 d . . . . .
H97 H 0.217966 0.410792 0.299236 0.028 Uiso 1 1 calc R U . . .
C98 C 0.31613(15) 0.3888(3) 0.31801(10) 0.0266(10) Uani 1 1 d . . . . .
C99 C 0.29738(17) 0.4727(3) 0.30405(12) 0.0369(12) Uani 1 1 d . . . . .
H99A H 0.280721 0.500791 0.316896 0.055 Uiso 1 1 calc R U . . .
H99B H 0.275602 0.463775 0.284108 0.055 Uiso 1 1 calc R U . . .
H99C H 0.323868 0.507197 0.302251 0.055 Uiso 1 1 calc R U . . .
C100 C 0.33940(17) 0.3482(3) 0.29543(11) 0.0382(12) Uani 1 1 d . . . . .
H10A H 0.315213 0.336703 0.276613 0.057 Uiso 1 1 calc R U . . .
H10B H 0.354678 0.296294 0.303843 0.057 Uiso 1 1 calc R U . . .
H10C H 0.363074 0.386020 0.291496 0.057 Uiso 1 1 calc R U . . .
C101 C 0.35324(16) 0.4088(3) 0.34797(11) 0.0365(12) Uani 1 1 d . . . . .
H10D H 0.365008 0.357009 0.358432 0.055 Uiso 1 1 calc R U . . .
H10E H 0.338672 0.442628 0.360561 0.055 Uiso 1 1 calc R U . . .
H10F H 0.379552 0.439367 0.343892 0.055 Uiso 1 1 calc R U . . .
C102 C 0.30922(16) 0.1777(3) 0.33971(11) 0.0298(11) Uani 1 1 d . . . . .
C103 C 0.36000(17) 0.2017(3) 0.35656(13) 0.0454(14) Uani 1 1 d . . . . .
H10G H 0.359919 0.232624 0.374745 0.068 Uiso 1 1 calc R U . . .
H10H H 0.373422 0.236336 0.343592 0.068 Uiso 1 1 calc R U . . .
H10I H 0.379099 0.151406 0.362098 0.068 Uiso 1 1 calc R U . . .
C104 C 0.3095(2) 0.1352(3) 0.30991(12) 0.0461(14) Uani 1 1 d . . . . .
H10J H 0.319966 0.174900 0.297055 0.069 Uiso 1 1 calc R U . . .
H10K H 0.277614 0.115863 0.299668 0.069 Uiso 1 1 calc R U . . .
H10L H 0.331187 0.087816 0.314077 0.069 Uiso 1 1 calc R U . . .
C105 C 0.29383(17) 0.1121(3) 0.35938(11) 0.0365(12) Uani 1 1 d . . . . .
H10M H 0.264144 0.086499 0.347965 0.055 Uiso 1 1 calc R U . . .
H10N H 0.289253 0.138767 0.377384 0.055 Uiso 1 1 calc R U . . .
H10O H 0.318303 0.069413 0.365297 0.055 Uiso 1 1 calc R U . . .
C106 C 0.14356(15) 0.2896(3) 0.29145(9) 0.0260(10) Uani 1 1 d . . . . .
C107 C 0.12222(17) 0.2051(3) 0.29401(11) 0.0401(12) Uani 1 1 d . . . . .
H10P H 0.124566 0.193459 0.315131 0.060 Uiso 1 1 calc R U . . .
H10Q H 0.139396 0.162532 0.286183 0.060 Uiso 1 1 calc R U . . .
H10R H 0.088954 0.204862 0.282380 0.060 Uiso 1 1 calc R U . . .
C108 C 0.1393(2) 0.3064(3) 0.25835(11) 0.0470(14) Uani 1 1 d . . . . .
H10S H 0.157240 0.264529 0.250793 0.070 Uiso 1 1 calc R U . . .
H10T H 0.151790 0.361580 0.256186 0.070 Uiso 1 1 calc R U . . .
H10U H 0.105962 0.303665 0.246825 0.070 Uiso 1 1 calc R U . . .
C109 C 0.11614(16) 0.3574(3) 0.30246(12) 0.0394(12) Uani 1 1 d . . . . .
H10V H 0.132347 0.410582 0.302861 0.059 Uiso 1 1 calc R U . . .
H10W H 0.114305 0.343730 0.322721 0.059 Uiso 1 1 calc R U . . .
H10X H 0.084188 0.361208 0.288868 0.059 Uiso 1 1 calc R U . . .

loop_
_atom_site_aniso_label
_atom_site_aniso_U_11
_atom_site_aniso_U_22
_atom_site_aniso_U_33
_atom_site_aniso_U_23
_atom_site_aniso_U_13
_atom_site_aniso_U_12
Tm1 0.01817(9) 0.02198(10) 0.02043(10) 0.00349(8) 0.00213(7) -0.00181(8)
Tm2 0.01739(9) 0.01940(9) 0.02313(10) 0.00089(8) 0.00764(7) 0.00119(7)
Tm3 0.01722(9) 0.02036(9) 0.02099(9) 0.00103(8) 0.00547(7) 0.00201(8)
O1 0.0241(16) 0.0293(16) 0.0307(17) 0.0008(13) 0.0078(14) -0.0056(13)
O2 0.0180(15) 0.0287(16) 0.0287(16) 0.0023(13) 0.0064(13) -0.0023(13)
O3 0.0215(15) 0.0235(16) 0.0277(16) -0.0005(13) 0.0041(13) 0.0020(13)
O4 0.0209(15) 0.0259(16) 0.0269(17) 0.0014(13) 0.0024(13) 0.0031(13)
O5 0.0153(14) 0.0153(14) 0.0319(17) 0.0021(12) 0.0080(12) -0.0005(12)
O6 0.0182(15) 0.0227(15) 0.0268(16) 0.0064(12) 0.0014(12) 0.0055(12)
C1 0.017(2) 0.019(2) 0.027(2) -0.0008(18) 0.0037(17) -0.0013(18)
C2 0.018(2) 0.021(2) 0.027(2) 0.0045(18) 0.0044(18) 0.0003(17)
C3 0.028(3) 0.038(3) 0.029(3) 0.002(2) 0.008(2) -0.006(2)
C4 0.025(2) 0.021(2) 0.018(2) 0.0017(17) 0.0060(17) 0.0057(18)
C5 0.0126(19) 0.020(2) 0.0144(19) 0.0000(16) 0.0020(15) 0.0008(16)
C6 0.023(2) 0.022(2) 0.021(2) 0.0044(18) 0.0081(18) -0.0031(18)
C7 0.016(2) 0.023(2) 0.016(2) -0.0014(17) 0.0047(16) -0.0009(17)
C8 0.028(2) 0.024(2) 0.025(2) 0.0019(18) 0.0070(19) -0.0047(19)
C9 0.018(2) 0.027(2) 0.023(2) 0.0016(18) -0.0006(17) -0.0066(18)
C10 0.025(2) 0.024(2) 0.025(2) 0.0065(18) 0.0048(19) -0.0042(19)
C11 0.025(2) 0.027(2) 0.018(2) 0.0064(18) 0.0007(18) -0.0023(19)
C12 0.021(2) 0.020(2) 0.032(2) 0.0017(19) 0.0071(19) -0.0035(18)
C13 0.036(3) 0.029(2) 0.024(2) -0.0012(19) 0.008(2) -0.006(2)
C14 0.054(3) 0.029(3) 0.041(3) -0.007(2) 0.013(3) -0.010(2)
C15 0.055(4) 0.050(3) 0.021(3) -0.002(2) 0.000(2) 0.003(3)
C16 0.054(3) 0.036(3) 0.031(3) -0.007(2) 0.016(2) -0.003(3)
C17 0.027(2) 0.034(3) 0.026(2) 0.010(2) 0.009(2) -0.004(2)
C18 0.044(3) 0.042(3) 0.047(3) 0.016(3) 0.016(3) -0.013(3)
C19 0.033(3) 0.058(4) 0.051(3) 0.015(3) 0.020(3) 0.004(3)
C20 0.047(3) 0.048(3) 0.033(3) 0.008(2) 0.018(2) -0.006(3)
C21 0.020(2) 0.026(2) 0.038(3) 0.004(2) 0.008(2) 0.0019(19)
C22 0.029(3) 0.030(3) 0.054(3) 0.000(2) 0.010(2) 0.005(2)
C23 0.022(2) 0.040(3) 0.040(3) 0.008(2) 0.003(2) -0.001(2)
C24 0.026(2) 0.032(3) 0.043(3) -0.004(2) 0.012(2) -0.004(2)
C25 0.023(2) 0.030(2) 0.032(3) 0.005(2) 0.004(2) -0.001(2)
C26 0.027(2) 0.029(2) 0.032(3) 0.010(2) 0.009(2) 0.002(2)
C27 0.020(2) 0.024(2) 0.024(2) 0.0029(18) 0.0001(18) 0.0005(18)
C28 0.026(2) 0.024(2) 0.028(2) 0.0083(19) 0.0042(19) 0.000(2)
C29 0.031(3) 0.031(2) 0.023(2) 0.0039(19) -0.0006(19) -0.001(2)
C30 0.024(2) 0.036(3) 0.036(3) 0.002(2) -0.002(2) 0.002(2)
C31 0.020(2) 0.044(3) 0.055(3) 0.005(3) 0.000(2) -0.001(2)
C32 0.022(3) 0.055(3) 0.042(3) -0.001(3) -0.009(2) 0.005(2)
C33 0.036(3) 0.050(3) 0.045(3) 0.014(3) -0.002(2) 0.005(3)
C34 0.025(2) 0.034(3) 0.037(3) 0.003(2) 0.009(2) 0.001(2)
C35 0.033(3) 0.042(3) 0.038(3) 0.002(2) 0.013(2) -0.004(2)
C36 0.037(3) 0.037(3) 0.047(3) -0.007(2) 0.020(2) -0.001(2)
C37 0.032(3) 0.036(3) 0.058(4) 0.000(3) 0.011(3) 0.007(2)
C38 0.035(3) 0.028(2) 0.030(3) 0.008(2) 0.012(2) -0.005(2)
C39 0.037(3) 0.039(3) 0.043(3) 0.002(2) 0.015(2) -0.013(2)
C40 0.051(3) 0.052(3) 0.049(3) -0.010(3) 0.026(3) -0.012(3)
C41 0.057(4) 0.041(3) 0.057(4) 0.022(3) 0.025(3) -0.003(3)
C42 0.020(2) 0.028(2) 0.025(2) -0.0033(18) 0.0099(18) 0.0005(18)
C43 0.022(2) 0.025(2) 0.029(2) 0.0015(19) 0.0129(19) 0.0043(19)
C44 0.021(2) 0.024(2) 0.027(2) -0.0002(18) 0.0117(19) 0.0010(18)
C45 0.023(2) 0.026(2) 0.026(2) 0.0001(19) 0.0112(19) 0.0022(19)
C46 0.020(2) 0.026(2) 0.030(2) 0.0032(19) 0.0088(19) 0.0038(18)
C47 0.034(3) 0.036(3) 0.026(2) -0.002(2) 0.009(2) 0.003(2)
C48 0.042(3) 0.062(3) 0.030(3) -0.011(3) 0.015(2) 0.003(3)
C49 0.034(3) 0.046(3) 0.040(3) -0.013(2) 0.005(2) 0.001(2)
C50 0.049(3) 0.050(3) 0.023(3) 0.002(2) 0.005(2) 0.010(3)
C51 0.028(2) 0.024(2) 0.036(3) -0.004(2) 0.012(2) 0.006(2)
C52 0.037(3) 0.031(3) 0.051(3) -0.007(2) 0.013(2) 0.002(2)
C53 0.033(3) 0.043(3) 0.045(3) -0.006(2) 0.016(2) 0.007(2)
C54 0.045(3) 0.025(2) 0.049(3) 0.006(2) 0.018(3) 0.019(2)
C55 0.020(2) 0.024(2) 0.034(3) 0.0000(19) 0.0073(19) -0.0033(18)
C56 0.033(3) 0.044(3) 0.043(3) -0.005(2) 0.001(2) -0.010(2)
C57 0.057(4) 0.061(4) 0.055(4) 0.004(3) 0.015(3) -0.030(3)
C58 0.027(3) 0.036(3) 0.110(5) -0.036(3) 0.002(3) -0.002(2)
C59 0.021(2) 0.024(2) 0.026(2) 0.0028(18) 0.0100(18) 0.0046(18)
C60 0.024(2) 0.025(2) 0.025(2) 0.0060(18) 0.0084(19) 0.0017(19)
C61 0.028(2) 0.021(2) 0.033(3) 0.0032(19) 0.014(2) 0.0065(19)
C62 0.029(2) 0.025(2) 0.027(2) 0.0040(19) 0.014(2) -0.002(2)
C63 0.021(2) 0.030(2) 0.028(2) 0.0068(19) 0.0101(19) 0.0053(19)
C64 0.033(3) 0.030(2) 0.023(2) 0.0034(19) 0.011(2) 0.012(2)
C65 0.042(3) 0.044(3) 0.038(3) 0.002(2) 0.011(2) 0.025(3)
C66 0.045(3) 0.042(3) 0.033(3) 0.006(2) 0.019(2) 0.017(2)
C67 0.055(3) 0.027(3) 0.035(3) -0.001(2) 0.016(3) 0.001(2)
C68 0.024(2) 0.030(2) 0.023(2) 0.0036(18) 0.0064(19) 0.0058(19)
C69 0.029(3) 0.046(3) 0.036(3) -0.006(2) 0.003(2) -0.002(2)
C70 0.044(3) 0.049(3) 0.040(3) 0.015(3) 0.018(2) 0.011(3)
C71 0.026(3) 0.051(3) 0.035(3) 0.002(2) 0.005(2) 0.014(2)
C72 0.031(3) 0.027(2) 0.038(3) -0.003(2) 0.017(2) -0.009(2)
C73 0.044(3) 0.039(3) 0.048(3) -0.004(3) 0.001(3) -0.016(3)
C74 0.057(4) 0.038(3) 0.056(4) 0.007(3) 0.018(3) -0.017(3)
C75 0.055(4) 0.051(3) 0.070(4) -0.029(3) 0.027(3) -0.014(3)
C76 0.024(2) 0.022(2) 0.022(2) 0.0041(18) 0.0076(18) 0.0007(18)
C77 0.021(2) 0.026(2) 0.019(2) 0.0034(18) 0.0039(17) -0.0003(18)
C78 0.024(2) 0.024(2) 0.023(2) 0.0053(18) 0.0057(18) 0.0015(19)
C79 0.025(2) 0.028(2) 0.022(2) 0.0031(18) 0.0038(18) -0.0015(19)
C80 0.024(2) 0.025(2) 0.019(2) 0.0014(18) 0.0050(18) -0.0023(19)
C81 0.031(2) 0.028(2) 0.027(2) 0.0028(19) 0.016(2) 0.006(2)
C82 0.041(3) 0.037(3) 0.038(3) 0.003(2) 0.024(2) 0.006(2)
C83 0.044(3) 0.034(3) 0.040(3) -0.001(2) 0.024(2) 0.005(2)
C84 0.026(2) 0.036(3) 0.038(3) 0.005(2) 0.009(2) 0.010(2)
C85 0.024(2) 0.025(2) 0.033(3) 0.005(2) 0.008(2) -0.0019(19)
C86 0.033(3) 0.025(2) 0.038(3) 0.003(2) 0.006(2) -0.005(2)
C87 0.045(3) 0.036(3) 0.043(3) 0.009(2) 0.018(2) -0.006(2)
C88 0.026(3) 0.035(3) 0.045(3) -0.002(2) 0.006(2) -0.008(2)
C89 0.024(2) 0.032(2) 0.032(3) 0.007(2) 0.000(2) -0.001(2)
C90 0.033(3) 0.042(3) 0.062(4) 0.010(3) -0.013(3) 0.005(3)
C91 0.020(2) 0.050(3) 0.049(3) 0.017(3) -0.002(2) 0.000(2)
C92 0.040(3) 0.080(4) 0.032(3) 0.008(3) -0.003(2) -0.011(3)
C93 0.024(2) 0.020(2) 0.025(2) 0.0005(18) 0.0097(18) 0.0051(18)
C94 0.025(2) 0.023(2) 0.026(2) 0.0019(18) 0.0109(19) 0.0048(18)
C95 0.024(2) 0.023(2) 0.024(2) 0.0035(18) 0.0077(18) 0.0034(19)
C96 0.025(2) 0.023(2) 0.020(2) -0.0050(17) 0.0050(17) 0.0041(18)
C97 0.026(2) 0.021(2) 0.027(2) 0.0025(18) 0.0125(19) 0.0056(18)
C98 0.024(2) 0.024(2) 0.038(3) 0.004(2) 0.018(2) 0.0048(19)
C99 0.039(3) 0.030(3) 0.052(3) 0.010(2) 0.029(3) 0.005(2)
C100 0.039(3) 0.039(3) 0.044(3) 0.006(2) 0.024(2) 0.008(2)
C101 0.024(2) 0.039(3) 0.049(3) 0.000(2) 0.016(2) 0.001(2)
C102 0.029(3) 0.023(2) 0.040(3) 0.006(2) 0.014(2) 0.012(2)
C103 0.027(3) 0.041(3) 0.069(4) 0.021(3) 0.015(3) 0.015(2)
C104 0.061(4) 0.029(3) 0.059(4) 0.005(2) 0.033(3) 0.019(3)
C105 0.031(3) 0.029(3) 0.052(3) 0.013(2) 0.015(2) 0.014(2)
C106 0.026(2) 0.023(2) 0.023(2) -0.0072(18) -0.0027(18) 0.0018(19)
C107 0.032(3) 0.035(3) 0.044(3) -0.002(2) -0.006(2) 0.001(2)
C108 0.053(4) 0.045(3) 0.032(3) -0.004(2) -0.006(3) -0.002(3)
C109 0.022(2) 0.037(3) 0.056(3) -0.014(2) 0.005(2) -0.003(2)

_geom_special_details            
;
 All esds (except the esd in the dihedral angle between two l.s. planes)
 are estimated using the full covariance matrix.  The cell esds are taken
 into account individually in the estimation of esds in distances, angles
 and torsion angles; correlations between esds in cell parameters are only
 used when they are defined by crystal symmetry.  An approximate (isotropic)
 treatment of cell esds is used for estimating esds involving l.s. planes.
;
loop_
_geom_bond_atom_site_label_1
_geom_bond_atom_site_label_2
_geom_bond_distance
_geom_bond_site_symmetry_2
_geom_bond_publ_flag
Tm1 O1 2.299(3) . ?
Tm1 O2 2.315(3) . ?
Tm1 C1 2.667(4) . ?
Tm1 C9 2.634(4) . ?
Tm1 C10 2.626(4) . ?
Tm1 C11 2.603(4) . ?
Tm1 C12 2.704(4) . ?
Tm1 C25 2.706(4) . ?
Tm1 C26 2.719(4) . ?
Tm1 C27 2.621(4) . ?
Tm1 C28 2.609(4) . ?
Tm1 C29 2.604(4) . ?
Tm2 O3 2.319(3) . ?
Tm2 O4 2.307(3) . ?
Tm2 C6 2.643(4) . ?
Tm2 C42 2.722(4) . ?
Tm2 C43 2.733(4) . ?
Tm2 C44 2.635(4) . ?
Tm2 C45 2.638(4) . ?
Tm2 C46 2.604(4) . ?
Tm2 C60 2.723(4) . ?
Tm2 C61 2.611(4) . ?
Tm2 C62 2.625(4) . ?
Tm2 C63 2.635(4) . ?
Tm3 O5 2.304(3) . ?
Tm3 O6 2.333(3) . ?
Tm3 C7 2.659(4) . ?
Tm3 C76 2.701(4) . ?
Tm3 C78 2.624(4) . ?
Tm3 C79 2.623(4) . ?
Tm3 C80 2.586(4) . ?
Tm3 C93 2.708(4) . ?
Tm3 C94 2.712(4) . ?
Tm3 C95 2.628(4) . ?
Tm3 C96 2.626(4) . ?
Tm3 C97 2.606(4) . ?
O1 C1 1.274(5) . ?
O2 C1 1.268(5) . ?
O3 C6 1.284(5) . ?
O4 C6 1.269(5) . ?
O5 C7 1.271(4) . ?
O6 C7 1.268(4) . ?
C1 C2 1.486(6) . ?
C2 C3 1.501(6) . ?
C2 C4 1.300(6) . ?
C3 H3A 0.9800 . ?
C3 H3B 0.9800 . ?
C3 H3C 0.9800 . ?
C4 C5 1.325(5) . ?
C5 C6 1.512(5) . ?
C5 C7 1.492(5) . ?
C8 C9 1.432(6) . ?
C8 C12 1.445(6) . ?
C8 C13 1.549(6) . ?
C9 H9 0.9500 . ?
C9 C10 1.408(6) . ?
C10 C11 1.411(6) . ?
C10 C17 1.528(6) . ?
C11 H11 0.9500 . ?
C11 C12 1.422(6) . ?
C12 C21 1.545(6) . ?
C13 C14 1.547(6) . ?
C13 C15 1.540(6) . ?
C13 C16 1.530(6) . ?
C14 H14A 0.9800 . ?
C14 H14B 0.9800 . ?
C14 H14C 0.9800 . ?
C15 H15A 0.9800 . ?
C15 H15B 0.9800 . ?
C15 H15C 0.9800 . ?
C16 H16A 0.9800 . ?
C16 H16B 0.9800 . ?
C16 H16C 0.9800 . ?
C17 C18 1.533(6) . ?
C17 C19 1.532(6) . ?
C17 C20 1.530(6) . ?
C18 H18A 0.9800 . ?
C18 H18B 0.9800 . ?
C18 H18C 0.9800 . ?
C19 H19A 0.9800 . ?
C19 H19B 0.9800 . ?
C19 H19C 0.9800 . ?
C20 H20A 0.9800 . ?
C20 H20B 0.9800 . ?
C20 H20C 0.9800 . ?
C21 C22 1.528(6) . ?
C21 C23 1.539(6) . ?
C21 C24 1.539(6) . ?
C22 H22A 0.9800 . ?
C22 H22B 0.9800 . ?
C22 H22C 0.9800 . ?
C23 H23A 0.9800 . ?
C23 H23B 0.9800 . ?
C23 H23C 0.9800 . ?
C24 H24A 0.9800 . ?
C24 H24B 0.9800 . ?
C24 H24C 0.9800 . ?
C25 C26 1.445(6) . ?
C25 C29 1.432(6) . ?
C25 C30 1.553(6) . ?
C26 C27 1.431(6) . ?
C26 C34 1.550(6) . ?
C27 H27 0.9500 . ?
C27 C28 1.408(6) . ?
C28 C29 1.407(6) . ?
C28 C38 1.527(6) . ?
C29 H29 0.9500 . ?
C30 C31 1.526(7) . ?
C30 C32 1.532(7) . ?
C30 C33 1.549(6) . ?
C31 H31A 0.9800 . ?
C31 H31B 0.9800 . ?
C31 H31C 0.9800 . ?
C32 H32A 0.9800 . ?
C32 H32B 0.9800 . ?
C32 H32C 0.9800 . ?
C33 H33A 0.9800 . ?
C33 H33B 0.9800 . ?
C33 H33C 0.9800 . ?
C34 C35 1.534(6) . ?
C34 C36 1.534(6) . ?
C34 C37 1.553(6) . ?
C35 H35A 0.9800 . ?
C35 H35B 0.9800 . ?
C35 H35C 0.9800 . ?
C36 H36A 0.9800 . ?
C36 H36B 0.9800 . ?
C36 H36C 0.9800 . ?
C37 H37A 0.9800 . ?
C37 H37B 0.9800 . ?
C37 H37C 0.9800 . ?
C38 C39 1.523(6) . ?
C38 C40 1.511(7) . ?
C38 C41 1.536(6) . ?
C39 H39A 0.9800 . ?
C39 H39B 0.9800 . ?
C39 H39C 0.9800 . ?
C40 H40A 0.9800 . ?
C40 H40B 0.9800 . ?
C40 H40C 0.9800 . ?
C41 H41A 0.9800 . ?
C41 H41B 0.9800 . ?
C41 H41C 0.9800 . ?
C42 C43 1.447(6) . ?
C42 C46 1.420(6) . ?
C42 C47 1.540(6) . ?
C43 C44 1.439(6) . ?
C43 C51 1.545(6) . ?
C44 H44 0.9500 . ?
C44 C45 1.403(6) . ?
C45 C46 1.404(6) . ?
C45 C55 1.521(6) . ?
C46 H46 0.9500 . ?
C47 C48 1.549(6) . ?
C47 C49 1.530(7) . ?
C47 C50 1.544(6) . ?
C48 H48A 0.9800 . ?
C48 H48B 0.9800 . ?
C48 H48C 0.9800 . ?
C49 H49A 0.9800 . ?
C49 H49B 0.9800 . ?
C49 H49C 0.9800 . ?
C50 H50A 0.9800 . ?
C50 H50B 0.9800 . ?
C50 H50C 0.9800 . ?
C51 C52 1.532(6) . ?
C51 C53 1.542(6) . ?
C51 C54 1.533(6) . ?
C52 H52A 0.9800 . ?
C52 H52B 0.9800 . ?
C52 H52C 0.9800 . ?
C53 H53A 0.9800 . ?
C53 H53B 0.9800 . ?
C53 H53C 0.9800 . ?
C54 H54A 0.9800 . ?
C54 H54B 0.9800 . ?
C54 H54C 0.9800 . ?
C55 C56 1.518(6) . ?
C55 C57 1.527(7) . ?
C55 C58 1.502(6) . ?
C56 H56A 0.9800 . ?
C56 H56B 0.9800 . ?
C56 H56C 0.9800 . ?
C57 H57A 0.9800 . ?
C57 H57B 0.9800 . ?
C57 H57C 0.9800 . ?
C58 H58A 0.9800 . ?
C58 H58B 0.9800 . ?
C58 H58C 0.9800 . ?
C59 C60 1.442(6) . ?
C59 C63 1.420(6) . ?
C59 C64 1.542(6) . ?
C60 C61 1.428(6) . ?
C60 C68 1.559(6) . ?
C61 H61 0.9500 . ?
C61 C62 1.415(6) . ?
C62 C63 1.396(6) . ?
C62 C72 1.528(6) . ?
C63 H63 0.9500 . ?
C64 C65 1.538(6) . ?
C64 C66 1.542(6) . ?
C64 C67 1.521(6) . ?
C65 H65A 0.9800 . ?
C65 H65B 0.9800 . ?
C65 H65C 0.9800 . ?
C66 H66A 0.9800 . ?
C66 H66B 0.9800 . ?
C66 H66C 0.9800 . ?
C67 H67A 0.9800 . ?
C67 H67B 0.9800 . ?
C67 H67C 0.9800 . ?
C68 C69 1.526(6) . ?
C68 C70 1.540(6) . ?
C68 C71 1.520(6) . ?
C69 H69A 0.9800 . ?
C69 H69B 0.9800 . ?
C69 H69C 0.9800 . ?
C70 H70A 0.9800 . ?
C70 H70B 0.9800 . ?
C70 H70C 0.9800 . ?
C71 H71A 0.9800 . ?
C71 H71B 0.9800 . ?
C71 H71C 0.9800 . ?
C72 C73 1.515(7) . ?
C72 C74 1.543(6) . ?
C72 C75 1.513(7) . ?
C73 H73A 0.9800 . ?
C73 H73B 0.9800 . ?
C73 H73C 0.9800 . ?
C74 H74A 0.9800 . ?
C74 H74B 0.9800 . ?
C74 H74C 0.9800 . ?
C75 H75A 0.9800 . ?
C75 H75B 0.9800 . ?
C75 H75C 0.9800 . ?
C76 C77 1.451(6) . ?
C76 C80 1.427(6) . ?
C76 C81 1.544(6) . ?
C77 C78 1.430(6) . ?
C77 C85 1.550(6) . ?
C78 H78 0.9500 . ?
C78 C79 1.402(6) . ?
C79 C80 1.394(6) . ?
C79 C89 1.522(6) . ?
C80 H80 0.9500 . ?
C81 C82 1.537(6) . ?
C81 C83 1.536(6) . ?
C81 C84 1.531(6) . ?
C82 H82A 0.9800 . ?
C82 H82B 0.9800 . ?
C82 H82C 0.9800 . ?
C83 H83A 0.9800 . ?
C83 H83B 0.9800 . ?
C83 H83C 0.9800 . ?
C84 H84A 0.9800 . ?
C84 H84B 0.9800 . ?
C84 H84C 0.9800 . ?
C85 C86 1.535(6) . ?
C85 C87 1.542(6) . ?
C85 C88 1.534(6) . ?
C86 H86A 0.9800 . ?
C86 H86B 0.9800 . ?
C86 H86C 0.9800 . ?
C87 H87A 0.9800 . ?
C87 H87B 0.9800 . ?
C87 H87C 0.9800 . ?
C88 H88A 0.9800 . ?
C88 H88B 0.9800 . ?
C88 H88C 0.9800 . ?
C89 C90 1.527(7) . ?
C89 C91 1.530(6) . ?
C89 C92 1.527(7) . ?
C90 H90A 0.9800 . ?
C90 H90B 0.9800 . ?
C90 H90C 0.9800 . ?
C91 H91A 0.9800 . ?
C91 H91B 0.9800 . ?
C91 H91C 0.9800 . ?
C92 H92A 0.9800 . ?
C92 H92B 0.9800 . ?
C92 H92C 0.9800 . ?
C93 C94 1.441(6) . ?
C93 C97 1.420(6) . ?
C93 C98 1.551(6) . ?
C94 C95 1.422(6) . ?
C94 C102 1.558(6) . ?
C95 H95 0.9500 . ?
C95 C96 1.393(6) . ?
C96 C97 1.411(6) . ?
C96 C106 1.532(6) . ?
C97 H97 0.9500 . ?
C98 C99 1.536(6) . ?
C98 C100 1.545(6) . ?
C98 C101 1.546(6) . ?
C99 H99A 0.9800 . ?
C99 H99B 0.9800 . ?
C99 H99C 0.9800 . ?
C100 H10A 0.9800 . ?
C100 H10B 0.9800 . ?
C100 H10C 0.9800 . ?
C101 H10D 0.9800 . ?
C101 H10E 0.9800 . ?
C101 H10F 0.9800 . ?
C102 C103 1.534(7) . ?
C102 C104 1.544(7) . ?
C102 C105 1.544(6) . ?
C103 H10G 0.9800 . ?
C103 H10H 0.9800 . ?
C103 H10I 0.9800 . ?
C104 H10J 0.9800 . ?
C104 H10K 0.9800 . ?
C104 H10L 0.9800 . ?
C105 H10M 0.9800 . ?
C105 H10N 0.9800 . ?
C105 H10O 0.9800 . ?
C106 C107 1.520(6) . ?
C106 C108 1.528(6) . ?
C106 C109 1.527(6) . ?
C107 H10P 0.9800 . ?
C107 H10Q 0.9800 . ?
C107 H10R 0.9800 . ?
C108 H10S 0.9800 . ?
C108 H10T 0.9800 . ?
C108 H10U 0.9800 . ?
C109 H10V 0.9800 . ?
C109 H10W 0.9800 . ?
C109 H10X 0.9800 . ?

loop_
_geom_angle_atom_site_label_1
_geom_angle_atom_site_label_2
_geom_angle_atom_site_label_3
_geom_angle
_geom_angle_site_symmetry_1
_geom_angle_site_symmetry_3
_geom_angle_publ_flag
O1 Tm1 O2 56.88(10) . . ?
O1 Tm1 C1 28.53(11) . . ?
O1 Tm1 C9 117.07(11) . . ?
O1 Tm1 C10 86.32(12) . . ?
O1 Tm1 C11 79.73(12) . . ?
O1 Tm1 C12 104.96(12) . . ?
O1 Tm1 C25 108.52(12) . . ?
O1 Tm1 C26 80.93(12) . . ?
O1 Tm1 C27 83.68(12) . . ?
O1 Tm1 C28 113.15(12) . . ?
O1 Tm1 C29 131.10(13) . . ?
O2 Tm1 C1 28.38(11) . . ?
O2 Tm1 C9 133.73(12) . . ?
O2 Tm1 C10 114.02(12) . . ?
O2 Tm1 C11 85.31(12) . . ?
O2 Tm1 C12 84.44(11) . . ?
O2 Tm1 C25 128.56(12) . . ?
O2 Tm1 C26 101.66(12) . . ?
O2 Tm1 C27 77.54(12) . . ?
O2 Tm1 C28 86.21(12) . . ?
O2 Tm1 C29 117.45(12) . . ?
C1 Tm1 C12 96.03(12) . . ?
C1 Tm1 C25 121.58(13) . . ?
C1 Tm1 C26 90.68(13) . . ?
C9 Tm1 C1 131.52(12) . . ?
C9 Tm1 C12 51.01(13) . . ?
C9 Tm1 C25 97.57(13) . . ?
C9 Tm1 C26 123.59(13) . . ?
C10 Tm1 C1 102.03(13) . . ?
C10 Tm1 C9 31.05(13) . . ?
C10 Tm1 C12 52.01(13) . . ?
C10 Tm1 C25 113.50(13) . . ?
C10 Tm1 C26 126.30(13) . . ?
C11 Tm1 C1 82.36(13) . . ?
C11 Tm1 C9 50.67(13) . . ?
C11 Tm1 C10 31.30(13) . . ?
C11 Tm1 C12 31.01(13) . . ?
C11 Tm1 C25 144.63(13) . . ?
C11 Tm1 C26 151.17(13) . . ?
C11 Tm1 C27 160.80(13) . . ?
C11 Tm1 C28 156.72(14) . . ?
C11 Tm1 C29 147.84(14) . . ?
C12 Tm1 C25 142.39(13) . . ?
C12 Tm1 C26 173.29(14) . . ?
C25 Tm1 C26 30.90(13) . . ?
C27 Tm1 C1 78.45(13) . . ?
C27 Tm1 C9 148.01(13) . . ?
C27 Tm1 C10 156.63(13) . . ?
C27 Tm1 C12 151.31(13) . . ?
C27 Tm1 C25 51.08(13) . . ?
C27 Tm1 C26 31.01(12) . . ?
C28 Tm1 C1 99.93(13) . . ?
C28 Tm1 C9 127.73(13) . . ?
C28 Tm1 C10 158.02(13) . . ?
C28 Tm1 C12 126.43(13) . . ?
C28 Tm1 C25 52.14(13) . . ?
C28 Tm1 C26 52.05(13) . . ?
C28 Tm1 C27 31.24(13) . . ?
C29 Tm1 C1 128.64(13) . . ?
C29 Tm1 C9 99.76(14) . . ?
C29 Tm1 C10 127.43(14) . . ?
C29 Tm1 C12 123.47(14) . . ?
C29 Tm1 C25 31.21(13) . . ?
C29 Tm1 C26 51.21(14) . . ?
C29 Tm1 C27 50.87(14) . . ?
C29 Tm1 C28 31.32(13) . . ?
O3 Tm2 C6 29.06(11) . . ?
O3 Tm2 C42 82.42(11) . . ?
O3 Tm2 C43 108.28(12) . . ?
O3 Tm2 C44 133.08(12) . . ?
O3 Tm2 C45 118.04(12) . . ?
O3 Tm2 C46 88.01(12) . . ?
O3 Tm2 C60 128.34(11) . . ?
O3 Tm2 C61 116.68(12) . . ?
O3 Tm2 C62 85.47(12) . . ?
O3 Tm2 C63 77.75(12) . . ?
O4 Tm2 O3 57.64(10) . . ?
O4 Tm2 C6 28.70(11) . . ?
O4 Tm2 C42 102.76(11) . . ?
O4 Tm2 C43 130.80(11) . . ?
O4 Tm2 C44 121.82(11) . . ?
O4 Tm2 C45 90.97(12) . . ?
O4 Tm2 C46 80.43(12) . . ?
O4 Tm2 C60 108.55(11) . . ?
O4 Tm2 C61 130.75(12) . . ?
O4 Tm2 C62 112.26(12) . . ?
O4 Tm2 C63 83.36(12) . . ?
C6 Tm2 C42 94.75(12) . . ?
C6 Tm2 C43 125.30(13) . . ?
C6 Tm2 C60 120.54(12) . . ?
C42 Tm2 C43 30.76(12) . . ?
C42 Tm2 C60 144.71(13) . . ?
C44 Tm2 C6 135.50(13) . . ?
C44 Tm2 C42 50.87(13) . . ?
C44 Tm2 C43 31.02(12) . . ?
C44 Tm2 C45 30.86(12) . . ?
C44 Tm2 C60 97.60(13) . . ?
C44 Tm2 C63 146.54(13) . . ?
C45 Tm2 C6 107.71(12) . . ?
C45 Tm2 C42 51.63(13) . . ?
C45 Tm2 C43 51.62(12) . . ?
C45 Tm2 C60 111.16(13) . . ?
C46 Tm2 C6 85.28(13) . . ?
C46 Tm2 C42 30.83(12) . . ?
C46 Tm2 C43 50.78(13) . . ?
C46 Tm2 C44 50.48(13) . . ?
C46 Tm2 C45 31.06(13) . . ?
C46 Tm2 C60 142.22(13) . . ?
C46 Tm2 C61 146.86(13) . . ?
C46 Tm2 C62 159.04(13) . . ?
C46 Tm2 C63 162.51(13) . . ?
C60 Tm2 C43 114.05(13) . . ?
C61 Tm2 C6 127.17(13) . . ?
C61 Tm2 C42 125.89(13) . . ?
C61 Tm2 C43 98.28(13) . . ?
C61 Tm2 C44 97.31(13) . . ?
C61 Tm2 C45 123.47(13) . . ?
C61 Tm2 C60 30.97(12) . . ?
C61 Tm2 C62 31.36(13) . . ?
C61 Tm2 C63 50.59(13) . . ?
C62 Tm2 C6 98.27(13) . . ?
C62 Tm2 C42 128.30(13) . . ?
C62 Tm2 C43 112.99(13) . . ?
C62 Tm2 C44 124.54(13) . . ?
C62 Tm2 C45 154.00(13) . . ?
C62 Tm2 C60 51.69(13) . . ?
C62 Tm2 C63 30.78(13) . . ?
C63 Tm2 C6 77.34(13) . . ?
C63 Tm2 C42 151.76(13) . . ?
C63 Tm2 C43 143.75(13) . . ?
C63 Tm2 C45 156.61(13) . . ?
C63 Tm2 C60 50.60(13) . . ?
O5 Tm3 O6 57.01(9) . . ?
O5 Tm3 C7 28.54(10) . . ?
O5 Tm3 C76 80.32(11) . . ?
O5 Tm3 C78 131.38(12) . . ?
O5 Tm3 C79 119.05(12) . . ?
O5 Tm3 C80 88.46(12) . . ?
O5 Tm3 C93 101.84(11) . . ?
O5 Tm3 C94 129.54(11) . . ?
O5 Tm3 C95 119.96(11) . . ?
O5 Tm3 C96 89.23(11) . . ?
O5 Tm3 C97 78.79(11) . . ?
O6 Tm3 C7 28.48(10) . . ?
O6 Tm3 C76 99.71(11) . . ?
O6 Tm3 C78 123.44(12) . . ?
O6 Tm3 C79 92.52(12) . . ?
O6 Tm3 C80 79.13(12) . . ?
O6 Tm3 C93 82.49(11) . . ?
O6 Tm3 C94 108.98(11) . . ?
O6 Tm3 C95 132.75(12) . . ?
O6 Tm3 C96 116.94(11) . . ?
O6 Tm3 C97 86.88(12) . . ?
C7 Tm3 C76 90.65(12) . . ?
C7 Tm3 C93 91.80(12) . . ?
C7 Tm3 C94 122.55(12) . . ?
C76 Tm3 C93 177.55(12) . . ?
C76 Tm3 C94 146.74(12) . . ?
C78 Tm3 C7 134.26(12) . . ?
C78 Tm3 C76 51.06(13) . . ?
C78 Tm3 C93 126.77(13) . . ?
C78 Tm3 C94 97.81(13) . . ?
C78 Tm3 C95 94.16(13) . . ?
C78 Tm3 C96 118.77(13) . . ?
C79 Tm3 C7 108.10(12) . . ?
C79 Tm3 C76 51.91(13) . . ?
C79 Tm3 C78 31.00(13) . . ?
C79 Tm3 C93 127.16(13) . . ?
C79 Tm3 C94 109.07(13) . . ?
C79 Tm3 C95 118.91(13) . . ?
C79 Tm3 C96 147.95(13) . . ?
C80 Tm3 C7 83.61(12) . . ?
C80 Tm3 C76 31.22(12) . . ?
C80 Tm3 C78 50.65(13) . . ?
C80 Tm3 C79 31.05(13) . . ?
C80 Tm3 C93 149.32(13) . . ?
C80 Tm3 C94 139.95(13) . . ?
C80 Tm3 C95 144.68(13) . . ?
C80 Tm3 C96 158.55(13) . . ?
C80 Tm3 C97 164.77(13) . . ?
C93 Tm3 C94 30.83(12) . . ?
C95 Tm3 C7 131.46(12) . . ?
C95 Tm3 C76 127.24(13) . . ?
C95 Tm3 C93 50.70(12) . . ?
C95 Tm3 C94 30.83(12) . . ?
C96 Tm3 C7 103.93(12) . . ?
C96 Tm3 C76 127.55(13) . . ?
C96 Tm3 C93 51.68(13) . . ?
C96 Tm3 C94 51.58(13) . . ?
C96 Tm3 C95 30.74(12) . . ?
C97 Tm3 C7 81.21(12) . . ?
C97 Tm3 C76 149.81(13) . . ?
C97 Tm3 C78 144.53(13) . . ?
C97 Tm3 C79 157.93(13) . . ?
C97 Tm3 C93 30.92(12) . . ?
C97 Tm3 C94 51.00(12) . . ?
C97 Tm3 C95 50.55(13) . . ?
C97 Tm3 C96 31.30(13) . . ?
C1 O1 Tm1 92.0(2) . . ?
C1 O2 Tm1 91.4(2) . . ?
C6 O3 Tm2 89.6(2) . . ?
C6 O4 Tm2 90.5(2) . . ?
C7 O5 Tm3 91.4(2) . . ?
C7 O6 Tm3 90.2(2) . . ?
O1 C1 Tm1 59.5(2) . . ?
O1 C1 C2 118.1(4) . . ?
O2 C1 Tm1 60.2(2) . . ?
O2 C1 O1 119.6(4) . . ?
O2 C1 C2 122.2(4) . . ?
C2 C1 Tm1 173.6(3) . . ?
C1 C2 C3 116.6(4) . . ?
C4 C2 C1 121.1(4) . . ?
C4 C2 C3 122.3(4) . . ?
C2 C3 H3A 109.5 . . ?
C2 C3 H3B 109.5 . . ?
C2 C3 H3C 109.5 . . ?
H3A C3 H3B 109.5 . . ?
H3A C3 H3C 109.5 . . ?
H3B C3 H3C 109.5 . . ?
C2 C4 C5 172.2(4) . . ?
C4 C5 C6 117.6(3) . . ?
C4 C5 C7 119.4(3) . . ?
C7 C5 C6 122.3(3) . . ?
O3 C6 Tm2 61.3(2) . . ?
O3 C6 C5 118.2(4) . . ?
O4 C6 Tm2 60.8(2) . . ?
O4 C6 O3 121.8(4) . . ?
O4 C6 C5 119.9(3) . . ?
C5 C6 Tm2 169.8(3) . . ?
O5 C7 Tm3 60.05(19) . . ?
O5 C7 C5 119.7(3) . . ?
O6 C7 Tm3 61.4(2) . . ?
O6 C7 O5 121.4(4) . . ?
O6 C7 C5 119.0(3) . . ?
C5 C7 Tm3 177.2(3) . . ?
C9 C8 Tm1 71.0(2) . . ?
C9 C8 C12 106.1(4) . . ?
C9 C8 C13 117.7(4) . . ?
C12 C8 Tm1 73.7(2) . . ?
C12 C8 C13 132.9(4) . . ?
C13 C8 Tm1 135.5(3) . . ?
Tm1 C9 H9 115.0 . . ?
C8 C9 Tm1 78.1(2) . . ?
C8 C9 H9 124.5 . . ?
C10 C9 Tm1 74.2(2) . . ?
C10 C9 C8 110.9(4) . . ?
C10 C9 H9 124.5 . . ?
C9 C10 Tm1 74.8(2) . . ?
C9 C10 C11 105.3(4) . . ?
C9 C10 C17 126.2(4) . . ?
C11 C10 Tm1 73.5(2) . . ?
C11 C10 C17 127.3(4) . . ?
C17 C10 Tm1 126.2(3) . . ?
Tm1 C11 H11 113.8 . . ?
C10 C11 Tm1 75.2(2) . . ?
C10 C11 H11 124.4 . . ?
C10 C11 C12 111.2(4) . . ?
C12 C11 Tm1 78.4(2) . . ?
C12 C11 H11 124.4 . . ?
C8 C12 Tm1 75.5(2) . . ?
C8 C12 C21 133.0(4) . . ?
C11 C12 Tm1 70.6(2) . . ?
C11 C12 C8 106.3(4) . . ?
C11 C12 C21 120.5(4) . . ?
C21 C12 Tm1 122.5(3) . . ?
C14 C13 C8 106.5(4) . . ?
C15 C13 C8 111.5(4) . . ?
C15 C13 C14 107.0(4) . . ?
C16 C13 C8 117.2(4) . . ?
C16 C13 C14 108.5(4) . . ?
C16 C13 C15 105.8(4) . . ?
C13 C14 H14A 109.5 . . ?
C13 C14 H14B 109.5 . . ?
C13 C14 H14C 109.5 . . ?
H14A C14 H14B 109.5 . . ?
H14A C14 H14C 109.5 . . ?
H14B C14 H14C 109.5 . . ?
C13 C15 H15A 109.5 . . ?
C13 C15 H15B 109.5 . . ?
C13 C15 H15C 109.5 . . ?
H15A C15 H15B 109.5 . . ?
H15A C15 H15C 109.5 . . ?
H15B C15 H15C 109.5 . . ?
C13 C16 H16A 109.5 . . ?
C13 C16 H16B 109.5 . . ?
C13 C16 H16C 109.5 . . ?
H16A C16 H16B 109.5 . . ?
H16A C16 H16C 109.5 . . ?
H16B C16 H16C 109.5 . . ?
C10 C17 C18 106.4(4) . . ?
C10 C17 C19 111.0(4) . . ?
C10 C17 C20 111.1(4) . . ?
C19 C17 C18 108.8(4) . . ?
C20 C17 C18 110.1(4) . . ?
C20 C17 C19 109.4(4) . . ?
C17 C18 H18A 109.5 . . ?
C17 C18 H18B 109.5 . . ?
C17 C18 H18C 109.5 . . ?
H18A C18 H18B 109.5 . . ?
H18A C18 H18C 109.5 . . ?
H18B C18 H18C 109.5 . . ?
C17 C19 H19A 109.5 . . ?
C17 C19 H19B 109.5 . . ?
C17 C19 H19C 109.5 . . ?
H19A C19 H19B 109.5 . . ?
H19A C19 H19C 109.5 . . ?
H19B C19 H19C 109.5 . . ?
C17 C20 H20A 109.5 . . ?
C17 C20 H20B 109.5 . . ?
C17 C20 H20C 109.5 . . ?
H20A C20 H20B 109.5 . . ?
H20A C20 H20C 109.5 . . ?
H20B C20 H20C 109.5 . . ?
C22 C21 C12 110.3(4) . . ?
C22 C21 C23 105.8(4) . . ?
C22 C21 C24 109.8(4) . . ?
C23 C21 C12 110.3(4) . . ?
C24 C21 C12 113.6(4) . . ?
C24 C21 C23 106.7(4) . . ?
C21 C22 H22A 109.5 . . ?
C21 C22 H22B 109.5 . . ?
C21 C22 H22C 109.5 . . ?
H22A C22 H22B 109.5 . . ?
H22A C22 H22C 109.5 . . ?
H22B C22 H22C 109.5 . . ?
C21 C23 H23A 109.5 . . ?
C21 C23 H23B 109.5 . . ?
C21 C23 H23C 109.5 . . ?
H23A C23 H23B 109.5 . . ?
H23A C23 H23C 109.5 . . ?
H23B C23 H23C 109.5 . . ?
C21 C24 H24A 109.5 . . ?
C21 C24 H24B 109.5 . . ?
C21 C24 H24C 109.5 . . ?
H24A C24 H24B 109.5 . . ?
H24A C24 H24C 109.5 . . ?
H24B C24 H24C 109.5 . . ?
C26 C25 Tm1 75.1(2) . . ?
C26 C25 C30 132.4(4) . . ?
C29 C25 Tm1 70.4(2) . . ?
C29 C25 C26 106.3(4) . . ?
C29 C25 C30 117.9(4) . . ?
C30 C25 Tm1 134.7(3) . . ?
C25 C26 Tm1 74.0(2) . . ?
C25 C26 C34 133.9(4) . . ?
C27 C26 Tm1 70.7(2) . . ?
C27 C26 C25 106.1(4) . . ?
C27 C26 C34 119.4(4) . . ?
C34 C26 Tm1 126.4(3) . . ?
Tm1 C27 H27 115.0 . . ?
C26 C27 Tm1 78.3(2) . . ?
C26 C27 H27 124.5 . . ?
C28 C27 Tm1 73.9(2) . . ?
C28 C27 C26 111.0(4) . . ?
C28 C27 H27 124.5 . . ?
C27 C28 Tm1 74.8(2) . . ?
C27 C28 C38 125.4(4) . . ?
C29 C28 Tm1 74.1(2) . . ?
C29 C28 C27 105.7(4) . . ?
C29 C28 C38 127.2(4) . . ?
C38 C28 Tm1 127.9(3) . . ?
Tm1 C29 H29 114.4 . . ?
C25 C29 Tm1 78.3(3) . . ?
C25 C29 H29 124.6 . . ?
C28 C29 Tm1 74.6(2) . . ?
C28 C29 C25 110.9(4) . . ?
C28 C29 H29 124.6 . . ?
C31 C30 C25 117.7(4) . . ?
C31 C30 C32 106.1(4) . . ?
C31 C30 C33 108.5(4) . . ?
C32 C30 C25 111.3(4) . . ?
C32 C30 C33 106.8(4) . . ?
C33 C30 C25 105.9(4) . . ?
C30 C31 H31A 109.5 . . ?
C30 C31 H31B 109.5 . . ?
C30 C31 H31C 109.5 . . ?
H31A C31 H31B 109.5 . . ?
H31A C31 H31C 109.5 . . ?
H31B C31 H31C 109.5 . . ?
C30 C32 H32A 109.5 . . ?
C30 C32 H32B 109.5 . . ?
C30 C32 H32C 109.5 . . ?
H32A C32 H32B 109.5 . . ?
H32A C32 H32C 109.5 . . ?
H32B C32 H32C 109.5 . . ?
C30 C33 H33A 109.5 . . ?
C30 C33 H33B 109.5 . . ?
C30 C33 H33C 109.5 . . ?
H33A C33 H33B 109.5 . . ?
H33A C33 H33C 109.5 . . ?
H33B C33 H33C 109.5 . . ?
C26 C34 C37 108.8(4) . . ?
C35 C34 C26 114.8(4) . . ?
C35 C34 C37 110.1(4) . . ?
C36 C34 C26 111.5(4) . . ?
C36 C34 C35 105.8(4) . . ?
C36 C34 C37 105.4(4) . . ?
C34 C35 H35A 109.5 . . ?
C34 C35 H35B 109.5 . . ?
C34 C35 H35C 109.5 . . ?
H35A C35 H35B 109.5 . . ?
H35A C35 H35C 109.5 . . ?
H35B C35 H35C 109.5 . . ?
C34 C36 H36A 109.5 . . ?
C34 C36 H36B 109.5 . . ?
C34 C36 H36C 109.5 . . ?
H36A C36 H36B 109.5 . . ?
H36A C36 H36C 109.5 . . ?
H36B C36 H36C 109.5 . . ?
C34 C37 H37A 109.5 . . ?
C34 C37 H37B 109.5 . . ?
C34 C37 H37C 109.5 . . ?
H37A C37 H37B 109.5 . . ?
H37A C37 H37C 109.5 . . ?
H37B C37 H37C 109.5 . . ?
C28 C38 C41 105.4(4) . . ?
C39 C38 C28 112.3(4) . . ?
C39 C38 C41 109.0(4) . . ?
C40 C38 C28 111.6(4) . . ?
C40 C38 C39 108.9(4) . . ?
C40 C38 C41 109.5(4) . . ?
C38 C39 H39A 109.5 . . ?
C38 C39 H39B 109.5 . . ?
C38 C39 H39C 109.5 . . ?
H39A C39 H39B 109.5 . . ?
H39A C39 H39C 109.5 . . ?
H39B C39 H39C 109.5 . . ?
C38 C40 H40A 109.5 . . ?
C38 C40 H40B 109.5 . . ?
C38 C40 H40C 109.5 . . ?
H40A C40 H40B 109.5 . . ?
H40A C40 H40C 109.5 . . ?
H40B C40 H40C 109.5 . . ?
C38 C41 H41A 109.5 . . ?
C38 C41 H41B 109.5 . . ?
C38 C41 H41C 109.5 . . ?
H41A C41 H41B 109.5 . . ?
H41A C41 H41C 109.5 . . ?
H41B C41 H41C 109.5 . . ?
C43 C42 Tm2 75.0(2) . . ?
C43 C42 C47 132.4(4) . . ?
C46 C42 Tm2 70.0(2) . . ?
C46 C42 C43 106.1(4) . . ?
C46 C42 C47 120.7(4) . . ?
C47 C42 Tm2 126.9(3) . . ?
C42 C43 Tm2 74.2(2) . . ?
C42 C43 C51 134.3(4) . . ?
C44 C43 Tm2 70.7(2) . . ?
C44 C43 C42 105.8(4) . . ?
C44 C43 C51 116.4(4) . . ?
C51 C43 Tm2 135.1(3) . . ?
Tm2 C44 H44 114.3 . . ?
C43 C44 Tm2 78.3(2) . . ?
C43 C44 H44 124.6 . . ?
C45 C44 Tm2 74.7(2) . . ?
C45 C44 C43 110.9(4) . . ?
C45 C44 H44 124.6 . . ?
C44 C45 Tm2 74.4(2) . . ?
C44 C45 C46 105.5(4) . . ?
C44 C45 C55 128.3(4) . . ?
C46 C45 Tm2 73.1(2) . . ?
C46 C45 C55 125.4(4) . . ?
C55 C45 Tm2 125.4(3) . . ?
Tm2 C46 H46 112.6 . . ?
C42 C46 Tm2 79.2(2) . . ?
C42 C46 H46 124.2 . . ?
C45 C46 Tm2 75.8(2) . . ?
C45 C46 C42 111.6(4) . . ?
C45 C46 H46 124.2 . . ?
C42 C47 C48 108.6(4) . . ?
C42 C47 C50 110.6(4) . . ?
C49 C47 C42 115.5(4) . . ?
C49 C47 C48 110.9(4) . . ?
C49 C47 C50 105.3(4) . . ?
C50 C47 C48 105.5(4) . . ?
C47 C48 H48A 109.5 . . ?
C47 C48 H48B 109.5 . . ?
C47 C48 H48C 109.5 . . ?
H48A C48 H48B 109.5 . . ?
H48A C48 H48C 109.5 . . ?
H48B C48 H48C 109.5 . . ?
C47 C49 H49A 109.5 . . ?
C47 C49 H49B 109.5 . . ?
C47 C49 H49C 109.5 . . ?
H49A C49 H49B 109.5 . . ?
H49A C49 H49C 109.5 . . ?
H49B C49 H49C 109.5 . . ?
C47 C50 H50A 109.5 . . ?
C47 C50 H50B 109.5 . . ?
C47 C50 H50C 109.5 . . ?
H50A C50 H50B 109.5 . . ?
H50A C50 H50C 109.5 . . ?
H50B C50 H50C 109.5 . . ?
C52 C51 C43 118.6(4) . . ?
C52 C51 C53 107.3(4) . . ?
C52 C51 C54 106.3(4) . . ?
C53 C51 C43 106.2(4) . . ?
C54 C51 C43 110.9(4) . . ?
C54 C51 C53 107.0(4) . . ?
C51 C52 H52A 109.5 . . ?
C51 C52 H52B 109.5 . . ?
C51 C52 H52C 109.5 . . ?
H52A C52 H52B 109.5 . . ?
H52A C52 H52C 109.5 . . ?
H52B C52 H52C 109.5 . . ?
C51 C53 H53A 109.5 . . ?
C51 C53 H53B 109.5 . . ?
C51 C53 H53C 109.5 . . ?
H53A C53 H53B 109.5 . . ?
H53A C53 H53C 109.5 . . ?
H53B C53 H53C 109.5 . . ?
C51 C54 H54A 109.5 . . ?
C51 C54 H54B 109.5 . . ?
C51 C54 H54C 109.5 . . ?
H54A C54 H54B 109.5 . . ?
H54A C54 H54C 109.5 . . ?
H54B C54 H54C 109.5 . . ?
C45 C55 C57 107.7(4) . . ?
C56 C55 C45 111.7(4) . . ?
C56 C55 C57 107.5(4) . . ?
C58 C55 C45 110.9(4) . . ?
C58 C55 C56 108.9(4) . . ?
C58 C55 C57 110.0(5) . . ?
C55 C56 H56A 109.5 . . ?
C55 C56 H56B 109.5 . . ?
C55 C56 H56C 109.5 . . ?
H56A C56 H56B 109.5 . . ?
H56A C56 H56C 109.5 . . ?
H56B C56 H56C 109.5 . . ?
C55 C57 H57A 109.5 . . ?
C55 C57 H57B 109.5 . . ?
C55 C57 H57C 109.5 . . ?
H57A C57 H57B 109.5 . . ?
H57A C57 H57C 109.5 . . ?
H57B C57 H57C 109.5 . . ?
C55 C58 H58A 109.5 . . ?
C55 C58 H58B 109.5 . . ?
C55 C58 H58C 109.5 . . ?
H58A C58 H58B 109.5 . . ?
H58A C58 H58C 109.5 . . ?
H58B C58 H58C 109.5 . . ?
C60 C59 Tm2 74.0(2) . . ?
C60 C59 C64 132.4(4) . . ?
C63 C59 Tm2 70.6(2) . . ?
C63 C59 C60 106.4(4) . . ?
C63 C59 C64 120.5(4) . . ?
C64 C59 Tm2 127.3(3) . . ?
C59 C60 Tm2 75.4(2) . . ?
C59 C60 C68 133.1(4) . . ?
C61 C60 Tm2 70.2(2) . . ?
C61 C60 C59 106.3(4) . . ?
C61 C60 C68 117.8(4) . . ?
C68 C60 Tm2 133.2(3) . . ?
Tm2 C61 H61 113.4 . . ?
C60 C61 Tm2 78.8(2) . . ?
C60 C61 H61 124.9 . . ?
C62 C61 Tm2 74.9(2) . . ?
C62 C61 C60 110.3(4) . . ?
C62 C61 H61 124.9 . . ?
C61 C62 Tm2 73.8(2) . . ?
C61 C62 C72 126.7(4) . . ?
C63 C62 Tm2 75.0(2) . . ?
C63 C62 C61 105.8(4) . . ?
C63 C62 C72 126.9(4) . . ?
C72 C62 Tm2 123.0(3) . . ?
Tm2 C63 H63 114.4 . . ?
C59 C63 Tm2 78.8(2) . . ?
C59 C63 H63 124.4 . . ?
C62 C63 Tm2 74.2(2) . . ?
C62 C63 C59 111.2(4) . . ?
C62 C63 H63 124.4 . . ?
C59 C64 C66 109.7(4) . . ?
C65 C64 C59 110.5(4) . . ?
C65 C64 C66 104.9(4) . . ?
C67 C64 C59 115.5(4) . . ?
C67 C64 C65 105.3(4) . . ?
C67 C64 C66 110.4(4) . . ?
C64 C65 H65A 109.5 . . ?
C64 C65 H65B 109.5 . . ?
C64 C65 H65C 109.5 . . ?
H65A C65 H65B 109.5 . . ?
H65A C65 H65C 109.5 . . ?
H65B C65 H65C 109.5 . . ?
C64 C66 H66A 109.5 . . ?
C64 C66 H66B 109.5 . . ?
C64 C66 H66C 109.5 . . ?
H66A C66 H66B 109.5 . . ?
H66A C66 H66C 109.5 . . ?
H66B C66 H66C 109.5 . . ?
C64 C67 H67A 109.5 . . ?
C64 C67 H67B 109.5 . . ?
C64 C67 H67C 109.5 . . ?
H67A C67 H67B 109.5 . . ?
H67A C67 H67C 109.5 . . ?
H67B C67 H67C 109.5 . . ?
C69 C68 C60 116.3(4) . . ?
C69 C68 C70 108.7(4) . . ?
C70 C68 C60 106.8(4) . . ?
C71 C68 C60 110.6(4) . . ?
C71 C68 C69 106.3(4) . . ?
C71 C68 C70 107.8(4) . . ?
C68 C69 H69A 109.5 . . ?
C68 C69 H69B 109.5 . . ?
C68 C69 H69C 109.5 . . ?
H69A C69 H69B 109.5 . . ?
H69A C69 H69C 109.5 . . ?
H69B C69 H69C 109.5 . . ?
C68 C70 H70A 109.5 . . ?
C68 C70 H70B 109.5 . . ?
C68 C70 H70C 109.5 . . ?
H70A C70 H70B 109.5 . . ?
H70A C70 H70C 109.5 . . ?
H70B C70 H70C 109.5 . . ?
C68 C71 H71A 109.5 . . ?
C68 C71 H71B 109.5 . . ?
C68 C71 H71C 109.5 . . ?
H71A C71 H71B 109.5 . . ?
H71A C71 H71C 109.5 . . ?
H71B C71 H71C 109.5 . . ?
C62 C72 C74 107.0(4) . . ?
C73 C72 C62 111.2(4) . . ?
C73 C72 C74 109.4(4) . . ?
C75 C72 C62 111.0(4) . . ?
C75 C72 C73 109.3(4) . . ?
C75 C72 C74 108.9(4) . . ?
C72 C73 H73A 109.5 . . ?
C72 C73 H73B 109.5 . . ?
C72 C73 H73C 109.5 . . ?
H73A C73 H73B 109.5 . . ?
H73A C73 H73C 109.5 . . ?
H73B C73 H73C 109.5 . . ?
C72 C74 H74A 109.5 . . ?
C72 C74 H74B 109.5 . . ?
C72 C74 H74C 109.5 . . ?
H74A C74 H74B 109.5 . . ?
H74A C74 H74C 109.5 . . ?
H74B C74 H74C 109.5 . . ?
C72 C75 H75A 109.5 . . ?
C72 C75 H75B 109.5 . . ?
C72 C75 H75C 109.5 . . ?
H75A C75 H75B 109.5 . . ?
H75A C75 H75C 109.5 . . ?
H75B C75 H75C 109.5 . . ?
C77 C76 Tm3 75.0(2) . . ?
C77 C76 C81 133.2(4) . . ?
C80 C76 Tm3 69.9(2) . . ?
C80 C76 C77 105.9(4) . . ?
C80 C76 C81 120.0(4) . . ?
C81 C76 Tm3 127.5(3) . . ?
C76 C77 Tm3 73.9(2) . . ?
C76 C77 C85 133.7(4) . . ?
C78 C77 Tm3 71.0(2) . . ?
C78 C77 C76 105.7(4) . . ?
C78 C77 C85 117.7(4) . . ?
C85 C77 Tm3 134.1(3) . . ?
Tm3 C78 H78 114.9 . . ?
C77 C78 Tm3 78.0(2) . . ?
C77 C78 H78 124.4 . . ?
C79 C78 Tm3 74.5(2) . . ?
C79 C78 C77 111.2(4) . . ?
C79 C78 H78 124.4 . . ?
C78 C79 Tm3 74.6(2) . . ?
C78 C79 C89 129.1(4) . . ?
C80 C79 Tm3 73.0(2) . . ?
C80 C79 C78 105.7(4) . . ?
C80 C79 C89 124.4(4) . . ?
C89 C79 Tm3 125.1(3) . . ?
Tm3 C80 H80 112.8 . . ?
C76 C80 Tm3 78.9(2) . . ?
C76 C80 H80 124.3 . . ?
C79 C80 Tm3 76.0(2) . . ?
C79 C80 C76 111.4(4) . . ?
C79 C80 H80 124.3 . . ?
C82 C81 C76 108.4(3) . . ?
C83 C81 C76 110.4(4) . . ?
C83 C81 C82 106.4(4) . . ?
C84 C81 C76 116.4(4) . . ?
C84 C81 C82 109.2(4) . . ?
C84 C81 C83 105.5(4) . . ?
C81 C82 H82A 109.5 . . ?
C81 C82 H82B 109.5 . . ?
C81 C82 H82C 109.5 . . ?
H82A C82 H82B 109.5 . . ?
H82A C82 H82C 109.5 . . ?
H82B C82 H82C 109.5 . . ?
C81 C83 H83A 109.5 . . ?
C81 C83 H83B 109.5 . . ?
C81 C83 H83C 109.5 . . ?
H83A C83 H83B 109.5 . . ?
H83A C83 H83C 109.5 . . ?
H83B C83 H83C 109.5 . . ?
C81 C84 H84A 109.5 . . ?
C81 C84 H84B 109.5 . . ?
C81 C84 H84C 109.5 . . ?
H84A C84 H84B 109.5 . . ?
H84A C84 H84C 109.5 . . ?
H84B C84 H84C 109.5 . . ?
C86 C85 C77 110.6(4) . . ?
C86 C85 C87 107.2(4) . . ?
C87 C85 C77 107.6(4) . . ?
C88 C85 C77 116.5(4) . . ?
C88 C85 C86 106.6(4) . . ?
C88 C85 C87 107.9(4) . . ?
C85 C86 H86A 109.5 . . ?
C85 C86 H86B 109.5 . . ?
C85 C86 H86C 109.5 . . ?
H86A C86 H86B 109.5 . . ?
H86A C86 H86C 109.5 . . ?
H86B C86 H86C 109.5 . . ?
C85 C87 H87A 109.5 . . ?
C85 C87 H87B 109.5 . . ?
C85 C87 H87C 109.5 . . ?
H87A C87 H87B 109.5 . . ?
H87A C87 H87C 109.5 . . ?
H87B C87 H87C 109.5 . . ?
C85 C88 H88A 109.5 . . ?
C85 C88 H88B 109.5 . . ?
C85 C88 H88C 109.5 . . ?
H88A C88 H88B 109.5 . . ?
H88A C88 H88C 109.5 . . ?
H88B C88 H88C 109.5 . . ?
C79 C89 C90 111.5(4) . . ?
C79 C89 C91 110.9(4) . . ?
C79 C89 C92 107.3(4) . . ?
C90 C89 C91 109.6(4) . . ?
C90 C89 C92 108.4(4) . . ?
C92 C89 C91 109.2(4) . . ?
C89 C90 H90A 109.5 . . ?
C89 C90 H90B 109.5 . . ?
C89 C90 H90C 109.5 . . ?
H90A C90 H90B 109.5 . . ?
H90A C90 H90C 109.5 . . ?
H90B C90 H90C 109.5 . . ?
C89 C91 H91A 109.5 . . ?
C89 C91 H91B 109.5 . . ?
C89 C91 H91C 109.5 . . ?
H91A C91 H91B 109.5 . . ?
H91A C91 H91C 109.5 . . ?
H91B C91 H91C 109.5 . . ?
C89 C92 H92A 109.5 . . ?
C89 C92 H92B 109.5 . . ?
C89 C92 H92C 109.5 . . ?
H92A C92 H92B 109.5 . . ?
H92A C92 H92C 109.5 . . ?
H92B C92 H92C 109.5 . . ?
C94 C93 Tm3 74.7(2) . . ?
C94 C93 C98 132.8(4) . . ?
C97 C93 Tm3 70.5(2) . . ?
C97 C93 C94 106.5(4) . . ?
C97 C93 C98 120.2(4) . . ?
C98 C93 Tm3 125.9(3) . . ?
C93 C94 Tm3 74.4(2) . . ?
C93 C94 C102 133.4(4) . . ?
C95 C94 Tm3 71.3(2) . . ?
C95 C94 C93 106.0(4) . . ?
C95 C94 C102 117.2(4) . . ?
C102 C94 Tm3 134.7(3) . . ?
Tm3 C95 H95 115.0 . . ?
C94 C95 Tm3 77.9(2) . . ?
C94 C95 H95 124.3 . . ?
C96 C95 Tm3 74.5(2) . . ?
C96 C95 C94 111.3(4) . . ?
C96 C95 H95 124.3 . . ?
C95 C96 Tm3 74.7(2) . . ?
C95 C96 C97 105.7(4) . . ?
C95 C96 C106 128.3(4) . . ?
C97 C96 Tm3 73.6(2) . . ?
C97 C96 C106 125.3(4) . . ?
C106 C96 Tm3 124.2(3) . . ?
Tm3 C97 H97 113.5 . . ?
C93 C97 Tm3 78.5(2) . . ?
C93 C97 H97 124.8 . . ?
C96 C97 Tm3 75.1(2) . . ?
C96 C97 C93 110.5(4) . . ?
C96 C97 H97 124.8 . . ?
C99 C98 C93 110.4(3) . . ?
C99 C98 C100 105.3(4) . . ?
C99 C98 C101 106.1(4) . . ?
C100 C98 C93 108.7(4) . . ?
C100 C98 C101 111.1(4) . . ?
C101 C98 C93 114.8(4) . . ?
C98 C99 H99A 109.5 . . ?
C98 C99 H99B 109.5 . . ?
C98 C99 H99C 109.5 . . ?
H99A C99 H99B 109.5 . . ?
H99A C99 H99C 109.5 . . ?
H99B C99 H99C 109.5 . . ?
C98 C100 H10A 109.5 . . ?
C98 C100 H10B 109.5 . . ?
C98 C100 H10C 109.5 . . ?
H10A C100 H10B 109.5 . . ?
H10A C100 H10C 109.5 . . ?
H10B C100 H10C 109.5 . . ?
C98 C101 H10D 109.5 . . ?
C98 C101 H10E 109.5 . . ?
C98 C101 H10F 109.5 . . ?
H10D C101 H10E 109.5 . . ?
H10D C101 H10F 109.5 . . ?
H10E C101 H10F 109.5 . . ?
C103 C102 C94 116.3(4) . . ?
C103 C102 C104 108.8(4) . . ?
C103 C102 C105 106.0(4) . . ?
C104 C102 C94 107.3(4) . . ?
C104 C102 C105 107.4(4) . . ?
C105 C102 C94 110.7(4) . . ?
C102 C103 H10G 109.5 . . ?
C102 C103 H10H 109.5 . . ?
C102 C103 H10I 109.5 . . ?
H10G C103 H10H 109.5 . . ?
H10G C103 H10I 109.5 . . ?
H10H C103 H10I 109.5 . . ?
C102 C104 H10J 109.5 . . ?
C102 C104 H10K 109.5 . . ?
C102 C104 H10L 109.5 . . ?
H10J C104 H10K 109.5 . . ?
H10J C104 H10L 109.5 . . ?
H10K C104 H10L 109.5 . . ?
C102 C105 H10M 109.5 . . ?
C102 C105 H10N 109.5 . . ?
C102 C105 H10O 109.5 . . ?
H10M C105 H10N 109.5 . . ?
H10M C105 H10O 109.5 . . ?
H10N C105 H10O 109.5 . . ?
C107 C106 C96 111.3(4) . . ?
C107 C106 C108 108.4(4) . . ?
C107 C106 C109 110.3(4) . . ?
C108 C106 C96 108.1(4) . . ?
C109 C106 C96 111.0(3) . . ?
C109 C106 C108 107.7(4) . . ?
C106 C107 H10P 109.5 . . ?
C106 C107 H10Q 109.5 . . ?
C106 C107 H10R 109.5 . . ?
H10P C107 H10Q 109.5 . . ?
H10P C107 H10R 109.5 . . ?
H10Q C107 H10R 109.5 . . ?
C106 C108 H10S 109.5 . . ?
C106 C108 H10T 109.5 . . ?
C106 C108 H10U 109.5 . . ?
H10S C108 H10T 109.5 . . ?
H10S C108 H10U 109.5 . . ?
H10T C108 H10U 109.5 . . ?
C106 C109 H10V 109.5 . . ?
C106 C109 H10W 109.5 . . ?
C106 C109 H10X 109.5 . . ?
H10V C109 H10W 109.5 . . ?
H10V C109 H10X 109.5 . . ?
H10W C109 H10X 109.5 . . ?

loop_
_geom_torsion_atom_site_label_1
_geom_torsion_atom_site_label_2
_geom_torsion_atom_site_label_3
_geom_torsion_atom_site_label_4
_geom_torsion
_geom_torsion_site_symmetry_1
_geom_torsion_site_symmetry_2
_geom_torsion_site_symmetry_3
_geom_torsion_site_symmetry_4
_geom_torsion_publ_flag
Tm1 O1 C1 O2 3.2(4) . . . . ?
Tm1 O1 C1 C2 -173.2(3) . . . . ?
Tm1 O2 C1 O1 -3.2(4) . . . . ?
Tm1 O2 C1 C2 173.1(3) . . . . ?
Tm1 C8 C9 C10 67.7(3) . . . . ?
Tm1 C8 C12 C11 -64.3(3) . . . . ?
Tm1 C8 C12 C21 121.1(5) . . . . ?
Tm1 C8 C13 C14 169.2(3) . . . . ?
Tm1 C8 C13 C15 52.8(5) . . . . ?
Tm1 C8 C13 C16 -69.2(6) . . . . ?
Tm1 C9 C10 C11 67.6(3) . . . . ?
Tm1 C9 C10 C17 -124.0(4) . . . . ?
Tm1 C10 C11 C12 71.0(3) . . . . ?
Tm1 C10 C17 C18 -167.0(3) . . . . ?
Tm1 C10 C17 C19 -48.8(5) . . . . ?
Tm1 C10 C17 C20 73.1(5) . . . . ?
Tm1 C11 C12 C8 67.6(3) . . . . ?
Tm1 C11 C12 C21 -116.9(4) . . . . ?
Tm1 C12 C21 C22 163.0(3) . . . . ?
Tm1 C12 C21 C23 -80.5(4) . . . . ?
Tm1 C12 C21 C24 39.2(5) . . . . ?
Tm1 C25 C26 C27 -63.9(3) . . . . ?
Tm1 C25 C26 C34 125.5(5) . . . . ?
Tm1 C25 C29 C28 68.3(3) . . . . ?
Tm1 C25 C30 C31 -75.3(6) . . . . ?
Tm1 C25 C30 C32 47.4(6) . . . . ?
Tm1 C25 C30 C33 163.2(4) . . . . ?
Tm1 C26 C27 C28 -67.5(3) . . . . ?
Tm1 C26 C34 C35 42.7(5) . . . . ?
Tm1 C26 C34 C36 -77.6(4) . . . . ?
Tm1 C26 C34 C37 166.6(3) . . . . ?
Tm1 C27 C28 C29 -68.2(3) . . . . ?
Tm1 C27 C28 C38 126.1(4) . . . . ?
Tm1 C28 C29 C25 -70.8(3) . . . . ?
Tm1 C28 C38 C39 61.8(5) . . . . ?
Tm1 C28 C38 C40 -60.8(5) . . . . ?
Tm1 C28 C38 C41 -179.7(3) . . . . ?
Tm2 O3 C6 O4 -7.1(4) . . . . ?
Tm2 O3 C6 C5 168.4(3) . . . . ?
Tm2 O4 C6 O3 7.2(4) . . . . ?
Tm2 O4 C6 C5 -168.3(3) . . . . ?
Tm2 C42 C43 C44 64.1(3) . . . . ?
Tm2 C42 C43 C51 -138.7(5) . . . . ?
Tm2 C42 C46 C45 -69.9(3) . . . . ?
Tm2 C42 C47 C48 169.9(3) . . . . ?
Tm2 C42 C47 C49 44.6(5) . . . . ?
Tm2 C42 C47 C50 -74.9(5) . . . . ?
Tm2 C43 C44 C45 68.4(3) . . . . ?
Tm2 C43 C51 C52 -81.0(5) . . . . ?
Tm2 C43 C51 C53 158.2(3) . . . . ?
Tm2 C43 C51 C54 42.3(6) . . . . ?
Tm2 C44 C45 C46 67.1(3) . . . . ?
Tm2 C44 C45 C55 -123.1(4) . . . . ?
Tm2 C45 C46 C42 72.1(3) . . . . ?
Tm2 C45 C55 C56 -95.7(4) . . . . ?
Tm2 C45 C55 C57 146.5(3) . . . . ?
Tm2 C45 C55 C58 26.0(5) . . . . ?
Tm2 C59 C60 C61 63.8(3) . . . . ?
Tm2 C59 C60 C68 -136.5(5) . . . . ?
Tm2 C59 C63 C62 -68.0(3) . . . . ?
Tm2 C59 C64 C65 -80.5(4) . . . . ?
Tm2 C59 C64 C66 164.3(3) . . . . ?
Tm2 C59 C64 C67 38.8(5) . . . . ?
Tm2 C60 C61 C62 69.1(3) . . . . ?
Tm2 C60 C68 C69 -73.2(5) . . . . ?
Tm2 C60 C68 C70 165.3(3) . . . . ?
Tm2 C60 C68 C71 48.2(5) . . . . ?
Tm2 C61 C62 C63 68.8(3) . . . . ?
Tm2 C61 C62 C72 -119.4(4) . . . . ?
Tm2 C62 C63 C59 71.0(3) . . . . ?
Tm2 C62 C72 C73 80.9(4) . . . . ?
Tm2 C62 C72 C74 -159.7(3) . . . . ?
Tm2 C62 C72 C75 -41.0(5) . . . . ?
Tm3 O5 C7 O6 -2.5(4) . . . . ?
Tm3 O5 C7 C5 176.8(3) . . . . ?
Tm3 O6 C7 O5 2.5(4) . . . . ?
Tm3 O6 C7 C5 -176.9(3) . . . . ?
Tm3 C76 C77 C78 64.3(3) . . . . ?
Tm3 C76 C77 C85 -136.5(5) . . . . ?
Tm3 C76 C80 C79 -69.9(3) . . . . ?
Tm3 C76 C81 C82 167.5(3) . . . . ?
Tm3 C76 C81 C83 -76.3(4) . . . . ?
Tm3 C76 C81 C84 43.9(5) . . . . ?
Tm3 C77 C78 C79 67.9(3) . . . . ?
Tm3 C77 C85 C86 49.6(5) . . . . ?
Tm3 C77 C85 C87 166.4(3) . . . . ?
Tm3 C77 C85 C88 -72.4(5) . . . . ?
Tm3 C78 C79 C80 66.9(3) . . . . ?
Tm3 C78 C79 C89 -122.9(5) . . . . ?
Tm3 C79 C80 C76 71.8(3) . . . . ?
Tm3 C79 C89 C90 -90.7(4) . . . . ?
Tm3 C79 C89 C91 31.7(5) . . . . ?
Tm3 C79 C89 C92 150.9(3) . . . . ?
Tm3 C93 C94 C95 64.8(3) . . . . ?
Tm3 C93 C94 C102 -137.8(5) . . . . ?
Tm3 C93 C97 C96 -69.2(3) . . . . ?
Tm3 C93 C98 C99 -78.1(4) . . . . ?
Tm3 C93 C98 C100 166.9(3) . . . . ?
Tm3 C93 C98 C101 41.8(5) . . . . ?
Tm3 C94 C95 C96 67.9(3) . . . . ?
Tm3 C94 C102 C103 -72.9(5) . . . . ?
Tm3 C94 C102 C104 165.1(3) . . . . ?
Tm3 C94 C102 C105 48.1(6) . . . . ?
Tm3 C95 C96 C97 67.6(3) . . . . ?
Tm3 C95 C96 C106 -121.8(4) . . . . ?
Tm3 C96 C97 C93 71.4(3) . . . . ?
Tm3 C96 C106 C107 -94.8(4) . . . . ?
Tm3 C96 C106 C108 146.4(3) . . . . ?
Tm3 C96 C106 C109 28.5(5) . . . . ?
O1 C1 C2 C3 -10.6(6) . . . . ?
O1 C1 C2 C4 167.1(4) . . . . ?
O2 C1 C2 C3 173.1(4) . . . . ?
O2 C1 C2 C4 -9.2(6) . . . . ?
C4 C5 C6 Tm2 51.5(18) . . . . ?
C4 C5 C6 O3 -33.2(5) . . . . ?
C4 C5 C6 O4 142.4(4) . . . . ?
C4 C5 C7 O5 -172.5(4) . . . . ?
C4 C5 C7 O6 6.8(6) . . . . ?
C6 C5 C7 O5 -2.7(6) . . . . ?
C6 C5 C7 O6 176.7(3) . . . . ?
C7 C5 C6 Tm2 -118.6(15) . . . . ?
C7 C5 C6 O3 156.7(4) . . . . ?
C7 C5 C6 O4 -27.7(6) . . . . ?
C8 C9 C10 Tm1 -70.3(3) . . . . ?
C8 C9 C10 C11 -2.6(5) . . . . ?
C8 C9 C10 C17 165.7(4) . . . . ?
C8 C12 C21 C22 62.3(6) . . . . ?
C8 C12 C21 C23 178.8(4) . . . . ?
C8 C12 C21 C24 -61.5(6) . . . . ?
C9 C8 C12 Tm1 64.0(3) . . . . ?
C9 C8 C12 C11 -0.3(5) . . . . ?
C9 C8 C12 C21 -174.9(4) . . . . ?
C9 C8 C13 C14 78.7(5) . . . . ?
C9 C8 C13 C15 -37.6(5) . . . . ?
C9 C8 C13 C16 -159.7(4) . . . . ?
C9 C10 C11 Tm1 -68.6(3) . . . . ?
C9 C10 C11 C12 2.4(5) . . . . ?
C9 C10 C17 C18 -69.4(5) . . . . ?
C9 C10 C17 C19 48.8(6) . . . . ?
C9 C10 C17 C20 170.7(4) . . . . ?
C10 C11 C12 Tm1 -69.0(3) . . . . ?
C10 C11 C12 C8 -1.3(5) . . . . ?
C10 C11 C12 C21 174.1(4) . . . . ?
C11 C10 C17 C18 96.5(5) . . . . ?
C11 C10 C17 C19 -145.3(5) . . . . ?
C11 C10 C17 C20 -23.4(6) . . . . ?
C11 C12 C21 C22 -111.7(5) . . . . ?
C11 C12 C21 C23 4.8(5) . . . . ?
C11 C12 C21 C24 124.5(4) . . . . ?
C12 C8 C9 Tm1 -65.9(3) . . . . ?
C12 C8 C9 C10 1.9(5) . . . . ?
C12 C8 C13 C14 -77.5(6) . . . . ?
C12 C8 C13 C15 166.2(5) . . . . ?
C12 C8 C13 C16 44.2(7) . . . . ?
C13 C8 C9 Tm1 132.1(4) . . . . ?
C13 C8 C9 C10 -160.2(4) . . . . ?
C13 C8 C12 Tm1 -137.9(5) . . . . ?
C13 C8 C12 C11 157.8(4) . . . . ?
C13 C8 C12 C21 -16.8(8) . . . . ?
C17 C10 C11 Tm1 123.2(4) . . . . ?
C17 C10 C11 C12 -165.8(4) . . . . ?
C25 C26 C27 Tm1 66.2(3) . . . . ?
C25 C26 C27 C28 -1.4(5) . . . . ?
C25 C26 C34 C35 -60.9(7) . . . . ?
C25 C26 C34 C36 178.8(5) . . . . ?
C25 C26 C34 C37 63.0(6) . . . . ?
C26 C25 C29 Tm1 -67.1(3) . . . . ?
C26 C25 C29 C28 1.2(5) . . . . ?
C26 C25 C30 C31 39.1(7) . . . . ?
C26 C25 C30 C32 161.8(5) . . . . ?
C26 C25 C30 C33 -82.4(6) . . . . ?
C26 C27 C28 Tm1 70.3(3) . . . . ?
C26 C27 C28 C29 2.1(5) . . . . ?
C26 C27 C28 C38 -163.6(4) . . . . ?
C27 C26 C34 C35 129.5(4) . . . . ?
C27 C26 C34 C36 9.2(6) . . . . ?
C27 C26 C34 C37 -106.6(4) . . . . ?
C27 C28 C29 Tm1 68.7(3) . . . . ?
C27 C28 C29 C25 -2.0(5) . . . . ?
C27 C28 C38 C39 -36.6(6) . . . . ?
C27 C28 C38 C40 -159.2(4) . . . . ?
C27 C28 C38 C41 81.9(5) . . . . ?
C29 C25 C26 Tm1 63.9(3) . . . . ?
C29 C25 C26 C27 0.1(5) . . . . ?
C29 C25 C26 C34 -170.5(4) . . . . ?
C29 C25 C30 C31 -164.8(4) . . . . ?
C29 C25 C30 C32 -42.0(6) . . . . ?
C29 C25 C30 C33 73.7(5) . . . . ?
C29 C28 C38 C39 160.8(4) . . . . ?
C29 C28 C38 C40 38.2(6) . . . . ?
C29 C28 C38 C41 -80.7(5) . . . . ?
C30 C25 C26 Tm1 -137.9(5) . . . . ?
C30 C25 C26 C27 158.2(5) . . . . ?
C30 C25 C26 C34 -12.4(8) . . . . ?
C30 C25 C29 Tm1 131.0(4) . . . . ?
C30 C25 C29 C28 -160.7(4) . . . . ?
C34 C26 C27 Tm1 -121.6(4) . . . . ?
C34 C26 C27 C28 170.9(4) . . . . ?
C38 C28 C29 Tm1 -125.9(4) . . . . ?
C38 C28 C29 C25 163.3(4) . . . . ?
C42 C43 C44 Tm2 -66.5(3) . . . . ?
C42 C43 C44 C45 2.0(5) . . . . ?
C42 C43 C51 C52 34.9(7) . . . . ?
C42 C43 C51 C53 -85.8(6) . . . . ?
C42 C43 C51 C54 158.3(5) . . . . ?
C43 C42 C46 Tm2 67.0(3) . . . . ?
C43 C42 C46 C45 -2.9(5) . . . . ?
C43 C42 C47 C48 65.5(6) . . . . ?
C43 C42 C47 C49 -59.8(6) . . . . ?
C43 C42 C47 C50 -179.3(4) . . . . ?
C43 C44 C45 Tm2 -70.7(3) . . . . ?
C43 C44 C45 C46 -3.7(5) . . . . ?
C43 C44 C45 C55 166.2(4) . . . . ?
C44 C43 C51 C52 -169.6(4) . . . . ?
C44 C43 C51 C53 69.6(5) . . . . ?
C44 C43 C51 C54 -46.3(5) . . . . ?
C44 C45 C46 Tm2 -68.0(3) . . . . ?
C44 C45 C46 C42 4.1(5) . . . . ?
C44 C45 C55 C56 2.5(6) . . . . ?
C44 C45 C55 C57 -115.4(5) . . . . ?
C44 C45 C55 C58 124.2(5) . . . . ?
C46 C42 C43 Tm2 -63.5(3) . . . . ?
C46 C42 C43 C44 0.6(4) . . . . ?
C46 C42 C43 C51 157.8(4) . . . . ?
C46 C42 C47 C48 -103.1(5) . . . . ?
C46 C42 C47 C49 131.7(4) . . . . ?
C46 C42 C47 C50 12.2(6) . . . . ?
C46 C45 C55 C56 170.5(4) . . . . ?
C46 C45 C55 C57 52.6(6) . . . . ?
C46 C45 C55 C58 -67.9(6) . . . . ?
C47 C42 C43 Tm2 126.7(5) . . . . ?
C47 C42 C43 C44 -169.2(4) . . . . ?
C47 C42 C43 C51 -12.0(8) . . . . ?
C47 C42 C46 Tm2 -121.8(4) . . . . ?
C47 C42 C46 C45 168.3(4) . . . . ?
C51 C43 C44 Tm2 131.6(3) . . . . ?
C51 C43 C44 C45 -160.0(4) . . . . ?
C55 C45 C46 Tm2 121.8(4) . . . . ?
C55 C45 C46 C42 -166.2(4) . . . . ?
C59 C60 C61 Tm2 -67.4(3) . . . . ?
C59 C60 C61 C62 1.7(5) . . . . ?
C59 C60 C68 C69 40.7(6) . . . . ?
C59 C60 C68 C70 -80.8(6) . . . . ?
C59 C60 C68 C71 162.1(5) . . . . ?
C60 C59 C63 Tm2 66.0(3) . . . . ?
C60 C59 C63 C62 -2.1(5) . . . . ?
C60 C59 C64 C65 176.4(4) . . . . ?
C60 C59 C64 C66 61.2(6) . . . . ?
C60 C59 C64 C67 -64.3(6) . . . . ?
C60 C61 C62 Tm2 -71.7(3) . . . . ?
C60 C61 C62 C63 -2.9(5) . . . . ?
C60 C61 C62 C72 168.8(4) . . . . ?
C61 C60 C68 C69 -161.5(4) . . . . ?
C61 C60 C68 C70 77.0(5) . . . . ?
C61 C60 C68 C71 -40.0(5) . . . . ?
C61 C62 C63 Tm2 -67.9(3) . . . . ?
C61 C62 C63 C59 3.1(5) . . . . ?
C61 C62 C72 C73 174.9(4) . . . . ?
C61 C62 C72 C74 -65.7(6) . . . . ?
C61 C62 C72 C75 53.0(6) . . . . ?
C63 C59 C60 Tm2 -63.7(3) . . . . ?
C63 C59 C60 C61 0.2(4) . . . . ?
C63 C59 C60 C68 159.9(4) . . . . ?
C63 C59 C64 C65 7.4(6) . . . . ?
C63 C59 C64 C66 -107.8(5) . . . . ?
C63 C59 C64 C67 126.8(4) . . . . ?
C63 C62 C72 C73 -15.1(6) . . . . ?
C63 C62 C72 C74 104.3(5) . . . . ?
C63 C62 C72 C75 -137.0(5) . . . . ?
C64 C59 C60 Tm2 126.3(5) . . . . ?
C64 C59 C60 C61 -169.9(4) . . . . ?
C64 C59 C60 C68 -10.2(8) . . . . ?
C64 C59 C63 Tm2 -122.5(4) . . . . ?
C64 C59 C63 C62 169.5(4) . . . . ?
C68 C60 C61 Tm2 129.3(3) . . . . ?
C68 C60 C61 C62 -161.6(4) . . . . ?
C72 C62 C63 Tm2 120.3(4) . . . . ?
C72 C62 C63 C59 -168.7(4) . . . . ?
C76 C77 C78 Tm3 -66.4(3) . . . . ?
C76 C77 C78 C79 1.5(5) . . . . ?
C76 C77 C85 C86 162.6(4) . . . . ?
C76 C77 C85 C87 -80.5(6) . . . . ?
C76 C77 C85 C88 40.7(7) . . . . ?
C77 C76 C80 Tm3 67.0(3) . . . . ?
C77 C76 C80 C79 -2.9(5) . . . . ?
C77 C76 C81 C82 61.7(6) . . . . ?
C77 C76 C81 C83 177.9(4) . . . . ?
C77 C76 C81 C84 -61.9(6) . . . . ?
C77 C78 C79 Tm3 -70.2(3) . . . . ?
C77 C78 C79 C80 -3.3(5) . . . . ?
C77 C78 C79 C89 166.9(4) . . . . ?
C78 C77 C85 C86 -40.2(5) . . . . ?
C78 C77 C85 C87 76.7(5) . . . . ?
C78 C77 C85 C88 -162.1(4) . . . . ?
C78 C79 C80 Tm3 -68.0(3) . . . . ?
C78 C79 C80 C76 3.8(5) . . . . ?
C78 C79 C89 C90 8.1(7) . . . . ?
C78 C79 C89 C91 130.4(5) . . . . ?
C78 C79 C89 C92 -110.4(5) . . . . ?
C80 C76 C77 Tm3 -63.5(3) . . . . ?
C80 C76 C77 C78 0.8(4) . . . . ?
C80 C76 C77 C85 159.9(4) . . . . ?
C80 C76 C81 C82 -105.8(4) . . . . ?
C80 C76 C81 C83 10.5(5) . . . . ?
C80 C76 C81 C84 130.7(4) . . . . ?
C80 C79 C89 C90 176.6(4) . . . . ?
C80 C79 C89 C91 -61.1(6) . . . . ?
C80 C79 C89 C92 58.1(6) . . . . ?
C81 C76 C77 Tm3 127.7(5) . . . . ?
C81 C76 C77 C78 -167.9(4) . . . . ?
C81 C76 C77 C85 -8.8(8) . . . . ?
C81 C76 C80 Tm3 -122.5(3) . . . . ?
C81 C76 C80 C79 167.6(4) . . . . ?
C85 C77 C78 Tm3 130.6(3) . . . . ?
C85 C77 C78 C79 -161.5(4) . . . . ?
C89 C79 C80 Tm3 121.2(4) . . . . ?
C89 C79 C80 C76 -167.0(4) . . . . ?
C93 C94 C95 Tm3 -66.9(3) . . . . ?
C93 C94 C95 C96 0.9(5) . . . . ?
C93 C94 C102 C103 41.5(7) . . . . ?
C93 C94 C102 C104 -80.5(6) . . . . ?
C93 C94 C102 C105 162.6(5) . . . . ?
C94 C93 C97 Tm3 66.7(3) . . . . ?
C94 C93 C97 C96 -2.5(5) . . . . ?
C94 C93 C98 C99 178.8(4) . . . . ?
C94 C93 C98 C100 63.8(6) . . . . ?
C94 C93 C98 C101 -61.3(6) . . . . ?
C94 C95 C96 Tm3 -70.0(3) . . . . ?
C94 C95 C96 C97 -2.4(5) . . . . ?
C94 C95 C96 C106 168.2(4) . . . . ?
C95 C94 C102 C103 -163.0(4) . . . . ?
C95 C94 C102 C104 75.0(5) . . . . ?
C95 C94 C102 C105 -41.9(5) . . . . ?
C95 C96 C97 Tm3 -68.4(3) . . . . ?
C95 C96 C97 C93 3.0(5) . . . . ?
C95 C96 C106 C107 2.8(6) . . . . ?
C95 C96 C106 C108 -116.1(5) . . . . ?
C95 C96 C106 C109 126.1(5) . . . . ?
C97 C93 C94 Tm3 -63.9(3) . . . . ?
C97 C93 C94 C95 0.9(4) . . . . ?
C97 C93 C94 C102 158.4(5) . . . . ?
C97 C93 C98 C99 8.7(5) . . . . ?
C97 C93 C98 C100 -106.3(4) . . . . ?
C97 C93 C98 C101 128.6(4) . . . . ?
C97 C96 C106 C107 171.7(4) . . . . ?
C97 C96 C106 C108 52.8(5) . . . . ?
C97 C96 C106 C109 -65.0(6) . . . . ?
C98 C93 C94 Tm3 125.1(5) . . . . ?
C98 C93 C94 C95 -170.1(4) . . . . ?
C98 C93 C94 C102 -12.7(8) . . . . ?
C98 C93 C97 Tm3 -120.9(4) . . . . ?
C98 C93 C97 C96 169.9(4) . . . . ?
C102 C94 C95 Tm3 131.3(3) . . . . ?
C102 C94 C95 C96 -160.8(4) . . . . ?
C106 C96 C97 Tm3 120.6(4) . . . . ?
C106 C96 C97 C93 -167.9(4) . . . . ?

_shelx_res_file                  
;
TITL ts126_0ma C 1 2/c 1 R = 0.04 New:I2/a
    ts126_0ma_pl.res
    created by SHELXL-2018/3 at 16:40:04 on 07-Sep-2021
CELL 0.71073 29.457 16.1306 46.333 90 105.969 90
ZERR 8 0.002 0.0012 0.004 0 0.005 0
LATT 2
SYMM 0.5-X,+Y,-Z
SFAC C H O Tm
UNIT 872 1416 48 24

L.S. 10
PLAN  20
SIZE 0.04 0.1 0.12
TEMP -123
CONF
BOND $H
MORE -1
fmap 2
acta
OMIT 2 0 0
OMIT 1 1 0
OMIT 0 0 2
OMIT 0 1 1
OMIT -2 1 1
OMIT -2 0 2
OMIT 2 0 2
OMIT 2 1 3
OMIT 1 1 4
OMIT -1 2 1
REM <olex2.extras>
REM <HklSrc "%.\\TS126_0ma_sx.hkl">
REM </olex2.extras>

WGHT    0.016400   93.616394
FVAR       0.05173
TM1   4    0.381850    0.781125    0.441719    11.00000    0.01817    0.02198 =
         0.02043    0.00349    0.00213   -0.00181
TM2   4    0.103756    0.729965    0.304597    11.00000    0.01739    0.01940 =
         0.02313    0.00089    0.00764    0.00119
TM3   4    0.228689    0.345919    0.363963    11.00000    0.01722    0.02036 =
         0.02099    0.00103    0.00547    0.00201
O1    3    0.368979    0.748478    0.391810    11.00000    0.02408    0.02930 =
         0.03070    0.00079    0.00776   -0.00562
O2    3    0.310515    0.731124    0.412174    11.00000    0.01795    0.02866 =
         0.02872    0.00232    0.00641   -0.00231
O3    3    0.171884    0.722672    0.344181    11.00000    0.02152    0.02348 =
         0.02773   -0.00052    0.00407    0.00197
O4    3    0.143477    0.607111    0.319287    11.00000    0.02085    0.02587 =
         0.02695    0.00145    0.00240    0.00309
O5    3    0.186465    0.466701    0.350343    11.00000    0.01530    0.01529 =
         0.03185    0.00208    0.00799   -0.00045
O6    3    0.263671    0.476887    0.370341    11.00000    0.01815    0.02274 =
         0.02675    0.00644    0.00143    0.00552
C1    1    0.326975    0.724479    0.389710    11.00000    0.01656    0.01944 =
         0.02738   -0.00080    0.00368   -0.00126
C2    1    0.299964    0.684754    0.361232    11.00000    0.01772    0.02123 =
         0.02734    0.00451    0.00436    0.00031
C3    1    0.321242    0.689853    0.335329    11.00000    0.02845    0.03810 =
         0.02919    0.00179    0.00779   -0.00645
AFIX 137
H3A   2    0.298776    0.668102    0.317206    11.00000   -1.50000
H3B   2    0.350331    0.656990    0.339826    11.00000   -1.50000
H3C   2    0.328509    0.747795    0.332047    11.00000   -1.50000
AFIX   0
C4    1    0.260790    0.645297    0.359427    11.00000    0.02450    0.02053 =
         0.01761    0.00174    0.00596    0.00567
C5    1    0.221222    0.601638    0.353966    11.00000    0.01260    0.02019 =
         0.01442    0.00002    0.00198    0.00079
C6    1    0.175609    0.645418    0.338583    11.00000    0.02251    0.02202 =
         0.02138    0.00437    0.00809   -0.00313
C7    1    0.223847    0.509990    0.358536    11.00000    0.01627    0.02349 =
         0.01568   -0.00138    0.00467   -0.00085
C8    1    0.372541    0.927897    0.468738    11.00000    0.02818    0.02361 =
         0.02499    0.00195    0.00698   -0.00472
C9    1    0.414288    0.930719    0.458633    11.00000    0.01817    0.02717 =
         0.02344    0.00161   -0.00065   -0.00659
AFIX  43
H9    2    0.445550    0.932377    0.471513    11.00000   -1.20000
AFIX   0
C10   1    0.402817    0.930708    0.427063    11.00000    0.02543    0.02387 =
         0.02510    0.00651    0.00481   -0.00417
C11   1    0.353173    0.923976    0.417301    11.00000    0.02477    0.02664 =
         0.01834    0.00642    0.00073   -0.00231
AFIX  43
H11   2    0.335330    0.920391    0.396863    11.00000   -1.20000
AFIX   0
C12   1    0.333305    0.923250    0.442008    11.00000    0.02094    0.02025 =
         0.03172    0.00171    0.00714   -0.00350
C13   1    0.376683    0.956266    0.501312    11.00000    0.03575    0.02883 =
         0.02370   -0.00118    0.00843   -0.00572
C14   1    0.376397    1.052170    0.500879    11.00000    0.05439    0.02898 =
         0.04136   -0.00660    0.01294   -0.01046
AFIX 137
H14A  2    0.346055    1.071897    0.488072    11.00000   -1.50000
H14B  2    0.401991    1.072251    0.492956    11.00000   -1.50000
H14C  2    0.380963    1.073112    0.521336    11.00000   -1.50000
AFIX   0
C15   1    0.424010    0.929253    0.522998    11.00000    0.05538    0.05040 =
         0.02116   -0.00172   -0.00023    0.00324
AFIX 137
H15A  2    0.450102    0.949832    0.515658    11.00000   -1.50000
H15B  2    0.425343    0.868601    0.524142    11.00000   -1.50000
H15C  2    0.426697    0.952140    0.542992    11.00000   -1.50000
AFIX   0
C16   1    0.338462    0.926513    0.515535    11.00000    0.05399    0.03602 =
         0.03138   -0.00663    0.01645   -0.00281
AFIX 137
H16A  2    0.339463    0.865911    0.517076    11.00000   -1.50000
H16B  2    0.307397    0.943916    0.503022    11.00000   -1.50000
H16C  2    0.344041    0.950652    0.535619    11.00000   -1.50000
AFIX   0
C17   1    0.436148    0.952043    0.408037    11.00000    0.02708    0.03443 =
         0.02626    0.01044    0.00919   -0.00394
C18   1    0.445888    1.045290    0.411937    11.00000    0.04425    0.04239 =
         0.04661    0.01603    0.01607   -0.01270
AFIX 137
H18A  2    0.460417    1.057611    0.433189    11.00000   -1.50000
H18B  2    0.416122    1.075852    0.404956    11.00000   -1.50000
H18C  2    0.467353    1.062031    0.400158    11.00000   -1.50000
AFIX   0
C19   1    0.482967    0.905199    0.419112    11.00000    0.03347    0.05827 =
         0.05061    0.01505    0.02022    0.00366
AFIX 137
H19A  2    0.477148    0.845462    0.416612    11.00000   -1.50000
H19B  2    0.497244    0.917667    0.440381    11.00000   -1.50000
H19C  2    0.504458    0.922503    0.407427    11.00000   -1.50000
AFIX   0
C20   1    0.413660    0.931672    0.374925    11.00000    0.04704    0.04841 =
         0.03307    0.00817    0.01834   -0.00638
AFIX 137
H20A  2    0.384616    0.964003    0.367492    11.00000   -1.50000
H20B  2    0.406174    0.872402    0.372807    11.00000   -1.50000
H20C  2    0.435787    0.945565    0.363269    11.00000   -1.50000
AFIX   0
C21   1    0.279173    0.924798    0.436705    11.00000    0.02038    0.02576 =
         0.03769    0.00386    0.00823    0.00186
C22   1    0.263796    1.007233    0.447283    11.00000    0.02895    0.02962 =
         0.05353   -0.00012    0.00987    0.00541
AFIX 137
H22A  2    0.274534    1.052980    0.436888    11.00000   -1.50000
H22B  2    0.277704    1.012922    0.468982    11.00000   -1.50000
H22C  2    0.229291    1.008657    0.442763    11.00000   -1.50000
AFIX   0
C23   1    0.254029    0.919555    0.402916    11.00000    0.02158    0.03959 =
         0.03971    0.00800    0.00265   -0.00081
AFIX 137
H23A  2    0.262026    0.866953    0.394928    11.00000   -1.50000
H23B  2    0.264252    0.965750    0.392470    11.00000   -1.50000
H23C  2    0.219798    0.922623    0.399836    11.00000   -1.50000
AFIX   0
C24   1    0.260378    0.852440    0.451750    11.00000    0.02582    0.03234 =
         0.04334   -0.00417    0.01170   -0.00432
AFIX 137
H24A  2    0.276304    0.852246    0.473313    11.00000   -1.50000
H24B  2    0.266561    0.799964    0.442865    11.00000   -1.50000
H24C  2    0.226299    0.859021    0.448654    11.00000   -1.50000
AFIX   0
C25   1    0.457691    0.694617    0.473830    11.00000    0.02261    0.02998 =
         0.03227    0.00462    0.00403   -0.00115
C26   1    0.437683    0.644432    0.447567    11.00000    0.02653    0.02862 =
         0.03165    0.00953    0.00871    0.00182
C27   1    0.391749    0.620470    0.449310    11.00000    0.02011    0.02355 =
         0.02415    0.00293    0.00005    0.00048
AFIX  43
H27   2    0.370186    0.587888    0.434674    11.00000   -1.20000
AFIX   0
C28   1    0.382730    0.651575    0.475594    11.00000    0.02597    0.02404 =
         0.02847    0.00826    0.00425    0.00041
C29   1    0.422859    0.698296    0.490097    11.00000    0.03077    0.03103 =
         0.02332    0.00392   -0.00065   -0.00101
AFIX  43
H29   2    0.426368    0.728242    0.508236    11.00000   -1.20000
AFIX   0
C30   1    0.509362    0.717291    0.490834    11.00000    0.02450    0.03613 =
         0.03571    0.00154   -0.00224    0.00198
C31   1    0.543655    0.734838    0.472171    11.00000    0.02019    0.04402 =
         0.05508    0.00502    0.00039   -0.00052
AFIX 137
H31A  2    0.574621    0.749520    0.485525    11.00000   -1.50000
H31B  2    0.531676    0.780949    0.458412    11.00000   -1.50000
H31C  2    0.546692    0.685313    0.460593    11.00000   -1.50000
AFIX   0
C32   1    0.511224    0.793380    0.510930    11.00000    0.02172    0.05484 =
         0.04240   -0.00055   -0.00923    0.00471
AFIX 137
H32A  2    0.544139    0.805517    0.521662    11.00000   -1.50000
H32B  2    0.493295    0.782151    0.525457    11.00000   -1.50000
H32C  2    0.497428    0.841131    0.498522    11.00000   -1.50000
AFIX   0
C33   1    0.528539    0.643153    0.511893    11.00000    0.03568    0.04981 =
         0.04486    0.01442   -0.00192    0.00484
AFIX 137
H33A  2    0.507708    0.632836    0.524753    11.00000   -1.50000
H33B  2    0.560384    0.656030    0.524421    11.00000   -1.50000
H33C  2    0.529662    0.593677    0.499834    11.00000   -1.50000
AFIX   0
C34   1    0.457720    0.606044    0.422960    11.00000    0.02491    0.03370 =
         0.03692    0.00324    0.00900    0.00077
C35   1    0.476838    0.669053    0.404434    11.00000    0.03259    0.04219 =
         0.03788    0.00153    0.01343   -0.00420
AFIX 137
H35A  2    0.451099    0.705158    0.393461    11.00000   -1.50000
H35B  2    0.490124    0.639595    0.390137    11.00000   -1.50000
H35C  2    0.501504    0.702661    0.417867    11.00000   -1.50000
AFIX   0
C36   1    0.420069    0.555841    0.400229    11.00000    0.03713    0.03707 =
         0.04671   -0.00706    0.01954   -0.00058
AFIX 137
H36A  2    0.433910    0.531951    0.385140    11.00000   -1.50000
H36B  2    0.393768    0.592295    0.390350    11.00000   -1.50000
H36C  2    0.408472    0.511201    0.410674    11.00000   -1.50000
AFIX   0
C37   1    0.496793    0.542627    0.437851    11.00000    0.03229    0.03568 =
         0.05757   -0.00020    0.01095    0.00689
AFIX 137
H37A  2    0.523037    0.571589    0.451843    11.00000   -1.50000
H37B  2    0.508216    0.515205    0.422314    11.00000   -1.50000
H37C  2    0.483791    0.501056    0.448796    11.00000   -1.50000
AFIX   0
C38   1    0.343717    0.621405    0.488933    11.00000    0.03456    0.02783 =
         0.02980    0.00804    0.01175   -0.00505
C39   1    0.298742    0.598791    0.464861    11.00000    0.03660    0.03872 =
         0.04283    0.00184    0.01460   -0.01291
AFIX 137
H39A  2    0.305961    0.557069    0.451396    11.00000   -1.50000
H39B  2    0.285810    0.648430    0.453313    11.00000   -1.50000
H39C  2    0.275514    0.576320    0.474385    11.00000   -1.50000
AFIX   0
C40   1    0.331982    0.685347    0.509613    11.00000    0.05115    0.05224 =
         0.04856   -0.01006    0.02595   -0.01170
AFIX 137
H40A  2    0.320178    0.735755    0.498203    11.00000   -1.50000
H40B  2    0.360447    0.698498    0.525714    11.00000   -1.50000
H40C  2    0.307710    0.663255    0.518334    11.00000   -1.50000
AFIX   0
C41   1    0.363517    0.543219    0.506959    11.00000    0.05660    0.04104 =
         0.05664    0.02198    0.02495   -0.00343
AFIX 137
H41A  2    0.391006    0.558080    0.523527    11.00000   -1.50000
H41B  2    0.372985    0.503173    0.493799    11.00000   -1.50000
H41C  2    0.339190    0.518531    0.515049    11.00000   -1.50000
AFIX   0
C42   1    0.063262    0.760163    0.349755    11.00000    0.01977    0.02784 =
         0.02452   -0.00327    0.00988    0.00049
C43   1    0.035466    0.807352    0.324470    11.00000    0.02239    0.02459 =
         0.02914    0.00152    0.01288    0.00431
C44   1    0.013754    0.747327    0.301934    11.00000    0.02105    0.02440 =
         0.02688   -0.00023    0.01169    0.00103
AFIX  43
H44   2   -0.005895    0.760686    0.282544    11.00000   -1.20000
AFIX   0
C45   1    0.025502    0.666399    0.312448    11.00000    0.02319    0.02610 =
         0.02598    0.00012    0.01124    0.00224
C46   1    0.057218    0.675535    0.341067    11.00000    0.01952    0.02585 =
         0.02983    0.00317    0.00878    0.00379
AFIX  43
H46   2    0.072703    0.630711    0.353119    11.00000   -1.20000
AFIX   0
C47   1    0.088733    0.784412    0.382341    11.00000    0.03437    0.03649 =
         0.02564   -0.00244    0.00927    0.00310
C48   1    0.051179    0.810612    0.398317    11.00000    0.04213    0.06151 =
         0.03006   -0.01137    0.01523    0.00322
AFIX 137
H48A  2    0.027789    0.766265    0.396375    11.00000   -1.50000
H48B  2    0.035421    0.861377    0.389062    11.00000   -1.50000
H48C  2    0.066575    0.820764    0.419620    11.00000   -1.50000
AFIX   0
C49   1    0.126940    0.850917    0.385927    11.00000    0.03394    0.04565 =
         0.03955   -0.01259    0.00519    0.00121
AFIX 137
H49A  2    0.113434    0.900184    0.374344    11.00000   -1.50000
H49B  2    0.152805    0.829433    0.378556    11.00000   -1.50000
H49C  2    0.139048    0.865718    0.407177    11.00000   -1.50000
AFIX   0
C50   1    0.114010    0.708629    0.399990    11.00000    0.04938    0.05035 =
         0.02347    0.00199    0.00521    0.01032
AFIX 137
H50A  2    0.136706    0.686307    0.390012    11.00000   -1.50000
H50B  2    0.090664    0.665938    0.400686    11.00000   -1.50000
H50C  2    0.130710    0.725525    0.420477    11.00000   -1.50000
AFIX   0
C51   1    0.013281    0.894885    0.320778    11.00000    0.02845    0.02436 =
         0.03593   -0.00417    0.01173    0.00616
C52   1    0.039696    0.965059    0.340774    11.00000    0.03694    0.03068 =
         0.05069   -0.00733    0.01334    0.00239
AFIX 137
H52A  2    0.071047    0.971732    0.337609    11.00000   -1.50000
H52B  2    0.043048    0.951502    0.361876    11.00000   -1.50000
H52C  2    0.021887    1.016820    0.335623    11.00000   -1.50000
AFIX   0
C53   1   -0.035205    0.885844    0.327104    11.00000    0.03319    0.04292 =
         0.04454   -0.00581    0.01581    0.00678
AFIX 137
H53A  2   -0.030719    0.867512    0.347866    11.00000   -1.50000
H53B  2   -0.054203    0.844846    0.313350    11.00000   -1.50000
H53C  2   -0.051510    0.939430    0.324115    11.00000   -1.50000
AFIX   0
C54   1    0.004044    0.925288    0.288320    11.00000    0.04524    0.02491 =
         0.04870    0.00617    0.01847    0.01881
AFIX 137
H54A  2   -0.017076    0.886362    0.274773    11.00000   -1.50000
H54B  2    0.034013    0.928719    0.283054    11.00000   -1.50000
H54C  2   -0.010707    0.980213    0.286388    11.00000   -1.50000
AFIX   0
C55   1    0.002900    0.585333    0.299027    11.00000    0.01968    0.02360 =
         0.03425    0.00002    0.00733   -0.00331
C56   1   -0.035625    0.599346    0.270044    11.00000    0.03281    0.04442 =
         0.04348   -0.00479    0.00118   -0.01038
AFIX 137
H56A  2   -0.021652    0.621694    0.254771    11.00000   -1.50000
H56B  2   -0.058795    0.638803    0.273614    11.00000   -1.50000
H56C  2   -0.051301    0.546589    0.263035    11.00000   -1.50000
AFIX   0
C57   1   -0.020100    0.546075    0.321492    11.00000    0.05651    0.06070 =
         0.05471    0.00367    0.01504   -0.02993
AFIX 137
H57A  2   -0.041383    0.586249    0.326853    11.00000   -1.50000
H57B  2    0.004427    0.529760    0.339579    11.00000   -1.50000
H57C  2   -0.038105    0.497020    0.312461    11.00000   -1.50000
AFIX   0
C58   1    0.039194    0.527534    0.292947    11.00000    0.02677    0.03612 =
         0.10971   -0.03618    0.00151   -0.00165
AFIX 137
H58A  2    0.062168    0.512819    0.311930    11.00000   -1.50000
H58B  2    0.055483    0.554895    0.279749    11.00000   -1.50000
H58C  2    0.023604    0.477186    0.283196    11.00000   -1.50000
AFIX   0
C59   1    0.138004    0.705155    0.255944    11.00000    0.02105    0.02440 =
         0.02587    0.00278    0.01003    0.00463
C60   1    0.095904    0.754529    0.245280    11.00000    0.02442    0.02490 =
         0.02474    0.00598    0.00844    0.00169
C61   1    0.105189    0.831580    0.260987    11.00000    0.02796    0.02088 =
         0.03256    0.00322    0.01399    0.00646
AFIX  43
H61   2    0.083249    0.875867    0.258835    11.00000   -1.20000
AFIX   0
C62   1    0.151745    0.832519    0.280215    11.00000    0.02927    0.02510 =
         0.02695    0.00399    0.01375   -0.00185
C63   1    0.170456    0.754308    0.277521    11.00000    0.02116    0.03014 =
         0.02811    0.00675    0.01014    0.00526
AFIX  43
H63   2    0.200942    0.736309    0.288676    11.00000   -1.20000
AFIX   0
C64   1    0.153779    0.622347    0.245139    11.00000    0.03330    0.02996 =
         0.02307    0.00341    0.01056    0.01167
C65   1    0.204083    0.600153    0.263745    11.00000    0.04226    0.04379 =
         0.03778    0.00247    0.01082    0.02493
AFIX 137
H65A  2    0.204813    0.595106    0.284946    11.00000   -1.50000
H65B  2    0.225965    0.643844    0.261481    11.00000   -1.50000
H65C  2    0.213532    0.547361    0.256667    11.00000   -1.50000
AFIX   0
C66   1    0.157258    0.631843    0.212691    11.00000    0.04507    0.04175 =
         0.03267    0.00564    0.01872    0.01729
AFIX 137
H66A  2    0.175970    0.681175    0.211317    11.00000   -1.50000
H66B  2    0.125498    0.637706    0.198991    11.00000   -1.50000
H66C  2    0.172518    0.582680    0.207149    11.00000   -1.50000
AFIX   0
C67   1    0.123754    0.547400    0.247598    11.00000    0.05505    0.02721 =
         0.03542   -0.00094    0.01558    0.00077
AFIX 137
H67A  2    0.090649    0.558813    0.237102    11.00000   -1.50000
H67B  2    0.126653    0.535915    0.268800    11.00000   -1.50000
H67C  2    0.134609    0.499170    0.238478    11.00000   -1.50000
AFIX   0
C68   1    0.053486    0.750775    0.216439    11.00000    0.02395    0.03012 =
         0.02303    0.00360    0.00639    0.00579
C69   1    0.034854    0.664560    0.205859    11.00000    0.02935    0.04603 =
         0.03579   -0.00636    0.00334   -0.00235
AFIX 137
H69A  2    0.025365    0.636204    0.221983    11.00000   -1.50000
H69B  2    0.059694    0.632538    0.200581    11.00000   -1.50000
H69C  2    0.007535    0.669556    0.188215    11.00000   -1.50000
AFIX   0
C70   1    0.069806    0.793096    0.191208    11.00000    0.04393    0.04918 =
         0.03975    0.01511    0.01838    0.01149
AFIX 137
H70A  2    0.096491    0.762348    0.187707    11.00000   -1.50000
H70B  2    0.079596    0.850110    0.197113    11.00000   -1.50000
H70C  2    0.043712    0.793754    0.172753    11.00000   -1.50000
AFIX   0
C71   1    0.011725    0.799456    0.220840    11.00000    0.02606    0.05096 =
         0.03506    0.00160    0.00516    0.01351
AFIX 137
H71A  2    0.021318    0.856918    0.226095    11.00000   -1.50000
H71B  2    0.000961    0.774292    0.237050    11.00000   -1.50000
H71C  2   -0.014033    0.798551    0.202214    11.00000   -1.50000
AFIX   0
C72   1    0.178285    0.907550    0.296751    11.00000    0.03121    0.02652 =
         0.03756   -0.00300    0.01653   -0.00866
C73   1    0.225736    0.882583    0.317392    11.00000    0.04368    0.03919 =
         0.04829   -0.00422    0.00123   -0.01593
AFIX 137
H73A  2    0.245062    0.857534    0.305547    11.00000   -1.50000
H73B  2    0.221024    0.842346    0.332151    11.00000   -1.50000
H73C  2    0.241820    0.931717    0.327829    11.00000   -1.50000
AFIX   0
C74   1    0.185906    0.967812    0.272658    11.00000    0.05721    0.03773 =
         0.05631    0.00680    0.01778   -0.01749
AFIX 137
H74A  2    0.155274    0.988303    0.260525    11.00000   -1.50000
H74B  2    0.201973    0.938779    0.259696    11.00000   -1.50000
H74C  2    0.205314    1.014639    0.282446    11.00000   -1.50000
AFIX   0
C75   1    0.149747    0.950946    0.314867    11.00000    0.05459    0.05078 =
         0.06991   -0.02876    0.02671   -0.01427
AFIX 137
H75A  2    0.144676    0.913073    0.330225    11.00000   -1.50000
H75B  2    0.119173    0.967806    0.301539    11.00000   -1.50000
H75C  2    0.166908    1.000066    0.324570    11.00000   -1.50000
AFIX   0
C76   1    0.182891    0.351609    0.407039    11.00000    0.02351    0.02200 =
         0.02178    0.00407    0.00758    0.00067
C77   1    0.184461    0.264328    0.399763    11.00000    0.02096    0.02566 =
         0.01914    0.00340    0.00387   -0.00034
C78   1    0.233375    0.242334    0.408359    11.00000    0.02419    0.02429 =
         0.02321    0.00531    0.00570    0.00153
AFIX  43
H78   2    0.245146    0.188835    0.405756    11.00000   -1.20000
AFIX   0
C79   1    0.261704    0.309996    0.421127    11.00000    0.02465    0.02848 =
         0.02215    0.00311    0.00380   -0.00155
C80   1    0.230830    0.376638    0.419090    11.00000    0.02427    0.02517 =
         0.01940    0.00137    0.00496   -0.00232
AFIX  43
H80   2    0.240495    0.431729    0.424981    11.00000   -1.20000
AFIX   0
C81   1    0.142449    0.410606    0.408745    11.00000    0.03146    0.02774 =
         0.02706    0.00279    0.01629    0.00617
C82   1    0.120399    0.378338    0.433044    11.00000    0.04122    0.03663 =
         0.03816    0.00270    0.02450    0.00581
AFIX 137
H82A  2    0.145416    0.367428    0.451531    11.00000   -1.50000
H82B  2    0.103065    0.326963    0.426111    11.00000   -1.50000
H82C  2    0.098658    0.420049    0.436982    11.00000   -1.50000
AFIX   0
C83   1    0.161895    0.497366    0.418851    11.00000    0.04417    0.03356 =
         0.03996   -0.00112    0.02440    0.00535
AFIX 137
H83A  2    0.176664    0.520451    0.404077    11.00000   -1.50000
H83B  2    0.185429    0.493479    0.438415    11.00000   -1.50000
H83C  2    0.135999    0.533533    0.420511    11.00000   -1.50000
AFIX   0
C84   1    0.103389    0.424079    0.379541    11.00000    0.02604    0.03643 =
         0.03827    0.00547    0.00941    0.00951
AFIX 137
H84A  2    0.089656    0.370490    0.371769    11.00000   -1.50000
H84B  2    0.116729    0.450701    0.364699    11.00000   -1.50000
H84C  2    0.078786    0.459668    0.383467    11.00000   -1.50000
AFIX   0
C85   1    0.147827    0.193012    0.394581    11.00000    0.02417    0.02549 =
         0.03306    0.00507    0.00817   -0.00191
C86   1    0.163527    0.120263    0.378264    11.00000    0.03284    0.02472 =
         0.03779    0.00270    0.00646   -0.00471
AFIX 137
H86A  2    0.193077    0.097178    0.390952    11.00000   -1.50000
H86B  2    0.168468    0.139857    0.359336    11.00000   -1.50000
H86C  2    0.139064    0.077295    0.374082    11.00000   -1.50000
AFIX   0
C87   1    0.146130    0.161102    0.425639    11.00000    0.04547    0.03594 =
         0.04296    0.00943    0.01781   -0.00647
AFIX 137
H87A  2    0.135264    0.205645    0.436497    11.00000   -1.50000
H87B  2    0.177759    0.143267    0.437095    11.00000   -1.50000
H87C  2    0.124290    0.114113    0.423065    11.00000   -1.50000
AFIX   0
C88   1    0.097257    0.214647    0.376601    11.00000    0.02613    0.03520 =
         0.04547   -0.00249    0.00622   -0.00829
AFIX 137
H88A  2    0.097590    0.238057    0.357143    11.00000   -1.50000
H88B  2    0.084038    0.255331    0.387761    11.00000   -1.50000
H88C  2    0.077827    0.164377    0.373411    11.00000   -1.50000
AFIX   0
C89   1    0.313642    0.311448    0.438659    11.00000    0.02381    0.03194 =
         0.03220    0.00684   -0.00007   -0.00082
C90   1    0.336905    0.227185    0.437960    11.00000    0.03291    0.04228 =
         0.06155    0.01035   -0.01255    0.00499
AFIX 137
H90A  2    0.332956    0.210508    0.417074    11.00000   -1.50000
H90B  2    0.322061    0.185926    0.447962    11.00000   -1.50000
H90C  2    0.370634    0.231026    0.448395    11.00000   -1.50000
AFIX   0
C91   1    0.340357    0.377790    0.426297    11.00000    0.02044    0.04958 =
         0.04925    0.01732   -0.00180    0.00020
AFIX 137
H91A  2    0.325297    0.431803    0.426668    11.00000   -1.50000
H91B  2    0.339720    0.363915    0.405597    11.00000   -1.50000
H91C  2    0.373168    0.380149    0.438707    11.00000   -1.50000
AFIX   0
C92   1    0.316036    0.331968    0.471227    11.00000    0.03950    0.07966 =
         0.03192    0.00788   -0.00341   -0.01119
AFIX 137
H92A  2    0.298007    0.290684    0.478998    11.00000   -1.50000
H92B  2    0.302604    0.387133    0.472213    11.00000   -1.50000
H92C  2    0.349033    0.331253    0.483365    11.00000   -1.50000
AFIX   0
C93   1    0.274746    0.333072    0.320985    11.00000    0.02357    0.02011 =
         0.02477    0.00048    0.00974    0.00513
C94   1    0.272779    0.249876    0.331889    11.00000    0.02466    0.02273 =
         0.02551    0.00194    0.01092    0.00481
C95   1    0.224141    0.228137    0.324071    11.00000    0.02375    0.02344 =
         0.02449    0.00353    0.00769    0.00344
AFIX  43
H95   2    0.212344    0.176553    0.328782    11.00000   -1.20000
AFIX   0
C96   1    0.196012    0.292163    0.308620    11.00000    0.02474    0.02331 =
         0.01968   -0.00495    0.00500    0.00413
C97   1    0.227316    0.357681    0.307642    11.00000    0.02640    0.02082 =
         0.02709    0.00250    0.01251    0.00560
AFIX  43
H97   2    0.217966    0.410792    0.299236    11.00000   -1.20000
AFIX   0
C98   1    0.316129    0.388829    0.318013    11.00000    0.02415    0.02378 =
         0.03783    0.00398    0.01842    0.00482
C99   1    0.297384    0.472740    0.304054    11.00000    0.03931    0.02970 =
         0.05162    0.00980    0.02909    0.00532
AFIX 137
H99A  2    0.280721    0.500791    0.316896    11.00000   -1.50000
H99B  2    0.275602    0.463775    0.284108    11.00000   -1.50000
H99C  2    0.323868    0.507197    0.302251    11.00000   -1.50000
AFIX   0
C100  1    0.339402    0.348249    0.295425    11.00000    0.03943    0.03907 =
         0.04358    0.00558    0.02403    0.00800
AFIX 137
H10A  2    0.315213    0.336703    0.276613    11.00000   -1.50000
H10B  2    0.354678    0.296294    0.303843    11.00000   -1.50000
H10C  2    0.363074    0.386020    0.291496    11.00000   -1.50000
AFIX   0
C101  1    0.353236    0.408784    0.347965    11.00000    0.02440    0.03939 =
         0.04920    0.00007    0.01605    0.00058
AFIX 137
H10D  2    0.365008    0.357009    0.358432    11.00000   -1.50000
H10E  2    0.338672    0.442628    0.360561    11.00000   -1.50000
H10F  2    0.379552    0.439367    0.343892    11.00000   -1.50000
AFIX   0
C102  1    0.309223    0.177662    0.339711    11.00000    0.02891    0.02319 =
         0.04012    0.00584    0.01403    0.01153
C103  1    0.360002    0.201676    0.356558    11.00000    0.02678    0.04144 =
         0.06938    0.02073    0.01543    0.01459
AFIX 137
H10G  2    0.359919    0.232624    0.374745    11.00000   -1.50000
H10H  2    0.373422    0.236336    0.343592    11.00000   -1.50000
H10I  2    0.379099    0.151406    0.362098    11.00000   -1.50000
AFIX   0
C104  1    0.309525    0.135182    0.309906    11.00000    0.06053    0.02909 =
         0.05864    0.00487    0.03293    0.01878
AFIX 137
H10J  2    0.319966    0.174900    0.297055    11.00000   -1.50000
H10K  2    0.277614    0.115863    0.299668    11.00000   -1.50000
H10L  2    0.331187    0.087816    0.314077    11.00000   -1.50000
AFIX   0
C105  1    0.293825    0.112101    0.359385    11.00000    0.03103    0.02885 =
         0.05202    0.01274    0.01548    0.01387
AFIX 137
H10M  2    0.264144    0.086499    0.347965    11.00000   -1.50000
H10N  2    0.289253    0.138767    0.377384    11.00000   -1.50000
H10O  2    0.318303    0.069413    0.365297    11.00000   -1.50000
AFIX   0
C106  1    0.143559    0.289648    0.291447    11.00000    0.02606    0.02329 =
         0.02309   -0.00719   -0.00267    0.00179
C107  1    0.122225    0.205121    0.294013    11.00000    0.03174    0.03492 =
         0.04371   -0.00233   -0.00625    0.00065
AFIX 137
H10P  2    0.124566    0.193459    0.315131    11.00000   -1.50000
H10Q  2    0.139396    0.162532    0.286183    11.00000   -1.50000
H10R  2    0.088954    0.204862    0.282380    11.00000   -1.50000
AFIX   0
C108  1    0.139252    0.306353    0.258346    11.00000    0.05253    0.04529 =
         0.03247   -0.00393   -0.00627   -0.00179
AFIX 137
H10S  2    0.157240    0.264529    0.250793    11.00000   -1.50000
H10T  2    0.151790    0.361580    0.256186    11.00000   -1.50000
H10U  2    0.105962    0.303665    0.246825    11.00000   -1.50000
AFIX   0
C109  1    0.116144    0.357357    0.302461    11.00000    0.02240    0.03698 =
         0.05560   -0.01415    0.00535   -0.00268
AFIX 137
H10V  2    0.132347    0.410582    0.302861    11.00000   -1.50000
H10W  2    0.114305    0.343730    0.322721    11.00000   -1.50000
H10X  2    0.084188    0.361208    0.288868    11.00000   -1.50000
AFIX   0
HKLF 4 1 0 0 1 0 1 0 -1 0 -1


REM  ts126_0ma C 1 2/c 1 R = 0.04 New:I2/a
REM wR2 = 0.0784, GooF = S = 1.006, Restrained GooF = 1.006 for all data
REM R1 = 0.0366 for 17506 Fo > 4sig(Fo) and 0.0710 for all 24372 data
REM 1118 parameters refined using 0 restraints

END

WGHT      0.0161     94.3395

REM Highest difference peak  2.382,  deepest hole -1.874,  1-sigma level  0.127
Q1    1   0.1269  0.7135  0.3173  11.00000  0.05    2.38
Q2    1   0.2303  0.3936  0.3607  11.00000  0.05    2.22
Q3    1   0.3585  0.7574  0.4418  11.00000  0.05    1.63
Q4    1   0.2573  0.3981  0.3832  11.00000  0.05    1.07
Q5    1   0.3911  0.7824  0.4512  11.00000  0.05    0.95
Q6    1   0.0791  0.7832  0.2856  11.00000  0.05    0.90
Q7    1   0.2387  0.3405  0.3725  11.00000  0.05    0.89
Q8    1   0.2581  0.2971  0.3843  11.00000  0.05    0.88
Q9    1   0.3930  0.7579  0.4296  11.00000  0.05    0.85
Q10   1   0.2498  0.1649  0.3808  11.00000  0.05    0.82
Q11   1   0.3606  0.7244  0.4220  11.00000  0.05    0.75
Q12   1   0.0289  0.6834  0.2548  11.00000  0.05    0.73
Q13   1   0.4159  0.7260  0.4481  11.00000  0.05    0.70
Q14   1   0.4388  0.8467  0.4721  11.00000  0.05    0.69
Q15   1   0.0492  0.7980  0.2728  11.00000  0.05    0.69
Q16   1   0.2200  0.3006  0.3846  11.00000  0.05    0.69
Q17   1   0.0993  0.8211  0.3040  11.00000  0.05    0.69
Q18   1   0.4893  0.6017  0.4974  11.00000  0.05    0.69
Q19   1   0.0400  0.7311  0.2652  11.00000  0.05    0.68
Q20   1   0.0810  0.6755  0.2829  11.00000  0.05    0.68
;
_shelx_res_checksum              93703
_olex2_submission_special_instructions 'No special instructions were received'
####################################################################### 
# 
# This file contains crystal structure data downloaded from the 
# Cambridge Structural Database (CSD) hosted by the Cambridge 
# Crystallographic Data Centre (CCDC).
# 
# Full information about CCDC data access policies and citation 
# guidelines are available at http://www.ccdc.cam.ac.uk/access/V1 
# 
# Audit and citation data items may have been added by the CCDC. 
# Please retain this information to preserve the provenance of 
# this file and to allow appropriate attribution of the data. 
# 
#######################################################################

data_2
_database_code_depnum_ccdc_archive 'CCDC 2118418'
loop_
_audit_author_name
_audit_author_address
'Thomas Simler'
;LCM, CNRS, Ecole polytechnique, Institut polytechnique de Paris
France
;
_audit_update_record             
;
2021-10-28 deposited with the CCDC.	2022-05-09 downloaded from the CCDC.
;

_audit_creation_date             2021-06-07
_audit_creation_method           
;
Olex2 1.3
(compiled 2020.11.12 svn.r5f609507 for OlexSys, GUI svn.r6272)
;
_shelx_SHELXL_version_number     2018/3

_chemical_name_common            ?
_chemical_name_systematic        ?
_chemical_formula_moiety         'C70 H116 O2 Tm2'
_chemical_formula_sum            'C70 H116 O2 Tm2'
_chemical_formula_weight         1327.48
_chemical_melting_point          ?
loop_
_atom_type_symbol
_atom_type_description
_atom_type_scat_dispersion_real
_atom_type_scat_dispersion_imag
_atom_type_scat_source
C C 0.0033 0.0016 'International Tables Vol C Tables 4.2.6.8 and 6.1.1.4'
H H 0.0000 0.0000 'International Tables Vol C Tables 4.2.6.8 and 6.1.1.4'
O O 0.0106 0.0060 'International Tables Vol C Tables 4.2.6.8 and 6.1.1.4'
Tm Tm -0.3139 5.2483 'International Tables Vol C Tables 4.2.6.8 and 6.1.1.4'

_shelx_space_group_comment       
;
The symmetry employed for this shelxl refinement is uniquely defined
by the following loop, which should always be used as a source of
symmetry information in preference to the above space-group names.
They are only intended as comments.
;
_space_group_crystal_system      monoclinic
_space_group_IT_number           14
_space_group_name_H-M_alt        'P 1 21/n 1'
_space_group_name_Hall           '-P 2yn'
loop_
_space_group_symop_operation_xyz
'x, y, z'
'-x+1/2, y+1/2, -z+1/2'
'-x, -y, -z'
'x-1/2, -y-1/2, z-1/2'

_cell_length_a                   18.1868(6)
_cell_length_b                   11.4972(4)
_cell_length_c                   31.4355(14)
_cell_angle_alpha                90
_cell_angle_beta                 93.696(2)
_cell_angle_gamma                90
_cell_volume                     6559.4(4)
_cell_formula_units_Z            4
_cell_measurement_reflns_used    7950
_cell_measurement_temperature    150.0
_cell_measurement_theta_max      25.072
_cell_measurement_theta_min      2.505
_shelx_estimated_absorpt_T_max   0.899
_shelx_estimated_absorpt_T_min   0.611
_exptl_absorpt_coefficient_mu    2.728
_exptl_absorpt_correction_T_max  0.7456
_exptl_absorpt_correction_T_min  0.6664
_exptl_absorpt_correction_type   multi-scan
_exptl_absorpt_process_details   
;
SADABS-2016/2 (Bruker,2016/2) was used for absorption correction.
wR2(int) was 0.0738 before and 0.0622 after correction.
The Ratio of minimum to maximum transmission is 0.8938.
The \l/2 correction factor is Not present.
;
_exptl_absorpt_special_details   ?
_exptl_crystal_colour            'light yellow'
_exptl_crystal_colour_modifier   light
_exptl_crystal_colour_primary    yellow
_exptl_crystal_density_diffrn    1.344
_exptl_crystal_density_meas      ?
_exptl_crystal_density_method    ?
_exptl_crystal_description       plate
_exptl_crystal_F_000             2760
_exptl_crystal_size_max          0.2
_exptl_crystal_size_mid          0.16
_exptl_crystal_size_min          0.04
_exptl_transmission_factor_max   ?
_exptl_transmission_factor_min   ?
_diffrn_reflns_av_R_equivalents  ?
_diffrn_reflns_av_unetI/netI     0.0760
_diffrn_reflns_Laue_measured_fraction_full 0.996
_diffrn_reflns_Laue_measured_fraction_max 0.995
_diffrn_reflns_limit_h_max       23
_diffrn_reflns_limit_h_min       -23
_diffrn_reflns_limit_k_max       15
_diffrn_reflns_limit_k_min       -15
_diffrn_reflns_limit_l_max       41
_diffrn_reflns_limit_l_min       -4
_diffrn_reflns_number            15689
_diffrn_reflns_point_group_measured_fraction_full 0.996
_diffrn_reflns_point_group_measured_fraction_max 0.995
_diffrn_reflns_theta_full        25.242
_diffrn_reflns_theta_max         28.005
_diffrn_reflns_theta_min         1.259
_diffrn_ambient_temperature      150.0
_diffrn_detector_area_resol_mean ?
_diffrn_measured_fraction_theta_full 0.996
_diffrn_measured_fraction_theta_max 0.995
_diffrn_measurement_device_type  'Bruker APEX-II CCD'
_diffrn_measurement_method       '\f and \w scans'
_diffrn_radiation_type           MoK\a
_diffrn_radiation_wavelength     0.71073
_diffrn_source                   ?
_diffrn_source_current           31.0
_diffrn_source_power             1.705
_diffrn_source_voltage           55.0
_diffrn_standards_number         0
_reflns_Friedel_coverage         0.000
_reflns_Friedel_fraction_full    .
_reflns_Friedel_fraction_max     .
_reflns_number_gt                12934
_reflns_number_total             15689
_reflns_special_details          
;
 _reflns_Friedel_fraction is defined as the number of unique
 Friedel pairs measured divided by the number that would be
 possible theoretically, ignoring centric projections and
 systematic absences. Completness statistics refer to single and
 composite reflections containing twin component 1 only.
;
_reflns_threshold_expression     'I > 2\s(I)'
_computing_cell_refinement       'SAINT V8.38A (?, 2016)'
_computing_data_collection       ?
_computing_data_reduction        'SAINT V8.38A (?, 2016)'
_computing_molecular_graphics    'Olex2 1.3 (Dolomanov et al., 2009)'
_computing_publication_material  'Olex2 1.3 (Dolomanov et al., 2009)'
_computing_structure_refinement  'SHELXL 2018/3 (Sheldrick, 2015)'
_computing_structure_solution    'SHELXS  (Sheldrick, 2008)'
_refine_diff_density_max         2.116
_refine_diff_density_min         -2.062
_refine_diff_density_rms         0.188
_refine_ls_extinction_coef       .
_refine_ls_extinction_method     none
_refine_ls_goodness_of_fit_ref   1.140
_refine_ls_hydrogen_treatment    constr
_refine_ls_matrix_type           full
_refine_ls_number_parameters     704
_refine_ls_number_reflns         15689
_refine_ls_number_restraints     60
_refine_ls_R_factor_all          0.0784
_refine_ls_R_factor_gt           0.0609
_refine_ls_restrained_S_all      1.138
_refine_ls_shift/su_max          0.002
_refine_ls_shift/su_mean         0.000
_refine_ls_structure_factor_coef Fsqd
_refine_ls_weighting_details     
'w=1/[\s^2^(Fo^2^)+(0.0366P)^2^+55.4323P] where P=(Fo^2^+2Fc^2^)/3'
_refine_ls_weighting_scheme      calc
_refine_ls_wR_factor_gt          0.1371
_refine_ls_wR_factor_ref         0.1432
_refine_special_details          
;
 Refined as a 2-component twin.
;
_olex2_refinement_description    
;
1. Twinned data refinement
 Scales: 0.87192
 0.12808
2. Rigid body (RIGU) restrains
 C5, C12, C13, C14, C15
 with sigma for 1-2 distances of 0.001 and sigma for 1-3 distances of 0.001
 C26, C27, C25, C28, C20
 with sigma for 1-2 distances of 0.001 and sigma for 1-3 distances of 0.001
3.a Aromatic/amide H refined with riding coordinates:
 C3(H3), C6(H6), C21(H21), C24(H24), C39(H39), C41(H41), C55(H55), C57(H57)
3.b Idealised Me refined as rotating group:
 C9(H9A,H9B,H9C), C10(H10A,H10B,H10C), C11(H11A,H11B,H11C), C13(H13A,H13B,
 H13C), C14(H14A,H14B,H14C), C15(H15A,H15B,H15C), C17(H17A,H17B,H17C), C18(H18A,
 H18B,H18C), C19(H19A,H19B,H19C), C26(H26A,H26B,H26C), C27(H27A,H27B,H27C),
 C28(H28A,H28B,H28C), C30(H30A,H30B,H30C), C31(H31A,H31B,H31C), C32(H32A,H32B,
 H32C), C34(H34A,H34B,H34C), C35(H35A,H35B,H35C), C36(H36A,H36B,H36C), C43(H43A,
 H43B,H43C), C44(H44A,H44B,H44C), C45(H45A,H45B,H45C), C47(H47A,H47B,H47C),
 C48(H48A,H48B,H48C), C49(H49A,H49B,H49C), C51(H51A,H51B,H51C), C52(H52A,H52B,
 H52C), C53(H53A,H53B,H53C), C60(H60A,H60B,H60C), C61(H61A,H61B,H61C), C62(H62A,
 H62B,H62C), C64(H64A,H64B,H64C), C65(H65A,H65B,H65C), C66(H66A,H66B,H66C),
 C68(H68A,H68B,H68C), C69(H69A,H69B,H69C), C70(H70A,H70B,H70C)
;
_atom_sites_solution_hydrogens   geom
_atom_sites_solution_primary     direct
_atom_sites_solution_secondary   ?
loop_
_atom_site_label
_atom_site_type_symbol
_atom_site_fract_x
_atom_site_fract_y
_atom_site_fract_z
_atom_site_U_iso_or_equiv
_atom_site_adp_type
_atom_site_occupancy
_atom_site_site_symmetry_order
_atom_site_calc_flag
_atom_site_refinement_flags_posn
_atom_site_refinement_flags_adp
_atom_site_refinement_flags_occupancy
_atom_site_disorder_assembly
_atom_site_disorder_group
C1 C 0.8141(5) 0.6934(6) 0.1154(2) 0.0201(16) Uani 1 1 d . . . . .
C2 C 0.8545(4) 0.6844(7) 0.1479(2) 0.0223(17) Uani 1 1 d . . . . .
C3 C 0.7226(4) 0.9367(6) 0.0105(2) 0.0150(14) Uani 1 1 d . . . . .
H3 H 0.760072 0.988071 0.021505 0.018 Uiso 1 1 calc R U . . .
C4 C 0.6670(4) 0.8874(6) 0.0347(2) 0.0160(15) Uani 1 1 d . . . . .
C5 C 0.6234(4) 0.8139(7) 0.0059(2) 0.0178(13) Uani 1 1 d . . . . .
C6 C 0.6547(4) 0.8213(7) -0.0343(2) 0.0189(15) Uani 1 1 d . . . . .
H6 H 0.637530 0.779519 -0.059106 0.023 Uiso 1 1 calc R U . . .
C7 C 0.7142(4) 0.8984(6) -0.0324(2) 0.0173(15) Uani 1 1 d . . . . .
C8 C 0.6589(5) 0.9327(7) 0.0806(2) 0.0223(17) Uani 1 1 d . . . . .
C9 C 0.7327(5) 0.9767(7) 0.1009(2) 0.0258(18) Uani 1 1 d . . . . .
H9A H 0.770070 0.915715 0.099311 0.039 Uiso 1 1 calc R U . . .
H9B H 0.727053 0.996653 0.130852 0.039 Uiso 1 1 calc R U . . .
H9C H 0.748126 1.045834 0.085593 0.039 Uiso 1 1 calc R U . . .
C10 C 0.6311(5) 0.8443(8) 0.1123(2) 0.0262(18) Uani 1 1 d . . . . .
H10A H 0.581181 0.819381 0.102761 0.039 Uiso 1 1 calc R U . . .
H10B H 0.630342 0.880242 0.140520 0.039 Uiso 1 1 calc R U . . .
H10C H 0.663951 0.776658 0.113847 0.039 Uiso 1 1 calc R U . . .
C11 C 0.6064(5) 1.0380(8) 0.0782(3) 0.030(2) Uani 1 1 d . . . . .
H11A H 0.625688 1.097387 0.059549 0.046 Uiso 1 1 calc R U . . .
H11B H 0.602716 1.070387 0.106841 0.046 Uiso 1 1 calc R U . . .
H11C H 0.557553 1.013159 0.066768 0.046 Uiso 1 1 calc R U . . .
C12 C 0.5502(4) 0.7486(7) 0.0112(3) 0.0236(13) Uani 1 1 d . . . . .
C13 C 0.4905(4) 0.8252(8) 0.0286(3) 0.0290(16) Uani 1 1 d . . . . .
H13A H 0.507859 0.855739 0.056598 0.044 Uiso 1 1 calc R U . . .
H13B H 0.445807 0.779053 0.031445 0.044 Uiso 1 1 calc R U . . .
H13C H 0.479580 0.890084 0.008989 0.044 Uiso 1 1 calc R U . . .
C14 C 0.5629(5) 0.6388(8) 0.0389(3) 0.0319(17) Uani 1 1 d . . . . .
H14A H 0.590102 0.580983 0.023232 0.048 Uiso 1 1 calc R U . . .
H14B H 0.515278 0.606295 0.045736 0.048 Uiso 1 1 calc R U . . .
H14C H 0.591447 0.659352 0.065348 0.048 Uiso 1 1 calc R U . . .
C15 C 0.5183(5) 0.7038(8) -0.0331(3) 0.0293(16) Uani 1 1 d . . . . .
H15A H 0.504452 0.770289 -0.051460 0.044 Uiso 1 1 calc R U . . .
H15B H 0.474697 0.655727 -0.029311 0.044 Uiso 1 1 calc R U . . .
H15C H 0.555644 0.657268 -0.046474 0.044 Uiso 1 1 calc R U . . .
C16 C 0.7426(5) 0.9620(7) -0.0707(2) 0.0238(17) Uani 1 1 d . . . . .
C17 C 0.8182(5) 1.0207(8) -0.0606(3) 0.031(2) Uani 1 1 d . . . . .
H17A H 0.814399 1.075610 -0.036960 0.046 Uiso 1 1 calc R U . . .
H17B H 0.832958 1.062483 -0.085804 0.046 Uiso 1 1 calc R U . . .
H17C H 0.855021 0.961178 -0.052475 0.046 Uiso 1 1 calc R U . . .
C18 C 0.7489(6) 0.8807(8) -0.1092(3) 0.035(2) Uani 1 1 d . . . . .
H18A H 0.786238 0.821121 -0.102169 0.053 Uiso 1 1 calc R U . . .
H18B H 0.763154 0.925943 -0.133759 0.053 Uiso 1 1 calc R U . . .
H18C H 0.701211 0.843208 -0.116142 0.053 Uiso 1 1 calc R U . . .
C19 C 0.6866(5) 1.0577(7) -0.0821(3) 0.0278(19) Uani 1 1 d . . . . .
H19A H 0.637415 1.023309 -0.086684 0.042 Uiso 1 1 calc R U . . .
H19B H 0.699768 1.096879 -0.108270 0.042 Uiso 1 1 calc R U . . .
H19C H 0.686686 1.114186 -0.058812 0.042 Uiso 1 1 calc R U . . .
C20 C 0.8832(4) 0.6401(6) -0.0060(2) 0.0172(13) Uani 1 1 d . . . . .
C21 C 0.8319(4) 0.6186(7) -0.0410(2) 0.0179(15) Uani 1 1 d . . . . .
H21 H 0.830837 0.658932 -0.067362 0.021 Uiso 1 1 calc R U . . .
C22 C 0.7820(4) 0.5285(7) -0.0312(2) 0.0166(15) Uani 1 1 d . . . . .
C23 C 0.8030(4) 0.4935(6) 0.0125(2) 0.0161(14) Uani 1 1 d . . . . .
C24 C 0.8641(4) 0.5646(6) 0.0259(2) 0.0172(15) Uani 1 1 d . . . . .
H24 H 0.888864 0.560991 0.053407 0.021 Uiso 1 1 calc R U . . .
C25 C 0.9450(4) 0.7298(7) -0.0021(2) 0.0205(13) Uani 1 1 d . . . . .
C26 C 1.0128(4) 0.6760(8) 0.0211(3) 0.0318(18) Uani 1 1 d . . . . .
H26A H 1.002279 0.659283 0.050726 0.048 Uiso 1 1 calc R U . . .
H26B H 1.054189 0.730377 0.020765 0.048 Uiso 1 1 calc R U . . .
H26C H 1.025420 0.603537 0.006896 0.048 Uiso 1 1 calc R U . . .
C27 C 0.9205(5) 0.8345(8) 0.0242(3) 0.0290(16) Uani 1 1 d . . . . .
H27A H 0.875939 0.868903 0.010126 0.044 Uiso 1 1 calc R U . . .
H27B H 0.959851 0.892825 0.026221 0.044 Uiso 1 1 calc R U . . .
H27C H 0.909972 0.808482 0.052835 0.044 Uiso 1 1 calc R U . . .
C28 C 0.9664(5) 0.7697(8) -0.0456(3) 0.0272(16) Uani 1 1 d . . . . .
H28A H 0.985964 0.703591 -0.061030 0.041 Uiso 1 1 calc R U . . .
H28B H 1.004208 0.830382 -0.042174 0.041 Uiso 1 1 calc R U . . .
H28C H 0.922977 0.800907 -0.061818 0.041 Uiso 1 1 calc R U . . .
C29 C 0.7324(5) 0.4716(7) -0.0669(2) 0.0199(16) Uani 1 1 d . . . . .
C30 C 0.7138(5) 0.5583(8) -0.1029(3) 0.0263(18) Uani 1 1 d . . . . .
H30A H 0.691591 0.628031 -0.091279 0.039 Uiso 1 1 calc R U . . .
H30B H 0.679006 0.522559 -0.124164 0.039 Uiso 1 1 calc R U . . .
H30C H 0.758982 0.579727 -0.116438 0.039 Uiso 1 1 calc R U . . .
C31 C 0.7768(5) 0.3712(8) -0.0865(3) 0.031(2) Uani 1 1 d . . . . .
H31A H 0.821556 0.402761 -0.097902 0.047 Uiso 1 1 calc R U . . .
H31B H 0.746436 0.333992 -0.109545 0.047 Uiso 1 1 calc R U . . .
H31C H 0.790316 0.313592 -0.064386 0.047 Uiso 1 1 calc R U . . .
C32 C 0.6588(5) 0.4234(8) -0.0543(3) 0.0287(19) Uani 1 1 d . . . . .
H32A H 0.667239 0.351916 -0.037780 0.043 Uiso 1 1 calc R U . . .
H32B H 0.627382 0.406366 -0.080078 0.043 Uiso 1 1 calc R U . . .
H32C H 0.634513 0.481058 -0.037052 0.043 Uiso 1 1 calc R U . . .
C33 C 0.7779(4) 0.3950(7) 0.0412(2) 0.0187(15) Uani 1 1 d . . . . .
C34 C 0.6993(5) 0.4149(8) 0.0560(3) 0.0309(19) Uani 1 1 d . . . . .
H34A H 0.698174 0.487533 0.072208 0.046 Uiso 1 1 calc R U . . .
H34B H 0.685700 0.349879 0.074013 0.046 Uiso 1 1 calc R U . . .
H34C H 0.664304 0.419879 0.030982 0.046 Uiso 1 1 calc R U . . .
C35 C 0.8288(5) 0.3889(7) 0.0828(2) 0.0244(18) Uani 1 1 d . . . . .
H35A H 0.879531 0.373184 0.075694 0.037 Uiso 1 1 calc R U . . .
H35B H 0.811954 0.326455 0.101056 0.037 Uiso 1 1 calc R U . . .
H35C H 0.827020 0.463240 0.097978 0.037 Uiso 1 1 calc R U . . .
C36 C 0.7822(5) 0.2754(7) 0.0199(3) 0.0290(19) Uani 1 1 d . . . . .
H36A H 0.747154 0.272271 -0.005033 0.043 Uiso 1 1 calc R U . . .
H36B H 0.770061 0.214837 0.040269 0.043 Uiso 1 1 calc R U . . .
H36C H 0.832247 0.262666 0.011018 0.043 Uiso 1 1 calc R U . . .
C37 C 0.9299(5) 0.9131(8) 0.2782(3) 0.0273(19) Uani 1 1 d . . . . .
C38 C 0.8649(5) 0.8809(7) 0.2530(3) 0.0258(18) Uani 1 1 d . . . . .
C39 C 0.8765(4) 0.9143(7) 0.2101(2) 0.0213(16) Uani 1 1 d . . . . .
H39 H 0.842479 0.901301 0.186342 0.026 Uiso 1 1 calc R U . . .
C40 C 0.9448(5) 0.9687(7) 0.2081(3) 0.0229(17) Uani 1 1 d . . . . .
C41 C 0.9783(5) 0.9648(7) 0.2503(3) 0.0274(18) Uani 1 1 d . . . . .
H41 H 1.026311 0.992856 0.258504 0.033 Uiso 1 1 calc R U . . .
C42 C 0.9455(6) 0.9273(10) 0.3273(3) 0.044(3) Uani 1 1 d . . . . .
C43 C 1.0295(6) 0.9377(12) 0.3383(3) 0.055(3) Uani 1 1 d . . . . .
H43A H 1.053958 0.865919 0.330015 0.082 Uiso 1 1 calc R U . . .
H43B H 1.038688 0.950220 0.368985 0.082 Uiso 1 1 calc R U . . .
H43C H 1.049129 1.003541 0.322737 0.082 Uiso 1 1 calc R U . . .
C44 C 0.9185(6) 0.8264(11) 0.3539(3) 0.049(3) Uani 1 1 d . . . . .
H44A H 0.864573 0.822862 0.350883 0.074 Uiso 1 1 calc R U . . .
H44B H 0.934567 0.838508 0.383922 0.074 Uiso 1 1 calc R U . . .
H44C H 0.939058 0.753283 0.343923 0.074 Uiso 1 1 calc R U . . .
C45 C 0.9105(7) 1.0417(11) 0.3405(4) 0.062(4) Uani 1 1 d . . . . .
H45A H 0.932871 1.106574 0.325825 0.093 Uiso 1 1 calc R U . . .
H45B H 0.918869 1.051943 0.371423 0.093 Uiso 1 1 calc R U . . .
H45C H 0.857448 1.039706 0.332881 0.093 Uiso 1 1 calc R U . . .
C46 C 0.7897(5) 0.8280(8) 0.2638(3) 0.031(2) Uani 1 1 d . . . . .
C47 C 0.7516(6) 0.9017(11) 0.2962(3) 0.048(3) Uani 1 1 d . . . . .
H47A H 0.782334 0.904522 0.322953 0.072 Uiso 1 1 calc R U . . .
H47B H 0.703741 0.867230 0.301401 0.072 Uiso 1 1 calc R U . . .
H47C H 0.744289 0.980767 0.285043 0.072 Uiso 1 1 calc R U . . .
C48 C 0.7959(6) 0.7014(10) 0.2791(3) 0.043(2) Uani 1 1 d . . . . .
H48A H 0.818155 0.654043 0.257403 0.064 Uiso 1 1 calc R U . . .
H48B H 0.746707 0.671345 0.283894 0.064 Uiso 1 1 calc R U . . .
H48C H 0.826834 0.697968 0.305773 0.064 Uiso 1 1 calc R U . . .
C49 C 0.7378(5) 0.8223(9) 0.2229(3) 0.031(2) Uani 1 1 d . . . . .
H49A H 0.729456 0.901074 0.211624 0.046 Uiso 1 1 calc R U . . .
H49B H 0.690657 0.787916 0.229595 0.046 Uiso 1 1 calc R U . . .
H49C H 0.760437 0.774480 0.201465 0.046 Uiso 1 1 calc R U . . .
C50 C 0.9764(5) 1.0162(7) 0.1674(3) 0.0280(19) Uani 1 1 d . . . . .
C51 C 1.0439(6) 1.0914(9) 0.1785(3) 0.041(2) Uani 1 1 d . . . . .
H51A H 1.083409 1.043014 0.191787 0.061 Uiso 1 1 calc R U . . .
H51B H 1.031146 1.152621 0.198453 0.061 Uiso 1 1 calc R U . . .
H51C H 1.060583 1.126863 0.152497 0.061 Uiso 1 1 calc R U . . .
C52 C 0.9168(6) 1.0892(10) 0.1441(4) 0.053(3) Uani 1 1 d . . . . .
H52A H 0.934140 1.115583 0.116870 0.080 Uiso 1 1 calc R U . . .
H52B H 0.905786 1.156816 0.161598 0.080 Uiso 1 1 calc R U . . .
H52C H 0.872185 1.042247 0.138907 0.080 Uiso 1 1 calc R U . . .
C53 C 0.9979(6) 0.9152(9) 0.1393(3) 0.040(2) Uani 1 1 d . . . . .
H53A H 1.017518 0.945679 0.113203 0.061 Uiso 1 1 calc R U . . .
H53B H 0.954368 0.867252 0.131817 0.061 Uiso 1 1 calc R U . . .
H53C H 1.035538 0.867666 0.154733 0.061 Uiso 1 1 calc R U . . .
C54 C 1.0511(4) 0.5694(7) 0.2533(2) 0.0201(16) Uani 1 1 d . . . . .
C55 C 1.0929(4) 0.6679(7) 0.2683(3) 0.0246(17) Uani 1 1 d . . . . .
H55 H 1.099372 0.690339 0.297389 0.030 Uiso 1 1 calc R U . . .
C56 C 1.1234(4) 0.7275(7) 0.2345(2) 0.0216(16) Uani 1 1 d . . . . .
C57 C 1.0969(4) 0.6663(7) 0.1975(2) 0.0195(15) Uani 1 1 d . . . . .
H57 H 1.107122 0.687592 0.169336 0.023 Uiso 1 1 calc R U . . .
C58 C 1.0536(4) 0.5699(7) 0.2077(2) 0.0179(15) Uani 1 1 d . . . . .
C59 C 1.0188(4) 0.4843(7) 0.2843(2) 0.0234(17) Uani 1 1 d . . . . .
C60 C 1.0404(5) 0.5198(9) 0.3304(3) 0.036(2) Uani 1 1 d . . . . .
H60A H 1.094169 0.521920 0.334863 0.054 Uiso 1 1 calc R U . . .
H60B H 1.020423 0.463238 0.349954 0.054 Uiso 1 1 calc R U . . .
H60C H 1.020245 0.597067 0.335951 0.054 Uiso 1 1 calc R U . . .
C61 C 1.0489(6) 0.3603(8) 0.2788(3) 0.041(2) Uani 1 1 d . . . . .
H61A H 1.027391 0.326807 0.252123 0.062 Uiso 1 1 calc R U . . .
H61B H 1.035950 0.311867 0.302814 0.062 Uiso 1 1 calc R U . . .
H61C H 1.102671 0.363277 0.277838 0.062 Uiso 1 1 calc R U . . .
C62 C 0.9350(5) 0.4845(11) 0.2795(3) 0.044(3) Uani 1 1 d . . . . .
H62A H 0.916565 0.560612 0.287912 0.066 Uiso 1 1 calc R U . . .
H62B H 0.915847 0.424056 0.297741 0.066 Uiso 1 1 calc R U . . .
H62C H 0.918760 0.468977 0.249694 0.066 Uiso 1 1 calc R U . . .
C63 C 1.1925(4) 0.8056(7) 0.2379(3) 0.0231(17) Uani 1 1 d . . . . .
C64 C 1.2565(5) 0.7237(9) 0.2499(4) 0.042(2) Uani 1 1 d . . . . .
H64A H 1.248846 0.687268 0.277502 0.063 Uiso 1 1 calc R U . . .
H64B H 1.302681 0.767808 0.251979 0.063 Uiso 1 1 calc R U . . .
H64C H 1.259044 0.663297 0.228082 0.063 Uiso 1 1 calc R U . . .
C65 C 1.1883(6) 0.8955(9) 0.2728(3) 0.043(3) Uani 1 1 d . . . . .
H65A H 1.151219 0.954178 0.264051 0.065 Uiso 1 1 calc R U . . .
H65B H 1.236381 0.933078 0.277936 0.065 Uiso 1 1 calc R U . . .
H65C H 1.174392 0.857557 0.299031 0.065 Uiso 1 1 calc R U . . .
C66 C 1.2059(5) 0.8623(9) 0.1961(3) 0.038(2) Uani 1 1 d . . . . .
H66A H 1.215343 0.802298 0.174953 0.057 Uiso 1 1 calc R U . . .
H66B H 1.248709 0.913953 0.199712 0.057 Uiso 1 1 calc R U . . .
H66C H 1.162428 0.907555 0.186258 0.057 Uiso 1 1 calc R U . . .
C67 C 1.0319(4) 0.4798(7) 0.1722(2) 0.0210(16) Uani 1 1 d . . . . .
C68 C 1.0980(5) 0.3971(8) 0.1695(3) 0.032(2) Uani 1 1 d . . . . .
H68A H 1.142932 0.442669 0.166641 0.048 Uiso 1 1 calc R U . . .
H68B H 1.089731 0.346113 0.144629 0.048 Uiso 1 1 calc R U . . .
H68C H 1.103342 0.349784 0.195417 0.048 Uiso 1 1 calc R U . . .
C69 C 0.9613(5) 0.4107(7) 0.1770(3) 0.0253(17) Uani 1 1 d . . . . .
H69A H 0.965389 0.367270 0.203850 0.038 Uiso 1 1 calc R U . . .
H69B H 0.953829 0.356174 0.153113 0.038 Uiso 1 1 calc R U . . .
H69C H 0.919348 0.464152 0.177042 0.038 Uiso 1 1 calc R U . . .
C70 C 1.0208(5) 0.5399(7) 0.1281(2) 0.0242(17) Uani 1 1 d . . . . .
H70A H 0.985128 0.603402 0.129755 0.036 Uiso 1 1 calc R U . . .
H70B H 1.002309 0.483111 0.106780 0.036 Uiso 1 1 calc R U . . .
H70C H 1.067960 0.571315 0.119923 0.036 Uiso 1 1 calc R U . . .
O1 O 0.7727(3) 0.7057(5) 0.08175(16) 0.0214(11) Uani 1 1 d . . . . .
O2 O 0.8988(3) 0.6726(5) 0.18164(17) 0.0248(12) Uani 1 1 d . . . . .
Tm1 Tm 0.75558(2) 0.71334(3) 0.01621(2) 0.01401(8) Uani 1 1 d . . . . .
Tm2 Tm 0.97405(2) 0.75260(3) 0.22478(2) 0.01805(9) Uani 1 1 d . . . . .

loop_
_atom_site_aniso_label
_atom_site_aniso_U_11
_atom_site_aniso_U_22
_atom_site_aniso_U_33
_atom_site_aniso_U_23
_atom_site_aniso_U_13
_atom_site_aniso_U_12
C1 0.031(4) 0.012(4) 0.018(4) -0.004(3) 0.005(3) 0.006(3)
C2 0.025(4) 0.023(4) 0.018(4) -0.007(3) -0.004(3) 0.000(3)
C3 0.014(4) 0.016(4) 0.015(3) -0.001(3) 0.001(3) -0.002(3)
C4 0.021(4) 0.015(4) 0.012(3) 0.004(3) 0.003(3) 0.007(3)
C5 0.014(3) 0.021(3) 0.018(3) 0.004(3) 0.004(2) -0.002(2)
C6 0.020(4) 0.018(4) 0.019(4) 0.001(3) 0.003(3) 0.002(3)
C7 0.021(4) 0.015(4) 0.016(3) 0.002(3) 0.005(3) 0.004(3)
C8 0.026(4) 0.023(4) 0.018(4) 0.000(3) 0.002(3) 0.006(3)
C9 0.034(5) 0.024(4) 0.019(4) -0.005(3) -0.002(3) 0.005(3)
C10 0.028(5) 0.034(5) 0.017(4) 0.001(3) 0.004(3) 0.012(4)
C11 0.042(5) 0.028(5) 0.021(4) -0.001(3) 0.002(4) 0.013(4)
C12 0.017(3) 0.025(3) 0.029(3) 0.007(2) 0.001(2) -0.008(2)
C13 0.018(3) 0.031(4) 0.039(4) 0.006(3) 0.006(3) -0.006(3)
C14 0.034(5) 0.026(3) 0.036(4) 0.009(3) 0.003(3) -0.005(3)
C15 0.021(4) 0.029(4) 0.037(3) 0.001(3) -0.005(3) -0.004(3)
C16 0.037(5) 0.019(4) 0.016(4) 0.001(3) 0.009(3) -0.004(3)
C17 0.040(5) 0.027(5) 0.027(4) 0.009(3) 0.013(4) 0.000(4)
C18 0.060(7) 0.030(5) 0.017(4) 0.003(3) 0.018(4) 0.000(4)
C19 0.038(5) 0.029(5) 0.017(4) 0.009(3) -0.001(3) 0.007(4)
C20 0.009(3) 0.019(3) 0.024(4) 0.001(2) 0.001(2) 0.003(2)
C21 0.017(4) 0.020(4) 0.017(3) 0.000(3) 0.005(3) 0.001(3)
C22 0.015(4) 0.022(4) 0.013(3) -0.004(3) 0.002(3) -0.001(3)
C23 0.016(4) 0.019(4) 0.014(3) 0.002(3) 0.003(3) -0.001(3)
C24 0.019(4) 0.014(4) 0.019(4) -0.001(3) 0.004(3) 0.003(3)
C25 0.012(2) 0.025(3) 0.024(3) 0.001(2) 0.001(2) -0.002(2)
C26 0.010(3) 0.040(4) 0.045(4) 0.013(4) -0.004(3) -0.005(3)
C27 0.029(4) 0.026(3) 0.032(4) -0.005(3) 0.008(3) -0.007(3)
C28 0.024(4) 0.031(5) 0.027(3) 0.001(2) 0.005(2) -0.005(3)
C29 0.028(4) 0.019(4) 0.013(3) -0.002(3) 0.003(3) -0.004(3)
C30 0.024(4) 0.033(5) 0.021(4) -0.003(3) -0.004(3) -0.002(3)
C31 0.036(5) 0.029(5) 0.030(5) -0.009(4) 0.009(4) -0.007(4)
C32 0.023(4) 0.035(5) 0.029(4) 0.003(4) 0.004(3) -0.007(4)
C33 0.018(4) 0.016(4) 0.022(4) 0.004(3) 0.006(3) -0.001(3)
C34 0.025(5) 0.034(5) 0.036(5) 0.011(4) 0.013(4) -0.002(4)
C35 0.031(5) 0.021(4) 0.020(4) 0.009(3) -0.004(3) 0.000(3)
C36 0.029(4) 0.023(5) 0.035(5) 0.003(3) 0.004(4) -0.005(3)
C37 0.029(5) 0.033(5) 0.020(4) -0.011(3) -0.001(3) 0.006(4)
C38 0.028(5) 0.027(5) 0.023(4) -0.003(3) 0.004(3) 0.008(3)
C39 0.026(4) 0.021(4) 0.017(4) 0.001(3) -0.002(3) 0.004(3)
C40 0.024(4) 0.019(4) 0.026(4) -0.005(3) 0.000(3) -0.001(3)
C41 0.026(5) 0.030(5) 0.025(4) -0.010(3) -0.002(3) -0.001(4)
C42 0.040(6) 0.074(8) 0.018(4) -0.018(4) -0.004(4) 0.017(5)
C43 0.045(7) 0.097(10) 0.022(5) -0.020(5) -0.007(5) 0.001(6)
C44 0.049(7) 0.083(8) 0.016(4) -0.003(5) 0.006(4) 0.021(6)
C45 0.074(9) 0.071(9) 0.040(6) -0.036(6) -0.003(6) 0.019(7)
C46 0.029(5) 0.047(6) 0.017(4) 0.002(3) 0.005(3) 0.017(4)
C47 0.032(6) 0.077(8) 0.035(5) -0.005(5) 0.007(4) 0.021(5)
C48 0.036(6) 0.059(7) 0.034(5) 0.013(5) 0.006(4) 0.006(5)
C49 0.019(4) 0.049(6) 0.024(4) -0.002(4) 0.000(3) 0.007(4)
C50 0.033(5) 0.022(4) 0.028(4) 0.006(3) 0.000(4) -0.003(4)
C51 0.043(6) 0.032(5) 0.047(6) 0.000(4) 0.006(5) -0.003(4)
C52 0.045(7) 0.052(7) 0.062(7) 0.029(6) -0.001(6) -0.001(5)
C53 0.057(7) 0.039(6) 0.027(5) -0.002(4) 0.014(4) -0.005(5)
C54 0.017(4) 0.022(4) 0.021(4) 0.006(3) -0.003(3) -0.002(3)
C55 0.025(4) 0.027(4) 0.022(4) 0.002(3) -0.005(3) -0.001(3)
C56 0.018(4) 0.025(4) 0.022(4) 0.001(3) 0.005(3) 0.006(3)
C57 0.015(4) 0.021(4) 0.022(4) 0.001(3) 0.000(3) -0.006(3)
C58 0.016(4) 0.021(4) 0.017(3) 0.002(3) 0.003(3) -0.002(3)
C59 0.020(4) 0.031(5) 0.019(4) 0.007(3) 0.000(3) 0.000(3)
C60 0.031(5) 0.053(6) 0.023(4) 0.015(4) 0.000(4) -0.007(4)
C61 0.061(7) 0.032(5) 0.029(5) 0.010(4) 0.000(5) 0.005(5)
C62 0.020(5) 0.088(9) 0.024(5) 0.003(5) 0.001(4) 0.001(5)
C63 0.019(4) 0.015(4) 0.034(4) 0.001(3) -0.002(3) -0.004(3)
C64 0.027(5) 0.037(6) 0.062(7) 0.001(5) -0.005(4) -0.009(4)
C65 0.042(6) 0.041(6) 0.046(6) -0.012(5) 0.001(5) -0.018(5)
C66 0.023(5) 0.044(6) 0.047(6) 0.011(4) -0.002(4) -0.015(4)
C67 0.023(4) 0.025(4) 0.015(3) 0.000(3) -0.001(3) 0.002(3)
C68 0.031(5) 0.037(5) 0.028(4) -0.004(4) 0.003(4) 0.008(4)
C69 0.026(4) 0.025(4) 0.024(4) -0.004(3) 0.000(3) -0.003(3)
C70 0.026(4) 0.034(5) 0.013(4) 0.000(3) 0.003(3) 0.000(4)
O1 0.022(3) 0.024(3) 0.018(3) -0.001(2) -0.001(2) 0.006(2)
O2 0.020(3) 0.030(3) 0.023(3) -0.004(2) -0.009(2) 0.004(2)
Tm1 0.01543(15) 0.01529(16) 0.01129(14) 0.00004(11) 0.00078(11) 0.00206(12)
Tm2 0.01825(17) 0.02110(18) 0.01461(15) -0.00232(12) -0.00055(12) 0.00002(13)

_geom_special_details            
;
 All esds (except the esd in the dihedral angle between two l.s. planes)
 are estimated using the full covariance matrix.  The cell esds are taken
 into account individually in the estimation of esds in distances, angles
 and torsion angles; correlations between esds in cell parameters are only
 used when they are defined by crystal symmetry.  An approximate (isotropic)
 treatment of cell esds is used for estimating esds involving l.s. planes.
;
loop_
_geom_bond_atom_site_label_1
_geom_bond_atom_site_label_2
_geom_bond_distance
_geom_bond_site_symmetry_2
_geom_bond_publ_flag
C1 C2 1.226(10) . ?
C1 O1 1.265(9) . ?
C2 O2 1.296(9) . ?
C3 H3 0.9500 . ?
C3 C4 1.422(10) . ?
C3 C7 1.419(10) . ?
C3 Tm1 2.641(7) . ?
C4 C5 1.439(10) . ?
C4 C8 1.550(10) . ?
C4 Tm1 2.657(7) . ?
C5 C6 1.423(10) . ?
C5 C12 1.546(10) . ?
C5 Tm1 2.669(7) . ?
C6 H6 0.9500 . ?
C6 C7 1.396(11) . ?
C6 Tm1 2.656(7) . ?
C7 C16 1.527(10) . ?
C7 Tm1 2.699(7) . ?
C8 C9 1.535(11) . ?
C8 C10 1.531(11) . ?
C8 C11 1.540(11) . ?
C9 H9A 0.9800 . ?
C9 H9B 0.9800 . ?
C9 H9C 0.9800 . ?
C10 H10A 0.9800 . ?
C10 H10B 0.9800 . ?
C10 H10C 0.9800 . ?
C11 H11A 0.9800 . ?
C11 H11B 0.9800 . ?
C11 H11C 0.9800 . ?
C12 C13 1.527(12) . ?
C12 C14 1.543(11) . ?
C12 C15 1.563(11) . ?
C13 H13A 0.9800 . ?
C13 H13B 0.9800 . ?
C13 H13C 0.9800 . ?
C14 H14A 0.9800 . ?
C14 H14B 0.9800 . ?
C14 H14C 0.9800 . ?
C15 H15A 0.9800 . ?
C15 H15B 0.9800 . ?
C15 H15C 0.9800 . ?
C16 C17 1.545(12) . ?
C16 C18 1.538(11) . ?
C16 C19 1.525(11) . ?
C17 H17A 0.9800 . ?
C17 H17B 0.9800 . ?
C17 H17C 0.9800 . ?
C18 H18A 0.9800 . ?
C18 H18B 0.9800 . ?
C18 H18C 0.9800 . ?
C19 H19A 0.9800 . ?
C19 H19B 0.9800 . ?
C19 H19C 0.9800 . ?
C20 C21 1.416(10) . ?
C20 C24 1.387(10) . ?
C20 C25 1.526(10) . ?
C20 Tm1 2.606(7) . ?
C21 H21 0.9500 . ?
C21 C22 1.424(10) . ?
C21 Tm1 2.581(7) . ?
C22 C23 1.456(10) . ?
C22 C29 1.541(10) . ?
C22 Tm1 2.657(7) . ?
C23 C24 1.421(10) . ?
C23 C33 1.536(10) . ?
C23 Tm1 2.676(7) . ?
C24 H24 0.9500 . ?
C24 Tm1 2.614(7) . ?
C25 C26 1.522(11) . ?
C25 C27 1.541(11) . ?
C25 C28 1.519(11) . ?
C26 H26A 0.9800 . ?
C26 H26B 0.9800 . ?
C26 H26C 0.9800 . ?
C27 H27A 0.9800 . ?
C27 H27B 0.9800 . ?
C27 H27C 0.9800 . ?
C28 H28A 0.9800 . ?
C28 H28B 0.9800 . ?
C28 H28C 0.9800 . ?
C29 C30 1.529(11) . ?
C29 C31 1.558(11) . ?
C29 C32 1.524(11) . ?
C30 H30A 0.9800 . ?
C30 H30B 0.9800 . ?
C30 H30C 0.9800 . ?
C31 H31A 0.9800 . ?
C31 H31B 0.9800 . ?
C31 H31C 0.9800 . ?
C32 H32A 0.9800 . ?
C32 H32B 0.9800 . ?
C32 H32C 0.9800 . ?
C33 C34 1.549(11) . ?
C33 C35 1.555(10) . ?
C33 C36 1.532(11) . ?
C34 H34A 0.9800 . ?
C34 H34B 0.9800 . ?
C34 H34C 0.9800 . ?
C35 H35A 0.9800 . ?
C35 H35B 0.9800 . ?
C35 H35C 0.9800 . ?
C36 H36A 0.9800 . ?
C36 H36B 0.9800 . ?
C36 H36C 0.9800 . ?
C37 C38 1.430(12) . ?
C37 C41 1.415(13) . ?
C37 C42 1.558(11) . ?
C37 Tm2 2.655(8) . ?
C38 C39 1.430(11) . ?
C38 C46 1.553(13) . ?
C38 Tm2 2.671(8) . ?
C39 H39 0.9500 . ?
C39 C40 1.397(11) . ?
C39 Tm2 2.591(8) . ?
C40 C41 1.424(11) . ?
C40 C50 1.535(12) . ?
C40 Tm2 2.588(8) . ?
C41 H41 0.9500 . ?
C41 Tm2 2.568(8) . ?
C42 C43 1.550(15) . ?
C42 C44 1.530(16) . ?
C42 C45 1.530(15) . ?
C43 H43A 0.9800 . ?
C43 H43B 0.9800 . ?
C43 H43C 0.9800 . ?
C44 H44A 0.9800 . ?
C44 H44B 0.9800 . ?
C44 H44C 0.9800 . ?
C45 H45A 0.9800 . ?
C45 H45B 0.9800 . ?
C45 H45C 0.9800 . ?
C46 C47 1.527(12) . ?
C46 C48 1.535(14) . ?
C46 C49 1.546(11) . ?
C47 H47A 0.9800 . ?
C47 H47B 0.9800 . ?
C47 H47C 0.9800 . ?
C48 H48A 0.9800 . ?
C48 H48B 0.9800 . ?
C48 H48C 0.9800 . ?
C49 H49A 0.9800 . ?
C49 H49B 0.9800 . ?
C49 H49C 0.9800 . ?
C50 C51 1.524(13) . ?
C50 C52 1.521(13) . ?
C50 C53 1.527(13) . ?
C51 H51A 0.9800 . ?
C51 H51B 0.9800 . ?
C51 H51C 0.9800 . ?
C52 H52A 0.9800 . ?
C52 H52B 0.9800 . ?
C52 H52C 0.9800 . ?
C53 H53A 0.9800 . ?
C53 H53B 0.9800 . ?
C53 H53C 0.9800 . ?
C54 C55 1.427(11) . ?
C54 C58 1.437(10) . ?
C54 C59 1.525(11) . ?
C54 Tm2 2.653(8) . ?
C55 H55 0.9500 . ?
C55 C56 1.409(11) . ?
C55 Tm2 2.667(8) . ?
C56 C57 1.416(11) . ?
C56 C63 1.542(11) . ?
C56 Tm2 2.730(8) . ?
C57 H57 0.9500 . ?
C57 C58 1.408(10) . ?
C57 Tm2 2.638(8) . ?
C58 C67 1.555(10) . ?
C58 Tm2 2.625(8) . ?
C59 C60 1.534(11) . ?
C59 C61 1.542(13) . ?
C59 C62 1.521(12) . ?
C60 H60A 0.9800 . ?
C60 H60B 0.9800 . ?
C60 H60C 0.9800 . ?
C61 H61A 0.9800 . ?
C61 H61B 0.9800 . ?
C61 H61C 0.9800 . ?
C62 H62A 0.9800 . ?
C62 H62B 0.9800 . ?
C62 H62C 0.9800 . ?
C63 C64 1.525(12) . ?
C63 C65 1.513(12) . ?
C63 C66 1.502(12) . ?
C64 H64A 0.9800 . ?
C64 H64B 0.9800 . ?
C64 H64C 0.9800 . ?
C65 H65A 0.9800 . ?
C65 H65B 0.9800 . ?
C65 H65C 0.9800 . ?
C66 H66A 0.9800 . ?
C66 H66B 0.9800 . ?
C66 H66C 0.9800 . ?
C67 C68 1.540(11) . ?
C67 C69 1.526(11) . ?
C67 C70 1.549(10) . ?
C68 H68A 0.9800 . ?
C68 H68B 0.9800 . ?
C68 H68C 0.9800 . ?
C69 H69A 0.9800 . ?
C69 H69B 0.9800 . ?
C69 H69C 0.9800 . ?
C70 H70A 0.9800 . ?
C70 H70B 0.9800 . ?
C70 H70C 0.9800 . ?
O1 Tm1 2.066(5) . ?
O2 Tm2 2.078(5) . ?

loop_
_geom_angle_atom_site_label_1
_geom_angle_atom_site_label_2
_geom_angle_atom_site_label_3
_geom_angle
_geom_angle_site_symmetry_1
_geom_angle_site_symmetry_3
_geom_angle_publ_flag
C2 C1 O1 178.4(8) . . ?
C1 C2 O2 178.1(9) . . ?
C4 C3 H3 124.8 . . ?
C4 C3 Tm1 75.1(4) . . ?
C7 C3 H3 124.8 . . ?
C7 C3 C4 110.4(6) . . ?
C7 C3 Tm1 76.9(4) . . ?
Tm1 C3 H3 115.1 . . ?
C3 C4 C5 106.2(6) . . ?
C3 C4 C8 118.6(7) . . ?
C3 C4 Tm1 73.8(4) . . ?
C5 C4 C8 134.5(7) . . ?
C5 C4 Tm1 74.8(4) . . ?
C8 C4 Tm1 123.5(5) . . ?
C4 C5 C12 131.3(7) . . ?
C4 C5 Tm1 73.9(4) . . ?
C6 C5 C4 106.8(6) . . ?
C6 C5 C12 121.4(7) . . ?
C6 C5 Tm1 74.0(4) . . ?
C12 C5 Tm1 123.5(5) . . ?
C5 C6 H6 124.7 . . ?
C5 C6 Tm1 75.0(4) . . ?
C7 C6 C5 110.7(7) . . ?
C7 C6 H6 124.7 . . ?
C7 C6 Tm1 76.6(4) . . ?
Tm1 C6 H6 115.6 . . ?
C3 C7 C16 125.4(7) . . ?
C3 C7 Tm1 72.3(4) . . ?
C6 C7 C3 105.9(6) . . ?
C6 C7 C16 124.8(7) . . ?
C6 C7 Tm1 73.2(4) . . ?
C16 C7 Tm1 136.7(5) . . ?
C9 C8 C4 111.4(7) . . ?
C9 C8 C11 106.5(7) . . ?
C10 C8 C4 116.0(7) . . ?
C10 C8 C9 105.4(6) . . ?
C10 C8 C11 108.9(7) . . ?
C11 C8 C4 108.3(6) . . ?
C8 C9 H9A 109.5 . . ?
C8 C9 H9B 109.5 . . ?
C8 C9 H9C 109.5 . . ?
H9A C9 H9B 109.5 . . ?
H9A C9 H9C 109.5 . . ?
H9B C9 H9C 109.5 . . ?
C8 C10 H10A 109.5 . . ?
C8 C10 H10B 109.5 . . ?
C8 C10 H10C 109.5 . . ?
H10A C10 H10B 109.5 . . ?
H10A C10 H10C 109.5 . . ?
H10B C10 H10C 109.5 . . ?
C8 C11 H11A 109.5 . . ?
C8 C11 H11B 109.5 . . ?
C8 C11 H11C 109.5 . . ?
H11A C11 H11B 109.5 . . ?
H11A C11 H11C 109.5 . . ?
H11B C11 H11C 109.5 . . ?
C5 C12 C15 109.7(6) . . ?
C13 C12 C5 113.3(7) . . ?
C13 C12 C14 110.7(7) . . ?
C13 C12 C15 106.2(7) . . ?
C14 C12 C5 111.1(7) . . ?
C14 C12 C15 105.5(7) . . ?
C12 C13 H13A 109.5 . . ?
C12 C13 H13B 109.5 . . ?
C12 C13 H13C 109.5 . . ?
H13A C13 H13B 109.5 . . ?
H13A C13 H13C 109.5 . . ?
H13B C13 H13C 109.5 . . ?
C12 C14 H14A 109.5 . . ?
C12 C14 H14B 109.5 . . ?
C12 C14 H14C 109.5 . . ?
H14A C14 H14B 109.5 . . ?
H14A C14 H14C 109.5 . . ?
H14B C14 H14C 109.5 . . ?
C12 C15 H15A 109.5 . . ?
C12 C15 H15B 109.5 . . ?
C12 C15 H15C 109.5 . . ?
H15A C15 H15B 109.5 . . ?
H15A C15 H15C 109.5 . . ?
H15B C15 H15C 109.5 . . ?
C7 C16 C17 112.8(7) . . ?
C7 C16 C18 111.9(6) . . ?
C18 C16 C17 108.5(7) . . ?
C19 C16 C7 106.0(7) . . ?
C19 C16 C17 107.8(7) . . ?
C19 C16 C18 109.6(7) . . ?
C16 C17 H17A 109.5 . . ?
C16 C17 H17B 109.5 . . ?
C16 C17 H17C 109.5 . . ?
H17A C17 H17B 109.5 . . ?
H17A C17 H17C 109.5 . . ?
H17B C17 H17C 109.5 . . ?
C16 C18 H18A 109.5 . . ?
C16 C18 H18B 109.5 . . ?
C16 C18 H18C 109.5 . . ?
H18A C18 H18B 109.5 . . ?
H18A C18 H18C 109.5 . . ?
H18B C18 H18C 109.5 . . ?
C16 C19 H19A 109.5 . . ?
C16 C19 H19B 109.5 . . ?
C16 C19 H19C 109.5 . . ?
H19A C19 H19B 109.5 . . ?
H19A C19 H19C 109.5 . . ?
H19B C19 H19C 109.5 . . ?
C21 C20 C25 128.8(7) . . ?
C21 C20 Tm1 73.2(4) . . ?
C24 C20 C21 105.6(7) . . ?
C24 C20 C25 125.5(7) . . ?
C24 C20 Tm1 74.9(4) . . ?
C25 C20 Tm1 115.1(5) . . ?
C20 C21 H21 124.6 . . ?
C20 C21 C22 110.9(7) . . ?
C20 C21 Tm1 75.1(4) . . ?
C22 C21 H21 124.6 . . ?
C22 C21 Tm1 77.2(4) . . ?
Tm1 C21 H21 114.9 . . ?
C21 C22 C23 105.8(6) . . ?
C21 C22 C29 120.1(6) . . ?
C21 C22 Tm1 71.3(4) . . ?
C23 C22 C29 132.6(7) . . ?
C23 C22 Tm1 74.9(4) . . ?
C29 C22 Tm1 129.1(5) . . ?
C22 C23 C33 133.4(7) . . ?
C22 C23 Tm1 73.4(4) . . ?
C24 C23 C22 105.9(6) . . ?
C24 C23 C33 120.4(6) . . ?
C24 C23 Tm1 72.0(4) . . ?
C33 C23 Tm1 124.2(5) . . ?
C20 C24 C23 111.8(7) . . ?
C20 C24 H24 124.1 . . ?
C20 C24 Tm1 74.3(4) . . ?
C23 C24 H24 124.1 . . ?
C23 C24 Tm1 76.8(4) . . ?
Tm1 C24 H24 116.4 . . ?
C20 C25 C27 109.5(6) . . ?
C26 C25 C20 109.5(6) . . ?
C26 C25 C27 108.4(7) . . ?
C28 C25 C20 111.2(6) . . ?
C28 C25 C26 108.0(7) . . ?
C28 C25 C27 110.3(7) . . ?
C25 C26 H26A 109.5 . . ?
C25 C26 H26B 109.5 . . ?
C25 C26 H26C 109.5 . . ?
H26A C26 H26B 109.5 . . ?
H26A C26 H26C 109.5 . . ?
H26B C26 H26C 109.5 . . ?
C25 C27 H27A 109.5 . . ?
C25 C27 H27B 109.5 . . ?
C25 C27 H27C 109.5 . . ?
H27A C27 H27B 109.5 . . ?
H27A C27 H27C 109.5 . . ?
H27B C27 H27C 109.5 . . ?
C25 C28 H28A 109.5 . . ?
C25 C28 H28B 109.5 . . ?
C25 C28 H28C 109.5 . . ?
H28A C28 H28B 109.5 . . ?
H28A C28 H28C 109.5 . . ?
H28B C28 H28C 109.5 . . ?
C22 C29 C31 108.0(7) . . ?
C30 C29 C22 110.8(6) . . ?
C30 C29 C31 106.6(6) . . ?
C32 C29 C22 116.5(6) . . ?
C32 C29 C30 105.9(7) . . ?
C32 C29 C31 108.6(7) . . ?
C29 C30 H30A 109.5 . . ?
C29 C30 H30B 109.5 . . ?
C29 C30 H30C 109.5 . . ?
H30A C30 H30B 109.5 . . ?
H30A C30 H30C 109.5 . . ?
H30B C30 H30C 109.5 . . ?
C29 C31 H31A 109.5 . . ?
C29 C31 H31B 109.5 . . ?
C29 C31 H31C 109.5 . . ?
H31A C31 H31B 109.5 . . ?
H31A C31 H31C 109.5 . . ?
H31B C31 H31C 109.5 . . ?
C29 C32 H32A 109.5 . . ?
C29 C32 H32B 109.5 . . ?
C29 C32 H32C 109.5 . . ?
H32A C32 H32B 109.5 . . ?
H32A C32 H32C 109.5 . . ?
H32B C32 H32C 109.5 . . ?
C23 C33 C34 112.5(6) . . ?
C23 C33 C35 110.1(6) . . ?
C34 C33 C35 105.4(6) . . ?
C36 C33 C23 112.3(6) . . ?
C36 C33 C34 109.7(7) . . ?
C36 C33 C35 106.4(6) . . ?
C33 C34 H34A 109.5 . . ?
C33 C34 H34B 109.5 . . ?
C33 C34 H34C 109.5 . . ?
H34A C34 H34B 109.5 . . ?
H34A C34 H34C 109.5 . . ?
H34B C34 H34C 109.5 . . ?
C33 C35 H35A 109.5 . . ?
C33 C35 H35B 109.5 . . ?
C33 C35 H35C 109.5 . . ?
H35A C35 H35B 109.5 . . ?
H35A C35 H35C 109.5 . . ?
H35B C35 H35C 109.5 . . ?
C33 C36 H36A 109.5 . . ?
C33 C36 H36B 109.5 . . ?
C33 C36 H36C 109.5 . . ?
H36A C36 H36B 109.5 . . ?
H36A C36 H36C 109.5 . . ?
H36B C36 H36C 109.5 . . ?
C38 C37 C42 131.9(8) . . ?
C38 C37 Tm2 75.0(4) . . ?
C41 C37 C38 106.9(7) . . ?
C41 C37 C42 119.2(8) . . ?
C41 C37 Tm2 70.9(5) . . ?
C42 C37 Tm2 131.0(6) . . ?
C37 C38 C39 106.7(8) . . ?
C37 C38 C46 133.5(7) . . ?
C37 C38 Tm2 73.8(5) . . ?
C39 C38 C46 119.7(7) . . ?
C39 C38 Tm2 71.2(4) . . ?
C46 C38 Tm2 122.6(6) . . ?
C38 C39 H39 124.8 . . ?
C38 C39 Tm2 77.3(5) . . ?
C40 C39 C38 110.4(7) . . ?
C40 C39 H39 124.8 . . ?
C40 C39 Tm2 74.2(5) . . ?
Tm2 C39 H39 115.5 . . ?
C39 C40 C41 105.8(7) . . ?
C39 C40 C50 125.3(7) . . ?
C39 C40 Tm2 74.5(5) . . ?
C41 C40 C50 128.8(8) . . ?
C41 C40 Tm2 73.2(5) . . ?
C50 C40 Tm2 115.3(5) . . ?
C37 C41 C40 110.2(7) . . ?
C37 C41 H41 124.9 . . ?
C37 C41 Tm2 77.7(5) . . ?
C40 C41 H41 124.9 . . ?
C40 C41 Tm2 74.7(5) . . ?
Tm2 C41 H41 114.6 . . ?
C43 C42 C37 110.1(8) . . ?
C44 C42 C37 114.6(9) . . ?
C44 C42 C43 106.4(9) . . ?
C44 C42 C45 110.4(9) . . ?
C45 C42 C37 107.9(8) . . ?
C45 C42 C43 107.1(10) . . ?
C42 C43 H43A 109.5 . . ?
C42 C43 H43B 109.5 . . ?
C42 C43 H43C 109.5 . . ?
H43A C43 H43B 109.5 . . ?
H43A C43 H43C 109.5 . . ?
H43B C43 H43C 109.5 . . ?
C42 C44 H44A 109.5 . . ?
C42 C44 H44B 109.5 . . ?
C42 C44 H44C 109.5 . . ?
H44A C44 H44B 109.5 . . ?
H44A C44 H44C 109.5 . . ?
H44B C44 H44C 109.5 . . ?
C42 C45 H45A 109.5 . . ?
C42 C45 H45B 109.5 . . ?
C42 C45 H45C 109.5 . . ?
H45A C45 H45B 109.5 . . ?
H45A C45 H45C 109.5 . . ?
H45B C45 H45C 109.5 . . ?
C47 C46 C38 111.8(8) . . ?
C47 C46 C48 110.1(8) . . ?
C47 C46 C49 107.4(7) . . ?
C48 C46 C38 113.1(7) . . ?
C48 C46 C49 104.5(8) . . ?
C49 C46 C38 109.5(7) . . ?
C46 C47 H47A 109.5 . . ?
C46 C47 H47B 109.5 . . ?
C46 C47 H47C 109.5 . . ?
H47A C47 H47B 109.5 . . ?
H47A C47 H47C 109.5 . . ?
H47B C47 H47C 109.5 . . ?
C46 C48 H48A 109.5 . . ?
C46 C48 H48B 109.5 . . ?
C46 C48 H48C 109.5 . . ?
H48A C48 H48B 109.5 . . ?
H48A C48 H48C 109.5 . . ?
H48B C48 H48C 109.5 . . ?
C46 C49 H49A 109.5 . . ?
C46 C49 H49B 109.5 . . ?
C46 C49 H49C 109.5 . . ?
H49A C49 H49B 109.5 . . ?
H49A C49 H49C 109.5 . . ?
H49B C49 H49C 109.5 . . ?
C51 C50 C40 110.5(7) . . ?
C51 C50 C53 109.4(8) . . ?
C52 C50 C40 107.8(8) . . ?
C52 C50 C51 109.6(8) . . ?
C52 C50 C53 110.0(8) . . ?
C53 C50 C40 109.6(7) . . ?
C50 C51 H51A 109.5 . . ?
C50 C51 H51B 109.5 . . ?
C50 C51 H51C 109.5 . . ?
H51A C51 H51B 109.5 . . ?
H51A C51 H51C 109.5 . . ?
H51B C51 H51C 109.5 . . ?
C50 C52 H52A 109.5 . . ?
C50 C52 H52B 109.5 . . ?
C50 C52 H52C 109.5 . . ?
H52A C52 H52B 109.5 . . ?
H52A C52 H52C 109.5 . . ?
H52B C52 H52C 109.5 . . ?
C50 C53 H53A 109.5 . . ?
C50 C53 H53B 109.5 . . ?
C50 C53 H53C 109.5 . . ?
H53A C53 H53B 109.5 . . ?
H53A C53 H53C 109.5 . . ?
H53B C53 H53C 109.5 . . ?
C55 C54 C58 106.1(7) . . ?
C55 C54 C59 121.1(7) . . ?
C55 C54 Tm2 75.0(4) . . ?
C58 C54 C59 132.7(7) . . ?
C58 C54 Tm2 73.1(4) . . ?
C59 C54 Tm2 120.6(5) . . ?
C54 C55 H55 124.3 . . ?
C54 C55 Tm2 73.9(4) . . ?
C56 C55 C54 111.3(7) . . ?
C56 C55 H55 124.3 . . ?
C56 C55 Tm2 77.3(4) . . ?
Tm2 C55 H55 116.1 . . ?
C55 C56 C57 104.3(7) . . ?
C55 C56 C63 126.1(7) . . ?
C55 C56 Tm2 72.4(4) . . ?
C57 C56 C63 125.5(7) . . ?
C57 C56 Tm2 71.1(4) . . ?
C63 C56 Tm2 138.3(5) . . ?
C56 C57 H57 124.1 . . ?
C56 C57 Tm2 78.3(5) . . ?
C58 C57 C56 111.8(7) . . ?
C58 C57 H57 124.1 . . ?
C58 C57 Tm2 74.0(4) . . ?
Tm2 C57 H57 115.2 . . ?
C54 C58 C67 133.7(7) . . ?
C54 C58 Tm2 75.3(4) . . ?
C57 C58 C54 106.4(7) . . ?
C57 C58 C67 118.8(7) . . ?
C57 C58 Tm2 75.0(5) . . ?
C67 C58 Tm2 124.2(5) . . ?
C54 C59 C60 110.3(7) . . ?
C54 C59 C61 111.6(7) . . ?
C60 C59 C61 106.3(7) . . ?
C62 C59 C54 111.1(7) . . ?
C62 C59 C60 106.7(7) . . ?
C62 C59 C61 110.6(8) . . ?
C59 C60 H60A 109.5 . . ?
C59 C60 H60B 109.5 . . ?
C59 C60 H60C 109.5 . . ?
H60A C60 H60B 109.5 . . ?
H60A C60 H60C 109.5 . . ?
H60B C60 H60C 109.5 . . ?
C59 C61 H61A 109.5 . . ?
C59 C61 H61B 109.5 . . ?
C59 C61 H61C 109.5 . . ?
H61A C61 H61B 109.5 . . ?
H61A C61 H61C 109.5 . . ?
H61B C61 H61C 109.5 . . ?
C59 C62 H62A 109.5 . . ?
C59 C62 H62B 109.5 . . ?
C59 C62 H62C 109.5 . . ?
H62A C62 H62B 109.5 . . ?
H62A C62 H62C 109.5 . . ?
H62B C62 H62C 109.5 . . ?
C64 C63 C56 105.2(6) . . ?
C65 C63 C56 111.7(7) . . ?
C65 C63 C64 108.4(8) . . ?
C66 C63 C56 111.6(7) . . ?
C66 C63 C64 108.7(8) . . ?
C66 C63 C65 110.9(8) . . ?
C63 C64 H64A 109.5 . . ?
C63 C64 H64B 109.5 . . ?
C63 C64 H64C 109.5 . . ?
H64A C64 H64B 109.5 . . ?
H64A C64 H64C 109.5 . . ?
H64B C64 H64C 109.5 . . ?
C63 C65 H65A 109.5 . . ?
C63 C65 H65B 109.5 . . ?
C63 C65 H65C 109.5 . . ?
H65A C65 H65B 109.5 . . ?
H65A C65 H65C 109.5 . . ?
H65B C65 H65C 109.5 . . ?
C63 C66 H66A 109.5 . . ?
C63 C66 H66B 109.5 . . ?
C63 C66 H66C 109.5 . . ?
H66A C66 H66B 109.5 . . ?
H66A C66 H66C 109.5 . . ?
H66B C66 H66C 109.5 . . ?
C68 C67 C58 106.8(6) . . ?
C68 C67 C70 106.5(7) . . ?
C69 C67 C58 116.9(7) . . ?
C69 C67 C68 110.4(7) . . ?
C69 C67 C70 105.0(6) . . ?
C70 C67 C58 110.9(6) . . ?
C67 C68 H68A 109.5 . . ?
C67 C68 H68B 109.5 . . ?
C67 C68 H68C 109.5 . . ?
H68A C68 H68B 109.5 . . ?
H68A C68 H68C 109.5 . . ?
H68B C68 H68C 109.5 . . ?
C67 C69 H69A 109.5 . . ?
C67 C69 H69B 109.5 . . ?
C67 C69 H69C 109.5 . . ?
H69A C69 H69B 109.5 . . ?
H69A C69 H69C 109.5 . . ?
H69B C69 H69C 109.5 . . ?
C67 C70 H70A 109.5 . . ?
C67 C70 H70B 109.5 . . ?
C67 C70 H70C 109.5 . . ?
H70A C70 H70B 109.5 . . ?
H70A C70 H70C 109.5 . . ?
H70B C70 H70C 109.5 . . ?
C1 O1 Tm1 151.9(5) . . ?
C2 O2 Tm2 146.7(5) . . ?
C3 Tm1 C4 31.1(2) . . ?
C3 Tm1 C5 51.1(2) . . ?
C3 Tm1 C6 50.2(2) . . ?
C3 Tm1 C7 30.8(2) . . ?
C3 Tm1 C22 142.0(2) . . ?
C3 Tm1 C23 171.1(2) . . ?
C4 Tm1 C5 31.4(2) . . ?
C4 Tm1 C7 51.6(2) . . ?
C4 Tm1 C23 157.4(2) . . ?
C5 Tm1 C7 51.2(2) . . ?
C5 Tm1 C23 134.0(2) . . ?
C6 Tm1 C4 51.2(2) . . ?
C6 Tm1 C5 31.0(2) . . ?
C6 Tm1 C7 30.2(2) . . ?
C6 Tm1 C22 100.4(2) . . ?
C6 Tm1 C23 128.8(2) . . ?
C20 Tm1 C3 119.9(2) . . ?
C20 Tm1 C4 149.9(2) . . ?
C20 Tm1 C5 156.7(2) . . ?
C20 Tm1 C6 125.7(2) . . ?
C20 Tm1 C7 108.9(2) . . ?
C20 Tm1 C22 52.8(2) . . ?
C20 Tm1 C23 52.2(2) . . ?
C20 Tm1 C24 30.8(2) . . ?
C21 Tm1 C3 119.5(2) . . ?
C21 Tm1 C4 146.2(2) . . ?
C21 Tm1 C5 128.2(2) . . ?
C21 Tm1 C6 99.3(2) . . ?
C21 Tm1 C7 94.6(2) . . ?
C21 Tm1 C20 31.7(2) . . ?
C21 Tm1 C22 31.5(2) . . ?
C21 Tm1 C23 51.8(2) . . ?
C21 Tm1 C24 50.9(2) . . ?
C22 Tm1 C4 149.2(2) . . ?
C22 Tm1 C5 118.2(2) . . ?
C22 Tm1 C7 111.5(2) . . ?
C22 Tm1 C23 31.7(2) . . ?
C23 Tm1 C7 143.0(2) . . ?
C24 Tm1 C3 144.1(2) . . ?
C24 Tm1 C4 158.6(2) . . ?
C24 Tm1 C5 164.8(2) . . ?
C24 Tm1 C6 149.6(2) . . ?
C24 Tm1 C7 139.7(2) . . ?
C24 Tm1 C22 51.7(2) . . ?
C24 Tm1 C23 31.1(2) . . ?
O1 Tm1 C3 97.4(2) . . ?
O1 Tm1 C4 82.4(2) . . ?
O1 Tm1 C5 102.5(2) . . ?
O1 Tm1 C6 132.1(2) . . ?
O1 Tm1 C7 128.1(2) . . ?
O1 Tm1 C20 100.0(2) . . ?
O1 Tm1 C21 128.5(2) . . ?
O1 Tm1 C22 120.3(2) . . ?
O1 Tm1 C23 88.6(2) . . ?
O1 Tm1 C24 78.0(2) . . ?
C37 Tm2 C38 31.1(3) . . ?
C37 Tm2 C55 101.4(3) . . ?
C37 Tm2 C56 110.0(2) . . ?
C38 Tm2 C56 141.0(2) . . ?
C39 Tm2 C37 51.8(2) . . ?
C39 Tm2 C38 31.5(2) . . ?
C39 Tm2 C54 166.0(2) . . ?
C39 Tm2 C55 151.2(2) . . ?
C39 Tm2 C56 139.6(2) . . ?
C39 Tm2 C57 142.9(2) . . ?
C39 Tm2 C58 156.6(2) . . ?
C40 Tm2 C37 52.7(3) . . ?
C40 Tm2 C38 52.4(3) . . ?
C40 Tm2 C39 31.3(3) . . ?
C40 Tm2 C54 158.1(2) . . ?
C40 Tm2 C55 127.1(3) . . ?
C40 Tm2 C56 108.3(2) . . ?
C40 Tm2 C57 117.6(3) . . ?
C40 Tm2 C58 146.7(2) . . ?
C41 Tm2 C37 31.4(3) . . ?
C41 Tm2 C38 51.7(3) . . ?
C41 Tm2 C39 51.7(3) . . ?
C41 Tm2 C40 32.1(3) . . ?
C41 Tm2 C54 130.1(3) . . ?
C41 Tm2 C55 100.3(3) . . ?
C41 Tm2 C56 93.2(3) . . ?
C41 Tm2 C57 116.7(3) . . ?
C41 Tm2 C58 144.9(3) . . ?
C54 Tm2 C37 120.8(2) . . ?
C54 Tm2 C38 135.6(2) . . ?
C54 Tm2 C55 31.1(2) . . ?
C54 Tm2 C56 51.5(2) . . ?
C55 Tm2 C38 128.8(3) . . ?
C55 Tm2 C56 30.2(2) . . ?
C57 Tm2 C37 139.8(2) . . ?
C57 Tm2 C38 168.3(2) . . ?
C57 Tm2 C54 51.0(2) . . ?
C57 Tm2 C55 49.7(2) . . ?
C57 Tm2 C56 30.5(2) . . ?
C58 Tm2 C37 151.5(2) . . ?
C58 Tm2 C38 160.2(3) . . ?
C58 Tm2 C54 31.6(2) . . ?
C58 Tm2 C55 51.2(2) . . ?
C58 Tm2 C56 51.7(2) . . ?
C58 Tm2 C57 31.0(2) . . ?
O2 Tm2 C37 120.5(2) . . ?
O2 Tm2 C38 89.3(2) . . ?
O2 Tm2 C39 77.7(2) . . ?
O2 Tm2 C40 100.1(2) . . ?
O2 Tm2 C41 129.0(2) . . ?
O2 Tm2 C54 100.4(2) . . ?
O2 Tm2 C55 130.6(2) . . ?
O2 Tm2 C56 129.4(2) . . ?
O2 Tm2 C57 99.1(2) . . ?
O2 Tm2 C58 82.0(2) . . ?

loop_
_geom_torsion_atom_site_label_1
_geom_torsion_atom_site_label_2
_geom_torsion_atom_site_label_3
_geom_torsion_atom_site_label_4
_geom_torsion
_geom_torsion_site_symmetry_1
_geom_torsion_site_symmetry_2
_geom_torsion_site_symmetry_3
_geom_torsion_site_symmetry_4
_geom_torsion_publ_flag
C3 C4 C5 C6 0.4(8) . . . . ?
C3 C4 C5 C12 -171.7(8) . . . . ?
C3 C4 C5 Tm1 67.6(5) . . . . ?
C3 C4 C8 C9 -28.8(9) . . . . ?
C3 C4 C8 C10 -149.3(7) . . . . ?
C3 C4 C8 C11 87.9(8) . . . . ?
C3 C7 C16 C17 37.3(11) . . . . ?
C3 C7 C16 C18 160.1(8) . . . . ?
C3 C7 C16 C19 -80.4(9) . . . . ?
C4 C3 C7 C6 -2.3(8) . . . . ?
C4 C3 C7 C16 156.3(7) . . . . ?
C4 C3 C7 Tm1 -68.3(5) . . . . ?
C4 C5 C6 C7 -1.8(9) . . . . ?
C4 C5 C6 Tm1 67.2(5) . . . . ?
C4 C5 C12 C13 49.3(11) . . . . ?
C4 C5 C12 C14 -76.1(11) . . . . ?
C4 C5 C12 C15 167.7(8) . . . . ?
C5 C4 C8 C9 162.1(8) . . . . ?
C5 C4 C8 C10 41.6(12) . . . . ?
C5 C4 C8 C11 -81.2(10) . . . . ?
C5 C6 C7 C3 2.5(8) . . . . ?
C5 C6 C7 C16 -156.2(7) . . . . ?
C5 C6 C7 Tm1 68.0(5) . . . . ?
C6 C5 C12 C13 -121.8(8) . . . . ?
C6 C5 C12 C14 112.8(8) . . . . ?
C6 C5 C12 C15 -3.4(10) . . . . ?
C6 C7 C16 C17 -168.0(7) . . . . ?
C6 C7 C16 C18 -45.2(11) . . . . ?
C6 C7 C16 C19 74.3(9) . . . . ?
C7 C3 C4 C5 1.2(8) . . . . ?
C7 C3 C4 C8 -170.7(6) . . . . ?
C7 C3 C4 Tm1 69.5(5) . . . . ?
C8 C4 C5 C6 170.4(8) . . . . ?
C8 C4 C5 C12 -1.6(14) . . . . ?
C8 C4 C5 Tm1 -122.3(8) . . . . ?
C12 C5 C6 C7 171.2(7) . . . . ?
C12 C5 C6 Tm1 -119.8(7) . . . . ?
C20 C21 C22 C23 0.8(8) . . . . ?
C20 C21 C22 C29 -166.7(7) . . . . ?
C20 C21 C22 Tm1 68.4(5) . . . . ?
C21 C20 C24 C23 1.2(8) . . . . ?
C21 C20 C24 Tm1 -67.3(5) . . . . ?
C21 C20 C25 C26 -140.2(8) . . . . ?
C21 C20 C25 C27 101.1(9) . . . . ?
C21 C20 C25 C28 -21.0(11) . . . . ?
C21 C22 C23 C24 -0.1(8) . . . . ?
C21 C22 C23 C33 -173.2(8) . . . . ?
C21 C22 C23 Tm1 65.1(5) . . . . ?
C21 C22 C29 C30 -30.2(10) . . . . ?
C21 C22 C29 C31 86.2(8) . . . . ?
C21 C22 C29 C32 -151.3(7) . . . . ?
C22 C23 C24 C20 -0.7(8) . . . . ?
C22 C23 C24 Tm1 66.2(5) . . . . ?
C22 C23 C33 C34 -71.5(11) . . . . ?
C22 C23 C33 C35 171.3(8) . . . . ?
C22 C23 C33 C36 52.9(11) . . . . ?
C23 C22 C29 C30 166.2(8) . . . . ?
C23 C22 C29 C31 -77.3(10) . . . . ?
C23 C22 C29 C32 45.1(12) . . . . ?
C24 C20 C21 C22 -1.2(8) . . . . ?
C24 C20 C21 Tm1 68.5(5) . . . . ?
C24 C20 C25 C26 42.9(10) . . . . ?
C24 C20 C25 C27 -75.8(9) . . . . ?
C24 C20 C25 C28 162.0(7) . . . . ?
C24 C23 C33 C34 116.2(8) . . . . ?
C24 C23 C33 C35 -1.1(10) . . . . ?
C24 C23 C33 C36 -119.5(8) . . . . ?
C25 C20 C21 C22 -178.7(7) . . . . ?
C25 C20 C21 Tm1 -109.0(8) . . . . ?
C25 C20 C24 C23 178.7(7) . . . . ?
C25 C20 C24 Tm1 110.3(7) . . . . ?
C29 C22 C23 C24 165.2(8) . . . . ?
C29 C22 C23 C33 -8.0(14) . . . . ?
C29 C22 C23 Tm1 -129.7(8) . . . . ?
C33 C23 C24 C20 173.5(7) . . . . ?
C33 C23 C24 Tm1 -119.6(6) . . . . ?
C37 C38 C39 C40 -1.8(9) . . . . ?
C37 C38 C39 Tm2 65.8(6) . . . . ?
C37 C38 C46 C47 56.1(12) . . . . ?
C37 C38 C46 C48 -68.9(12) . . . . ?
C37 C38 C46 C49 175.1(9) . . . . ?
C38 C37 C41 C40 1.4(10) . . . . ?
C38 C37 C41 Tm2 -67.0(6) . . . . ?
C38 C37 C42 C43 167.8(10) . . . . ?
C38 C37 C42 C44 47.8(14) . . . . ?
C38 C37 C42 C45 -75.6(14) . . . . ?
C38 C39 C40 C41 2.6(9) . . . . ?
C38 C39 C40 C50 179.9(7) . . . . ?
C38 C39 C40 Tm2 69.6(6) . . . . ?
C39 C38 C46 C47 -119.5(9) . . . . ?
C39 C38 C46 C48 115.5(9) . . . . ?
C39 C38 C46 C49 -0.6(11) . . . . ?
C39 C40 C41 C37 -2.5(9) . . . . ?
C39 C40 C41 Tm2 67.9(5) . . . . ?
C39 C40 C50 C51 168.1(8) . . . . ?
C39 C40 C50 C52 48.4(11) . . . . ?
C39 C40 C50 C53 -71.2(11) . . . . ?
C41 C37 C38 C39 0.2(9) . . . . ?
C41 C37 C38 C46 -175.9(9) . . . . ?
C41 C37 C38 Tm2 64.3(6) . . . . ?
C41 C37 C42 C43 -30.4(13) . . . . ?
C41 C37 C42 C44 -150.4(9) . . . . ?
C41 C37 C42 C45 86.1(11) . . . . ?
C41 C40 C50 C51 -15.2(12) . . . . ?
C41 C40 C50 C52 -134.9(10) . . . . ?
C41 C40 C50 C53 105.4(10) . . . . ?
C42 C37 C38 C39 163.7(9) . . . . ?
C42 C37 C38 C46 -12.4(17) . . . . ?
C42 C37 C38 Tm2 -132.3(10) . . . . ?
C42 C37 C41 C40 -164.5(8) . . . . ?
C42 C37 C41 Tm2 127.0(8) . . . . ?
C46 C38 C39 C40 174.9(7) . . . . ?
C46 C38 C39 Tm2 -117.5(7) . . . . ?
C50 C40 C41 C37 -179.6(8) . . . . ?
C50 C40 C41 Tm2 -109.3(8) . . . . ?
C54 C55 C56 C57 2.4(9) . . . . ?
C54 C55 C56 C63 -155.6(7) . . . . ?
C54 C55 C56 Tm2 66.9(6) . . . . ?
C54 C58 C67 C68 -84.0(11) . . . . ?
C54 C58 C67 C69 40.0(12) . . . . ?
C54 C58 C67 C70 160.4(8) . . . . ?
C55 C54 C58 C57 0.7(9) . . . . ?
C55 C54 C58 C67 168.1(8) . . . . ?
C55 C54 C58 Tm2 -68.3(5) . . . . ?
C55 C54 C59 C60 -1.7(11) . . . . ?
C55 C54 C59 C61 -119.7(9) . . . . ?
C55 C54 C59 C62 116.4(9) . . . . ?
C55 C56 C57 C58 -1.9(9) . . . . ?
C55 C56 C57 Tm2 65.4(5) . . . . ?
C55 C56 C63 C64 66.5(10) . . . . ?
C55 C56 C63 C65 -50.9(11) . . . . ?
C55 C56 C63 C66 -175.7(8) . . . . ?
C56 C57 C58 C54 0.7(9) . . . . ?
C56 C57 C58 C67 -168.8(7) . . . . ?
C56 C57 C58 Tm2 70.0(6) . . . . ?
C57 C56 C63 C64 -87.0(10) . . . . ?
C57 C56 C63 C65 155.6(8) . . . . ?
C57 C56 C63 C66 30.8(11) . . . . ?
C57 C58 C67 C68 82.1(9) . . . . ?
C57 C58 C67 C69 -153.9(7) . . . . ?
C57 C58 C67 C70 -33.5(10) . . . . ?
C58 C54 C55 C56 -2.0(9) . . . . ?
C58 C54 C55 Tm2 67.1(5) . . . . ?
C58 C54 C59 C60 173.0(8) . . . . ?
C58 C54 C59 C61 55.1(11) . . . . ?
C58 C54 C59 C62 -68.9(12) . . . . ?
C59 C54 C55 C56 174.0(7) . . . . ?
C59 C54 C55 Tm2 -116.9(7) . . . . ?
C59 C54 C58 C57 -174.6(8) . . . . ?
C59 C54 C58 C67 -7.3(15) . . . . ?
C59 C54 C58 Tm2 116.3(9) . . . . ?
C63 C56 C57 C58 156.2(7) . . . . ?
C63 C56 C57 Tm2 -136.5(7) . . . . ?
Tm1 C3 C4 C5 -68.3(5) . . . . ?
Tm1 C3 C4 C8 119.8(6) . . . . ?
Tm1 C3 C7 C6 66.1(5) . . . . ?
Tm1 C3 C7 C16 -135.3(7) . . . . ?
Tm1 C4 C5 C6 -67.3(5) . . . . ?
Tm1 C4 C5 C12 120.7(8) . . . . ?
Tm1 C4 C8 C9 60.0(8) . . . . ?
Tm1 C4 C8 C10 -60.5(9) . . . . ?
Tm1 C4 C8 C11 176.7(5) . . . . ?
Tm1 C5 C6 C7 -69.0(5) . . . . ?
Tm1 C5 C12 C13 147.2(6) . . . . ?
Tm1 C5 C12 C14 21.9(9) . . . . ?
Tm1 C5 C12 C15 -94.4(7) . . . . ?
Tm1 C6 C7 C3 -65.5(5) . . . . ?
Tm1 C6 C7 C16 135.8(7) . . . . ?
Tm1 C7 C16 C17 -64.9(9) . . . . ?
Tm1 C7 C16 C18 57.9(11) . . . . ?
Tm1 C7 C16 C19 177.3(6) . . . . ?
Tm1 C20 C21 C22 -69.7(5) . . . . ?
Tm1 C20 C24 C23 68.4(5) . . . . ?
Tm1 C20 C25 C26 131.7(6) . . . . ?
Tm1 C20 C25 C27 13.1(8) . . . . ?
Tm1 C20 C25 C28 -109.1(6) . . . . ?
Tm1 C21 C22 C23 -67.6(5) . . . . ?
Tm1 C21 C22 C29 124.9(7) . . . . ?
Tm1 C22 C23 C24 -65.2(5) . . . . ?
Tm1 C22 C23 C33 121.7(8) . . . . ?
Tm1 C22 C29 C30 59.4(8) . . . . ?
Tm1 C22 C29 C31 175.8(5) . . . . ?
Tm1 C22 C29 C32 -61.7(9) . . . . ?
Tm1 C23 C24 C20 -66.8(5) . . . . ?
Tm1 C23 C33 C34 28.1(9) . . . . ?
Tm1 C23 C33 C35 -89.1(7) . . . . ?
Tm1 C23 C33 C36 152.5(5) . . . . ?
Tm2 C37 C38 C39 -64.0(6) . . . . ?
Tm2 C37 C38 C46 119.9(10) . . . . ?
Tm2 C37 C41 C40 68.4(6) . . . . ?
Tm2 C37 C42 C43 59.0(13) . . . . ?
Tm2 C37 C42 C44 -60.9(11) . . . . ?
Tm2 C37 C42 C45 175.6(8) . . . . ?
Tm2 C38 C39 C40 -67.6(6) . . . . ?
Tm2 C38 C46 C47 154.8(6) . . . . ?
Tm2 C38 C46 C48 29.8(9) . . . . ?
Tm2 C38 C46 C49 -86.3(8) . . . . ?
Tm2 C39 C40 C41 -67.0(6) . . . . ?
Tm2 C39 C40 C50 110.3(8) . . . . ?
Tm2 C40 C41 C37 -70.4(6) . . . . ?
Tm2 C40 C50 C51 -103.5(7) . . . . ?
Tm2 C40 C50 C52 136.8(7) . . . . ?
Tm2 C40 C50 C53 17.1(9) . . . . ?
Tm2 C54 C55 C56 -69.1(6) . . . . ?
Tm2 C54 C58 C57 69.1(5) . . . . ?
Tm2 C54 C58 C67 -123.6(9) . . . . ?
Tm2 C54 C59 C60 -92.0(7) . . . . ?
Tm2 C54 C59 C61 150.0(6) . . . . ?
Tm2 C54 C59 C62 26.1(9) . . . . ?
Tm2 C55 C56 C57 -64.5(5) . . . . ?
Tm2 C55 C56 C63 137.6(7) . . . . ?
Tm2 C56 C57 C58 -67.3(6) . . . . ?
Tm2 C56 C63 C64 171.4(7) . . . . ?
Tm2 C56 C63 C65 53.9(11) . . . . ?
Tm2 C56 C63 C66 -70.9(10) . . . . ?
Tm2 C57 C58 C54 -69.3(5) . . . . ?
Tm2 C57 C58 C67 121.1(6) . . . . ?
Tm2 C58 C67 C68 173.0(5) . . . . ?
Tm2 C58 C67 C69 -63.0(8) . . . . ?
Tm2 C58 C67 C70 57.4(8) . . . . ?

_shelx_res_file                  
;
TITL AF17_0m_tw in P21/n #14
    af17_0m_tw.res
    created by SHELXL-2018/3 at 19:28:18 on 07-Jun-2021
REM reset to P21/n #14
CELL 0.71073 18.1868 11.4972 31.4355 90 93.696 90
ZERR 4 0.0006 0.0004 0.0014 0 0.002 0
LATT 1
SYMM 0.5-X,0.5+Y,0.5-Z
SFAC C H O Tm
UNIT 280 464 8 8
RIGU 0.001 0.001 C5 C12 > C15
RIGU 0.001 0.001 C26 C27 C25 C28 C20

L.S. 4 0 0
PLAN  20
SIZE 0.04 0.16 0.2
TEMP -123.15
CONF
MORE -1
BOND $H
fmap 2 53
acta
MERG 0
OMIT 1 1 1
OMIT -1 0 3
OMIT 1 0 1
OMIT -2 0 2
OMIT 0 1 1
REM <olex2.extras>
REM <HklSrc "%.\\AF17_0m_tw.hkl">
REM </olex2.extras>

WGHT    0.036600   55.432301
BASF   0.12808
FVAR       3.32316
C1    1    0.814051    0.693391    0.115381    11.00000    0.03051    0.01196 =
         0.01826   -0.00406    0.00545    0.00649
C2    1    0.854544    0.684358    0.147913    11.00000    0.02491    0.02268 =
         0.01845   -0.00748   -0.00423   -0.00026
C3    1    0.722590    0.936726    0.010496    11.00000    0.01384    0.01576 =
         0.01546   -0.00120    0.00051   -0.00152
AFIX  43
H3    2    0.760072    0.988071    0.021505    11.00000   -1.20000
AFIX   0
C4    1    0.667001    0.887442    0.034717    11.00000    0.02061    0.01523 =
         0.01236    0.00449    0.00347    0.00654
C5    1    0.623389    0.813916    0.005892    11.00000    0.01418    0.02121 =
         0.01839    0.00389    0.00360   -0.00173
C6    1    0.654707    0.821290   -0.034350    11.00000    0.01981    0.01847 =
         0.01865    0.00111    0.00270    0.00213
AFIX  43
H6    2    0.637530    0.779519   -0.059106    11.00000   -1.20000
AFIX   0
C7    1    0.714151    0.898352   -0.032447    11.00000    0.02131    0.01480 =
         0.01635    0.00237    0.00544    0.00373
C8    1    0.658875    0.932659    0.080622    11.00000    0.02599    0.02337 =
         0.01780    0.00036    0.00236    0.00632
C9    1    0.732705    0.976696    0.100930    11.00000    0.03404    0.02431 =
         0.01855   -0.00452   -0.00233    0.00471
AFIX 137
H9A   2    0.770070    0.915715    0.099311    11.00000   -1.50000
H9B   2    0.727053    0.996653    0.130852    11.00000   -1.50000
H9C   2    0.748126    1.045834    0.085593    11.00000   -1.50000
AFIX   0
C10   1    0.631088    0.844286    0.112286    11.00000    0.02804    0.03401 =
         0.01684    0.00125    0.00359    0.01231
AFIX 137
H10A  2    0.581181    0.819381    0.102761    11.00000   -1.50000
H10B  2    0.630342    0.880242    0.140520    11.00000   -1.50000
H10C  2    0.663951    0.776658    0.113847    11.00000   -1.50000
AFIX   0
C11   1    0.606441    1.037973    0.078227    11.00000    0.04240    0.02764 =
         0.02115   -0.00136    0.00155    0.01263
AFIX 137
H11A  2    0.625688    1.097387    0.059549    11.00000   -1.50000
H11B  2    0.602716    1.070387    0.106841    11.00000   -1.50000
H11C  2    0.557553    1.013159    0.066768    11.00000   -1.50000
AFIX   0
C12   1    0.550208    0.748624    0.011197    11.00000    0.01696    0.02458 =
         0.02936    0.00711    0.00124   -0.00846
C13   1    0.490520    0.825233    0.028617    11.00000    0.01798    0.03064 =
         0.03894    0.00560    0.00595   -0.00588
AFIX 137
H13A  2    0.507859    0.855739    0.056598    11.00000   -1.50000
H13B  2    0.445807    0.779053    0.031445    11.00000   -1.50000
H13C  2    0.479580    0.890084    0.008989    11.00000   -1.50000
AFIX   0
C14   1    0.562918    0.638796    0.038906    11.00000    0.03415    0.02572 =
         0.03600    0.00936    0.00321   -0.00536
AFIX 137
H14A  2    0.590102    0.580983    0.023232    11.00000   -1.50000
H14B  2    0.515278    0.606295    0.045736    11.00000   -1.50000
H14C  2    0.591447    0.659352    0.065348    11.00000   -1.50000
AFIX   0
C15   1    0.518274    0.703799   -0.033145    11.00000    0.02114    0.02905 =
         0.03668    0.00123   -0.00545   -0.00383
AFIX 137
H15A  2    0.504452    0.770289   -0.051460    11.00000   -1.50000
H15B  2    0.474697    0.655727   -0.029311    11.00000   -1.50000
H15C  2    0.555644    0.657268   -0.046474    11.00000   -1.50000
AFIX   0
C16   1    0.742605    0.962047   -0.070737    11.00000    0.03716    0.01927 =
         0.01598    0.00116    0.00947   -0.00358
C17   1    0.818156    1.020694   -0.060563    11.00000    0.03979    0.02738 =
         0.02705    0.00941    0.01347    0.00008
AFIX 137
H17A  2    0.814399    1.075610   -0.036960    11.00000   -1.50000
H17B  2    0.832958    1.062483   -0.085804    11.00000   -1.50000
H17C  2    0.855021    0.961178   -0.052475    11.00000   -1.50000
AFIX   0
C18   1    0.748871    0.880697   -0.109191    11.00000    0.06045    0.03030 =
         0.01676    0.00274    0.01797    0.00045
AFIX 137
H18A  2    0.786238    0.821121   -0.102169    11.00000   -1.50000
H18B  2    0.763154    0.925943   -0.133759    11.00000   -1.50000
H18C  2    0.701211    0.843208   -0.116142    11.00000   -1.50000
AFIX   0
C19   1    0.686614    1.057650   -0.082145    11.00000    0.03763    0.02882 =
         0.01656    0.00874   -0.00070    0.00745
AFIX 137
H19A  2    0.637415    1.023309   -0.086684    11.00000   -1.50000
H19B  2    0.699768    1.096879   -0.108270    11.00000   -1.50000
H19C  2    0.686686    1.114186   -0.058812    11.00000   -1.50000
AFIX   0
C20   1    0.883164    0.640061   -0.006034    11.00000    0.00882    0.01916 =
         0.02377    0.00097    0.00119    0.00341
C21   1    0.831854    0.618617   -0.040952    11.00000    0.01722    0.01997 =
         0.01692   -0.00026    0.00468    0.00079
AFIX  43
H21   2    0.830837    0.658932   -0.067362    11.00000   -1.20000
AFIX   0
C22   1    0.781967    0.528461   -0.031151    11.00000    0.01488    0.02183 =
         0.01319   -0.00367    0.00155   -0.00134
C23   1    0.803044    0.493497    0.012469    11.00000    0.01559    0.01909 =
         0.01371    0.00182    0.00251   -0.00097
C24   1    0.864099    0.564643    0.025892    11.00000    0.01887    0.01441 =
         0.01873   -0.00078    0.00366    0.00336
AFIX  43
H24   2    0.888864    0.560991    0.053407    11.00000   -1.20000
AFIX   0
C25   1    0.945020    0.729846   -0.002059    11.00000    0.01245    0.02488 =
         0.02402    0.00060    0.00068   -0.00159
C26   1    1.012761    0.675961    0.021149    11.00000    0.01022    0.03975 =
         0.04466    0.01259   -0.00379   -0.00462
AFIX 137
H26A  2    1.002279    0.659283    0.050726    11.00000   -1.50000
H26B  2    1.054189    0.730377    0.020765    11.00000   -1.50000
H26C  2    1.025420    0.603537    0.006896    11.00000   -1.50000
AFIX   0
C27   1    0.920459    0.834547    0.024169    11.00000    0.02946    0.02627 =
         0.03214   -0.00482    0.00779   -0.00659
AFIX 137
H27A  2    0.875939    0.868903    0.010126    11.00000   -1.50000
H27B  2    0.959851    0.892825    0.026221    11.00000   -1.50000
H27C  2    0.909972    0.808482    0.052835    11.00000   -1.50000
AFIX   0
C28   1    0.966443    0.769718   -0.045636    11.00000    0.02416    0.03136 =
         0.02654    0.00124    0.00515   -0.00534
AFIX 137
H28A  2    0.985964    0.703591   -0.061030    11.00000   -1.50000
H28B  2    1.004208    0.830382   -0.042174    11.00000   -1.50000
H28C  2    0.922977    0.800907   -0.061818    11.00000   -1.50000
AFIX   0
C29   1    0.732394    0.471638   -0.066945    11.00000    0.02823    0.01918 =
         0.01256   -0.00184    0.00331   -0.00414
C30   1    0.713827    0.558261   -0.102936    11.00000    0.02437    0.03278 =
         0.02110   -0.00257   -0.00392   -0.00159
AFIX 137
H30A  2    0.691591    0.628031   -0.091279    11.00000   -1.50000
H30B  2    0.679006    0.522559   -0.124164    11.00000   -1.50000
H30C  2    0.758982    0.579727   -0.116438    11.00000   -1.50000
AFIX   0
C31   1    0.776796    0.371174   -0.086510    11.00000    0.03625    0.02892 =
         0.02996   -0.00908    0.00913   -0.00706
AFIX 137
H31A  2    0.821556    0.402761   -0.097902    11.00000   -1.50000
H31B  2    0.746436    0.333992   -0.109545    11.00000   -1.50000
H31C  2    0.790316    0.313592   -0.064386    11.00000   -1.50000
AFIX   0
C32   1    0.658814    0.423443   -0.054339    11.00000    0.02254    0.03487 =
         0.02894    0.00264    0.00417   -0.00720
AFIX 137
H32A  2    0.667239    0.351916   -0.037780    11.00000   -1.50000
H32B  2    0.627382    0.406366   -0.080078    11.00000   -1.50000
H32C  2    0.634513    0.481058   -0.037052    11.00000   -1.50000
AFIX   0
C33   1    0.777935    0.394955    0.041188    11.00000    0.01843    0.01621 =
         0.02208    0.00364    0.00621   -0.00094
C34   1    0.699311    0.414892    0.055953    11.00000    0.02460    0.03363 =
         0.03590    0.01061    0.01339   -0.00249
AFIX 137
H34A  2    0.698174    0.487533    0.072208    11.00000   -1.50000
H34B  2    0.685700    0.349879    0.074013    11.00000   -1.50000
H34C  2    0.664304    0.419879    0.030982    11.00000   -1.50000
AFIX   0
C35   1    0.828814    0.388898    0.082829    11.00000    0.03099    0.02136 =
         0.02008    0.00916   -0.00430    0.00014
AFIX 137
H35A  2    0.879531    0.373184    0.075694    11.00000   -1.50000
H35B  2    0.811954    0.326455    0.101056    11.00000   -1.50000
H35C  2    0.827020    0.463240    0.097978    11.00000   -1.50000
AFIX   0
C36   1    0.782237    0.275411    0.019946    11.00000    0.02922    0.02257 =
         0.03545    0.00322    0.00403   -0.00486
AFIX 137
H36A  2    0.747154    0.272271   -0.005033    11.00000   -1.50000
H36B  2    0.770061    0.214837    0.040269    11.00000   -1.50000
H36C  2    0.832247    0.262666    0.011018    11.00000   -1.50000
AFIX   0
C37   1    0.929862    0.913068    0.278237    11.00000    0.02866    0.03320 =
         0.01977   -0.01089   -0.00146    0.00551
C38   1    0.864859    0.880930    0.252977    11.00000    0.02753    0.02734 =
         0.02282   -0.00277    0.00353    0.00792
C39   1    0.876451    0.914297    0.210103    11.00000    0.02583    0.02062 =
         0.01705    0.00059   -0.00197    0.00437
AFIX  43
H39   2    0.842479    0.901301    0.186342    11.00000   -1.20000
AFIX   0
C40   1    0.944847    0.968739    0.208119    11.00000    0.02419    0.01872 =
         0.02550   -0.00457    0.00032   -0.00088
C41   1    0.978345    0.964803    0.250301    11.00000    0.02650    0.03016 =
         0.02486   -0.01023   -0.00248   -0.00071
AFIX  43
H41   2    1.026311    0.992856    0.258504    11.00000   -1.20000
AFIX   0
C42   1    0.945483    0.927326    0.327267    11.00000    0.04026    0.07356 =
         0.01826   -0.01759   -0.00361    0.01691
C43   1    1.029543    0.937706    0.338262    11.00000    0.04507    0.09687 =
         0.02169   -0.01990   -0.00655    0.00092
AFIX 137
H43A  2    1.053958    0.865919    0.330015    11.00000   -1.50000
H43B  2    1.038688    0.950220    0.368985    11.00000   -1.50000
H43C  2    1.049129    1.003541    0.322737    11.00000   -1.50000
AFIX   0
C44   1    0.918496    0.826431    0.353891    11.00000    0.04943    0.08259 =
         0.01645   -0.00275    0.00564    0.02062
AFIX 137
H44A  2    0.864573    0.822862    0.350883    11.00000   -1.50000
H44B  2    0.934567    0.838508    0.383922    11.00000   -1.50000
H44C  2    0.939058    0.753283    0.343923    11.00000   -1.50000
AFIX   0
C45   1    0.910527    1.041661    0.340541    11.00000    0.07401    0.07065 =
         0.04038   -0.03569   -0.00267    0.01898
AFIX 137
H45A  2    0.932871    1.106574    0.325825    11.00000   -1.50000
H45B  2    0.918869    1.051943    0.371423    11.00000   -1.50000
H45C  2    0.857448    1.039706    0.332881    11.00000   -1.50000
AFIX   0
C46   1    0.789721    0.827970    0.263755    11.00000    0.02921    0.04695 =
         0.01664    0.00235    0.00521    0.01715
C47   1    0.751610    0.901723    0.296191    11.00000    0.03179    0.07733 =
         0.03479   -0.00536    0.00704    0.02060
AFIX 137
H47A  2    0.782334    0.904522    0.322953    11.00000   -1.50000
H47B  2    0.703741    0.867230    0.301401    11.00000   -1.50000
H47C  2    0.744289    0.980767    0.285043    11.00000   -1.50000
AFIX   0
C48   1    0.795914    0.701390    0.279092    11.00000    0.03639    0.05900 =
         0.03379    0.01302    0.00616    0.00551
AFIX 137
H48A  2    0.818155    0.654043    0.257403    11.00000   -1.50000
H48B  2    0.746707    0.671345    0.283894    11.00000   -1.50000
H48C  2    0.826834    0.697968    0.305773    11.00000   -1.50000
AFIX   0
C49   1    0.737815    0.822345    0.222866    11.00000    0.01934    0.04946 =
         0.02375   -0.00172    0.00014    0.00710
AFIX 137
H49A  2    0.729456    0.901074    0.211624    11.00000   -1.50000
H49B  2    0.690657    0.787916    0.229595    11.00000   -1.50000
H49C  2    0.760437    0.774480    0.201465    11.00000   -1.50000
AFIX   0
C50   1    0.976375    1.016183    0.167440    11.00000    0.03347    0.02229 =
         0.02785    0.00577   -0.00003   -0.00251
C51   1    1.043903    1.091380    0.178534    11.00000    0.04287    0.03246 =
         0.04663    0.00034    0.00555   -0.00286
AFIX 137
H51A  2    1.083409    1.043014    0.191787    11.00000   -1.50000
H51B  2    1.031146    1.152621    0.198453    11.00000   -1.50000
H51C  2    1.060583    1.126863    0.152497    11.00000   -1.50000
AFIX   0
C52   1    0.916830    1.089196    0.144132    11.00000    0.04483    0.05160 =
         0.06215    0.02915   -0.00128   -0.00064
AFIX 137
H52A  2    0.934140    1.115583    0.116870    11.00000   -1.50000
H52B  2    0.905786    1.156816    0.161598    11.00000   -1.50000
H52C  2    0.872185    1.042247    0.138907    11.00000   -1.50000
AFIX   0
C53   1    0.997874    0.915151    0.139277    11.00000    0.05680    0.03851 =
         0.02741   -0.00246    0.01370   -0.00508
AFIX 137
H53A  2    1.017518    0.945679    0.113203    11.00000   -1.50000
H53B  2    0.954368    0.867252    0.131817    11.00000   -1.50000
H53C  2    1.035538    0.867666    0.154733    11.00000   -1.50000
AFIX   0
C54   1    1.051087    0.569430    0.253289    11.00000    0.01716    0.02151 =
         0.02121    0.00626   -0.00271   -0.00225
C55   1    1.092928    0.667872    0.268305    11.00000    0.02451    0.02677 =
         0.02176    0.00191   -0.00506   -0.00058
AFIX  43
H55   2    1.099372    0.690339    0.297389    11.00000   -1.20000
AFIX   0
C56   1    1.123449    0.727459    0.234481    11.00000    0.01793    0.02505 =
         0.02220    0.00050    0.00519    0.00646
C57   1    1.096914    0.666251    0.197549    11.00000    0.01529    0.02089 =
         0.02225    0.00144   -0.00020   -0.00553
AFIX  43
H57   2    1.107122    0.687592    0.169336    11.00000   -1.20000
AFIX   0
C58   1    1.053563    0.569922    0.207687    11.00000    0.01611    0.02111 =
         0.01654    0.00207    0.00253   -0.00223
C59   1    1.018777    0.484306    0.284263    11.00000    0.01956    0.03099 =
         0.01943    0.00739    0.00035    0.00014
C60   1    1.040352    0.519841    0.330426    11.00000    0.03087    0.05333 =
         0.02303    0.01498    0.00024   -0.00688
AFIX 137
H60A  2    1.094169    0.521920    0.334863    11.00000   -1.50000
H60B  2    1.020423    0.463238    0.349954    11.00000   -1.50000
H60C  2    1.020245    0.597067    0.335951    11.00000   -1.50000
AFIX   0
C61   1    1.048945    0.360265    0.278758    11.00000    0.06132    0.03232 =
         0.02907    0.01048    0.00047    0.00499
AFIX 137
H61A  2    1.027391    0.326807    0.252123    11.00000   -1.50000
H61B  2    1.035950    0.311867    0.302814    11.00000   -1.50000
H61C  2    1.102671    0.363277    0.277838    11.00000   -1.50000
AFIX   0
C62   1    0.935046    0.484505    0.279477    11.00000    0.02049    0.08762 =
         0.02443    0.00304    0.00102    0.00055
AFIX 137
H62A  2    0.916565    0.560612    0.287912    11.00000   -1.50000
H62B  2    0.915847    0.424056    0.297741    11.00000   -1.50000
H62C  2    0.918760    0.468977    0.249694    11.00000   -1.50000
AFIX   0
C63   1    1.192532    0.805566    0.237922    11.00000    0.01932    0.01528 =
         0.03424    0.00136   -0.00245   -0.00389
C64   1    1.256490    0.723667    0.249945    11.00000    0.02687    0.03675 =
         0.06231    0.00078   -0.00523   -0.00905
AFIX 137
H64A  2    1.248846    0.687268    0.277502    11.00000   -1.50000
H64B  2    1.302681    0.767808    0.251979    11.00000   -1.50000
H64C  2    1.259044    0.663297    0.228082    11.00000   -1.50000
AFIX   0
C65   1    1.188254    0.895517    0.272808    11.00000    0.04196    0.04140 =
         0.04607   -0.01214    0.00058   -0.01795
AFIX 137
H65A  2    1.151219    0.954178    0.264051    11.00000   -1.50000
H65B  2    1.236381    0.933078    0.277936    11.00000   -1.50000
H65C  2    1.174392    0.857557    0.299031    11.00000   -1.50000
AFIX   0
C66   1    1.205916    0.862269    0.196076    11.00000    0.02278    0.04407 =
         0.04728    0.01087   -0.00178   -0.01545
AFIX 137
H66A  2    1.215343    0.802298    0.174953    11.00000   -1.50000
H66B  2    1.248709    0.913953    0.199712    11.00000   -1.50000
H66C  2    1.162428    0.907555    0.186258    11.00000   -1.50000
AFIX   0
C67   1    1.031880    0.479835    0.172157    11.00000    0.02322    0.02469 =
         0.01487   -0.00035   -0.00073    0.00165
C68   1    1.097978    0.397080    0.169466    11.00000    0.03142    0.03670 =
         0.02804   -0.00417    0.00333    0.00772
AFIX 137
H68A  2    1.142932    0.442669    0.166641    11.00000   -1.50000
H68B  2    1.089731    0.346113    0.144629    11.00000   -1.50000
H68C  2    1.103342    0.349784    0.195417    11.00000   -1.50000
AFIX   0
C69   1    0.961300    0.410673    0.176971    11.00000    0.02648    0.02516 =
         0.02414   -0.00382    0.00021   -0.00317
AFIX 137
H69A  2    0.965389    0.367270    0.203850    11.00000   -1.50000
H69B  2    0.953829    0.356174    0.153113    11.00000   -1.50000
H69C  2    0.919348    0.464152    0.177042    11.00000   -1.50000
AFIX   0
C70   1    1.020802    0.539935    0.128108    11.00000    0.02584    0.03357 =
         0.01346   -0.00031    0.00305   -0.00017
AFIX 137
H70A  2    0.985128    0.603402    0.129755    11.00000   -1.50000
H70B  2    1.002309    0.483111    0.106780    11.00000   -1.50000
H70C  2    1.067960    0.571315    0.119923    11.00000   -1.50000
AFIX   0
O1    3    0.772737    0.705692    0.081751    11.00000    0.02196    0.02368 =
         0.01844   -0.00147   -0.00060    0.00584
O2    3    0.898772    0.672625    0.181642    11.00000    0.02008    0.03036 =
         0.02254   -0.00417   -0.00867    0.00421
TM1   4    0.755582    0.713340    0.016214    11.00000    0.01543    0.01529 =
         0.01129    0.00004    0.00078    0.00206
TM2   4    0.974049    0.752595    0.224780    11.00000    0.01825    0.02110 =
         0.01461   -0.00232   -0.00055    0.00002
HKLF 5


REM  AF17_0m_tw in P21/n #14
REM wR2 = 0.1432, GooF = S = 1.140, Restrained GooF = 1.138 for all data
REM R1 = 0.0609 for 12934 Fo > 4sig(Fo) and 0.0784 for all 15689 data
REM 704 parameters refined using 60 restraints

END

WGHT      0.0366     55.4331

REM Highest difference peak  2.116,  deepest hole -2.062,  1-sigma level  0.188
Q1    1   0.7584  0.6464  0.0182  11.00000  0.05    2.12
Q2    1   1.0100  0.7603  0.2628  11.00000  0.05    2.03
Q3    1   0.7357  0.7842 -0.0449  11.00000  0.05    1.24
Q4    1   0.7593  0.7224  0.0421  11.00000  0.05    1.19
Q5    1   0.4249  0.7135  0.0173  11.00000  0.05    1.13
Q6    1   0.9693  0.2407  0.2595  11.00000  0.05    1.08
Q7    1   1.0850  0.2587  0.2601  11.00000  0.05    1.05
Q8    1   1.0847  0.8240  0.3234  11.00000  0.05    1.04
Q9    1   0.7834  0.8070 -0.0013  11.00000  0.05    0.91
Q10   1   1.0302  0.7586  0.3581  11.00000  0.05    0.89
Q11   1   0.7215  0.7900  0.0371  11.00000  0.05    0.88
Q12   1   0.9779  0.7779  0.0155  11.00000  0.05    0.88
Q13   1   1.0779  0.1796  0.2572  11.00000  0.05    0.85
Q14   1   0.7159  0.7993  0.0010  11.00000  0.05    0.85
Q15   1   0.7546  0.7198 -0.0046  11.00000  0.05    0.85
Q16   1   0.7991  0.2767 -0.0394  11.00000  0.05    0.84
Q17   1   1.0667  0.6787  0.3218  11.00000  0.05    0.82
Q18   1   0.7107  0.6576 -0.0590  11.00000  0.05    0.82
Q19   1   1.2181  0.7460  0.2398  11.00000  0.05    0.81
Q20   1   0.9171  0.2617  0.2798  11.00000  0.05    0.81
;
_shelx_res_checksum              20568
_olex2_submission_special_instructions 'No special instructions were received'
loop_
_twin_individual_id
_twin_individual_mass_fraction_refined
1 0.87192
2 0.12808
####################################################################### 
# 
# This file contains crystal structure data downloaded from the 
# Cambridge Structural Database (CSD) hosted by the Cambridge 
# Crystallographic Data Centre (CCDC).
# 
# Full information about CCDC data access policies and citation 
# guidelines are available at http://www.ccdc.cam.ac.uk/access/V1 
# 
# Audit and citation data items may have been added by the CCDC. 
# Please retain this information to preserve the provenance of 
# this file and to allow appropriate attribution of the data. 
# 
#######################################################################

data_7
_database_code_depnum_ccdc_archive 'CCDC 2118423'
loop_
_audit_author_name
_audit_author_address
'Thomas Simler'
;LCM, CNRS, Ecole polytechnique, Institut polytechnique de Paris
France
;
_audit_update_record             
;
2021-10-28 deposited with the CCDC.	2022-05-09 downloaded from the CCDC.
;
_audit_creation_date             2021-09-07
_audit_creation_method           
;
Olex2 1.5
(compiled 2021.08.20 svn.r13c46975 for OlexSys, GUI svn.r6394)
;
_shelx_SHELXL_version_number     2018/3

_chemical_name_common            ?
_chemical_name_systematic        ?
_chemical_formula_moiety         'C78 H134 O4 Si2 Tm2, 3[C5H12]'
_chemical_formula_sum            'C93 H170 O4 Si2 Tm2'
_chemical_formula_weight         1746.32
_chemical_melting_point          ?
loop_
_atom_type_symbol
_atom_type_description
_atom_type_scat_dispersion_real
_atom_type_scat_dispersion_imag
_atom_type_scat_source
C C 0.0033 0.0016 'International Tables Vol C Tables 4.2.6.8 and 6.1.1.4'
H H 0.0000 0.0000 'International Tables Vol C Tables 4.2.6.8 and 6.1.1.4'
O O 0.0106 0.0060 'International Tables Vol C Tables 4.2.6.8 and 6.1.1.4'
Si Si 0.0817 0.0704 'International Tables Vol C Tables 4.2.6.8 and 6.1.1.4'
Tm Tm -0.3139 5.2483 'International Tables Vol C Tables 4.2.6.8 and 6.1.1.4'

_shelx_space_group_comment       
;
The symmetry employed for this shelxl refinement is uniquely defined
by the following loop, which should always be used as a source of
symmetry information in preference to the above space-group names.
They are only intended as comments.
;
_space_group_crystal_system      triclinic
_space_group_IT_number           2
_space_group_name_H-M_alt        'P -1'
_space_group_name_Hall           '-P 1'
loop_
_space_group_symop_operation_xyz
'x, y, z'
'-x, -y, -z'

_cell_length_a                   13.4591(11)
_cell_length_b                   17.3610(14)
_cell_length_c                   20.0159(14)
_cell_angle_alpha                65.739(2)
_cell_angle_beta                 85.671(3)
_cell_angle_gamma                77.074(3)
_cell_volume                     4155.2(6)
_cell_formula_units_Z            2
_cell_measurement_reflns_used    9716
_cell_measurement_temperature    150.0
_cell_measurement_theta_max      27.694
_cell_measurement_theta_min      2.239
_shelx_estimated_absorpt_T_max   0.827
_shelx_estimated_absorpt_T_min   0.539
_exptl_absorpt_coefficient_mu    2.201
_exptl_absorpt_correction_T_max  0.7458
_exptl_absorpt_correction_T_min  0.5707
_exptl_absorpt_correction_type   multi-scan
_exptl_absorpt_process_details   
;
SADABS-2016/2 (Bruker,2016/2) was used for absorption correction.
wR2(int) was 0.0936 before and 0.0590 after correction.
The Ratio of minimum to maximum transmission is 0.7652.
The \l/2 correction factor is Not present.
;
_exptl_absorpt_special_details   ?
_exptl_crystal_colour            yellow
_exptl_crystal_colour_primary    yellow
_exptl_crystal_density_diffrn    1.396
_exptl_crystal_density_meas      ?
_exptl_crystal_density_method    ?
_exptl_crystal_description       block
_exptl_crystal_F_000             1852
_exptl_crystal_size_max          0.32
_exptl_crystal_size_mid          0.16
_exptl_crystal_size_min          0.09
_exptl_transmission_factor_max   ?
_exptl_transmission_factor_min   ?
_diffrn_reflns_av_R_equivalents  0.0566
_diffrn_reflns_av_unetI/netI     0.0319
_diffrn_reflns_Laue_measured_fraction_full 0.998
_diffrn_reflns_Laue_measured_fraction_max 0.994
_diffrn_reflns_limit_h_max       18
_diffrn_reflns_limit_h_min       -18
_diffrn_reflns_limit_k_max       23
_diffrn_reflns_limit_k_min       -23
_diffrn_reflns_limit_l_max       27
_diffrn_reflns_limit_l_min       -27
_diffrn_reflns_number            181424
_diffrn_reflns_point_group_measured_fraction_full 0.998
_diffrn_reflns_point_group_measured_fraction_max 0.994
_diffrn_reflns_theta_full        25.242
_diffrn_reflns_theta_max         28.808
_diffrn_reflns_theta_min         1.116
_diffrn_ambient_temperature      150.0
_diffrn_detector_area_resol_mean ?
_diffrn_measured_fraction_theta_full 0.998
_diffrn_measured_fraction_theta_max 0.994
_diffrn_measurement_device_type  'Bruker APEX-II CCD'
_diffrn_measurement_method       '\f and \w scans'
_diffrn_radiation_type           MoK\a
_diffrn_radiation_wavelength     0.71073
_diffrn_source                   ?
_diffrn_source_current           31.0
_diffrn_source_power             1.705
_diffrn_source_voltage           55.0
_diffrn_standards_number         0
_reflns_Friedel_coverage         0.000
_reflns_Friedel_fraction_full    .
_reflns_Friedel_fraction_max     .
_reflns_number_gt                17578
_reflns_number_total             21582
_reflns_special_details          
;
 Reflections were merged by SHELXL according to the crystal
 class for the calculation of statistics and refinement.
 
 Structure factors included contributions from the .fab file.
 
 _reflns_Friedel_fraction is defined as the number of unique
 Friedel pairs measured divided by the number that would be
 possible theoretically, ignoring centric projections and
 systematic absences.
;
_reflns_threshold_expression     'I > 2\s(I)'
_computing_cell_refinement       'SAINT V8.38A (Bruker, 2018)'
_computing_data_collection       ?
_computing_data_reduction        'SAINT V8.38A (Bruker, 2018)'
_computing_molecular_graphics    'Olex2 1.5 (Dolomanov et al., 2009)'
_computing_publication_material  'Olex2 1.5 (Dolomanov et al., 2009)'
_computing_structure_refinement  'SHELXL 2018/3 (Sheldrick, 2015)'
_computing_structure_solution    'SHELXT 2018/2 (Sheldrick, 2018)'
_refine_diff_density_max         1.341
_refine_diff_density_min         -0.776
_refine_diff_density_rms         0.093
_refine_ls_extinction_coef       .
_refine_ls_extinction_method     none
_refine_ls_goodness_of_fit_ref   1.044
_refine_ls_hydrogen_treatment    constr
_refine_ls_matrix_type           full
_refine_ls_number_parameters     817
_refine_ls_number_reflns         21582
_refine_ls_number_restraints     0
_refine_ls_R_factor_all          0.0375
_refine_ls_R_factor_gt           0.0249
_refine_ls_restrained_S_all      1.044
_refine_ls_shift/su_max          0.003
_refine_ls_shift/su_mean         0.000
_refine_ls_structure_factor_coef Fsqd
_refine_ls_weighting_details     
'w=1/[\s^2^(Fo^2^)+(0.0229P)^2^+5.4461P] where P=(Fo^2^+2Fc^2^)/3'
_refine_ls_weighting_scheme      calc
_refine_ls_wR_factor_gt          0.0591
_refine_ls_wR_factor_ref         0.0654
_refine_special_details          ?
_olex2_refinement_description    
;
1. Fixed Uiso
 At 1.2 times of:
  All C(H) groups
 At 1.5 times of:
  All C(H,H,H) groups
2.a Aromatic/amide H refined with riding coordinates:
 C13(H13), C15(H15), C30(H30), C32(H32), C45(H45), C48(H48), C64(H64), C66(H66)
2.b Idealised Me refined as rotating group:
 C5(H5A,H5B,H5C), C6(H6A,H6B,H6C), C7(H7A,H7B,H7C), C8(H8A,H8B,H8C), C9(H9A,
 H9B,H9C), C10(H10A,H10B,H10C), C17(H17A,H17B,H17C), C18(H18A,H18B,H18C),
 C19(H19A,H19B,H19C), C21(H21A,H21B,H21C), C22(H22A,H22B,H22C), C23(H23A,H23B,
 H23C), C25(H25A,H25B,H25C), C26(H26A,H26B,H26C), C27(H27A,H27B,H27C), C34(H34A,
 H34B,H34C), C35(H35A,H35B,H35C), C36(H36A,H36B,H36C), C38(H38A,H38B,H38C),
 C39(H39A,H39B,H39C), C40(H40A,H40B,H40C), C42(H42A,H42B,H42C), C43(H43A,H43B,
 H43C), C44(H44A,H44B,H44C), C51(H51A,H51B,H51C), C52(H52A,H52B,H52C), C53(H53A,
 H53B,H53C), C55(H55A,H55B,H55C), C56(H56A,H56B,H56C), C57(H57A,H57B,H57C),
 C59(H59A,H59B,H59C), C60(H60A,H60B,H60C), C61(H61A,H61B,H61C), C68(H68A,H68B,
 H68C), C69(H69A,H69B,H69C), C70(H70A,H70B,H70C), C72(H72A,H72B,H72C), C73(H73A,
 H73B,H73C), C74(H74A,H74B,H74C), C76(H76A,H76B,H76C), C77(H77A,H77B,H77C),
 C78(H78A,H78B,H78C)
;
_atom_sites_solution_hydrogens   geom
_atom_sites_solution_primary     dual
_atom_sites_solution_secondary   ?
loop_
_atom_site_label
_atom_site_type_symbol
_atom_site_fract_x
_atom_site_fract_y
_atom_site_fract_z
_atom_site_U_iso_or_equiv
_atom_site_adp_type
_atom_site_occupancy
_atom_site_site_symmetry_order
_atom_site_calc_flag
_atom_site_refinement_flags_posn
_atom_site_refinement_flags_adp
_atom_site_refinement_flags_occupancy
_atom_site_disorder_assembly
_atom_site_disorder_group
Tm1 Tm 0.21365(2) 0.15652(2) 0.26462(2) 0.01557(3) Uani 1 1 d . . . . .
Tm2 Tm 0.38411(2) 0.53899(2) 0.23517(2) 0.01571(3) Uani 1 1 d . . . . .
Si1 Si 0.00537(6) 0.38442(5) 0.38130(5) 0.02739(17) Uani 1 1 d . . . . .
Si2 Si 0.18736(7) 0.25539(5) 0.49827(4) 0.02680(17) Uani 1 1 d . . . . .
O1 O 0.20536(13) 0.38550(11) 0.36499(9) 0.0183(3) Uani 1 1 d . . . . .
O2 O 0.31058(13) 0.43135(11) 0.27083(9) 0.0186(3) Uani 1 1 d . . . . .
O3 O 0.27272(13) 0.27143(10) 0.24760(9) 0.0167(3) Uani 1 1 d . . . . .
O4 O 0.13398(13) 0.20486(11) 0.35214(9) 0.0186(3) Uani 1 1 d . . . . .
C1 C 0.25693(17) 0.37551(15) 0.30652(12) 0.0151(4) Uani 1 1 d . . . . .
C2 C 0.23843(17) 0.30476(15) 0.29669(12) 0.0147(4) Uani 1 1 d . . . . .
C3 C 0.16893(18) 0.26937(15) 0.34964(13) 0.0154(4) Uani 1 1 d . . . . .
C4 C 0.14286(19) 0.31866(16) 0.39695(13) 0.0193(5) Uani 1 1 d . . . . .
C5 C -0.0160(3) 0.4594(2) 0.4288(2) 0.0465(9) Uani 1 1 d . . . . .
H5A H -0.011159 0.425729 0.481954 0.070 Uiso 1 1 calc R U . . .
H5B H -0.083815 0.497200 0.415536 0.070 Uiso 1 1 calc R U . . .
H5C H 0.035918 0.494653 0.413814 0.070 Uiso 1 1 calc R U . . .
C6 C -0.0130(2) 0.45346(19) 0.28132(18) 0.0357(7) Uani 1 1 d . . . . .
H6A H 0.008798 0.507643 0.270047 0.054 Uiso 1 1 calc R U . . .
H6B H -0.085147 0.466167 0.267841 0.054 Uiso 1 1 calc R U . . .
H6C H 0.027863 0.422857 0.253499 0.054 Uiso 1 1 calc R U . . .
C7 C -0.0825(2) 0.3079(2) 0.41820(18) 0.0372(7) Uani 1 1 d . . . . .
H7A H -0.051383 0.253619 0.413618 0.056 Uiso 1 1 calc R U . . .
H7B H -0.147158 0.333473 0.390435 0.056 Uiso 1 1 calc R U . . .
H7C H -0.095208 0.296348 0.469955 0.056 Uiso 1 1 calc R U . . .
C8 C 0.2008(3) 0.3337(2) 0.53734(17) 0.0415(8) Uani 1 1 d . . . . .
H8A H 0.239296 0.375293 0.503602 0.062 Uiso 1 1 calc R U . . .
H8B H 0.237121 0.302261 0.584690 0.062 Uiso 1 1 calc R U . . .
H8C H 0.133027 0.364485 0.544220 0.062 Uiso 1 1 calc R U . . .
C9 C 0.0951(3) 0.1888(2) 0.55395(18) 0.0440(8) Uani 1 1 d . . . . .
H9A H 0.033143 0.226775 0.560710 0.066 Uiso 1 1 calc R U . . .
H9B H 0.126157 0.148748 0.601884 0.066 Uiso 1 1 calc R U . . .
H9C H 0.077798 0.155806 0.528429 0.066 Uiso 1 1 calc R U . . .
C10 C 0.3134(3) 0.18322(19) 0.50383(17) 0.0356(7) Uani 1 1 d . . . . .
H10A H 0.304637 0.131701 0.498109 0.053 Uiso 1 1 calc R U . . .
H10B H 0.345663 0.165917 0.551569 0.053 Uiso 1 1 calc R U . . .
[truncated: 2,001,684 more chars]
