# Supplementary material for: CO reductive oligomerization by a divalent thulium complex and CO2-induced functionalization
Source: Chem Sci. 2022 May 9;13(25):7449–61. doi: 10.1039/d2sc01798a (PMC9241974; doi:10.1039/d2sc01798a)
Supplement: SC-013-D2SC01798A-s004 [file SC-013-D2SC01798A-s004.cif]

# Electronic Supplementary Material (ESI) for Chemical Science.
# This journal is © The Royal Society of Chemistry 2022

#===============================================================================
 data_global
#===============================================================================
_audit_creation_date               2021-10-21

# 1. SUBMISSION DETAILS

_publ_contact_author_name        'Gr\'egory Nocton'
_publ_contact_author_address   
;	
Laboratoire de Chimie Mol\'eculaire, CNRS, \'Ecole Polytechnique, IP Paris, 
91128 Palaiseau, France
;

_publ_contact_author_email       gregory.nocton@polytechnique.edu
_publ_contact_author_phone       330169334402
_publ_contact_author_fax         330169334040

_publ_contact_letter
;
     Please consider this CIF submission for publication in J. Am. Chem. Soc.
;
_publ_requested_journal             'J. Am. Chem. Soc.'

#===============================================================================

# 2. PROCESSING SUMMARY (IUCr Office Use Only)

_journal_date_recd_electronic     ?

_journal_date_to_coeditor         ?
_journal_date_from_coeditor       ?
_journal_date_accepted            ?

_journal_date_printers_first      ?
_journal_date_printers_final      ?
_journal_date_proofs_out          ?
_journal_date_proofs_in           ?


_journal_coeditor_name            ?
_journal_coeditor_code            ?
_journal_coeditor_notes
; ?
;

_journal_techeditor_code          ?
_journal_techeditor_notes
; ?
;

_journal_coden_ASTM               ?
_journal_name_full                ?
_journal_year                     ?
_journal_volume                   ?

_journal_issue                    ?
_journal_page_first               ?
_journal_page_last                ?

_journal_suppl_publ_number        ?
_journal_suppl_publ_pages         ?

#===============================================================================

# 3. TITLE AND AUTHOR LIST

_publ_section_title
;
CO Reductive Oligomerization by a Divalent Thulium Complex
and CO2-Induced Functionalization 
;

# The loop structure below should contain the names and addresses of all
# authors, in the required order of publication. Repeat as necessary.

loop_
_publ_author_name
_publ_author_address
	'Thomas Simler'
;	LCM, CNRS, Ecole Polytechnique, Institut polytechnique de Paris,
	Route de Saclay, 91120 Palaiseau
	France
;
	'Karl Mccabe'
;	LPCNO, UMR 5215, Universit\'e de Toulouse-CNRS, INSA, UPS, 
	135 Avenue de Rangueil, 31077 Toulouse, 
	France
;
	'Laurent Maron'
;	LPCNO, UMR 5215, Universit\'e de Toulouse-CNRS, INSA, UPS, 
	135 Avenue de Rangueil, 31077 Toulouse, 
	France
;
	'Gr\'egory Nocton'
;	LCM, CNRS, Ecole Polytechnique, Institut polytechnique de Paris,
	Route de Saclay, 91120 Palaiseau
	France
;

#===============================================================================
# 4. TEXT

_publ_section_abstract
; 
;

_publ_section_comment
; 
;
_publ_section_exptl_prep
;
;

_publ_section_exptl_refinement
;
Structures were solved using SHELXS (Sheldrick, 2008) and SHELXT 
(Sheldrick, 2015a) and refined with SHELXL (Sheldrick, 2015b) using Olex2 
(Dolomanov et al., 2009) and PLATON (Spek, 2009). 
Figures were drawn with Mercury 4 (Macrae et al., 2020). 
;

_publ_section_references
;
Sheldrick, G.M. (2008). Acta Cryst. A64, 112-122.

Sheldrick, G.M. (2015a). Acta Cryst. A71, 3-8.

Sheldrick, G.M. (2015b). Acta Cryst. C71, 3-8.

Dolomanov, O.V., Bourhis, L.J., Gildea, R.J, Howard, J.A.K. & Puschmann, H. 
(2009). J. Appl. Crystallogr. 42, 339-341.

Spek, A.L. (2009). Acta Cryst. D65, 148-155.

Macrae, C.F., Sovago, I., Cottrell, S.J., Galek, P.T.A., McCabe, P., Pidcock, 
E., Platings, M., Shields, G.P., Stevens, J.S., Towler, M. & Wood, P.A. 
(2020). J. Appl. Crystallogr. 53, 226-235.
;

_publ_section_figure_captions
; ?
;

_publ_section_acknowledgements
; ?
;


#===============================================================================
 # If more than one structure is reported, sections 5-10 should be filled in
 # per structure. For each data set, replace the ? in the data_? line below
 # by a unique identifier.

#===============================================================================

data_1

_audit_creation_date               2021-06-07
_audit_creation_method
;
Olex2 1.3
(compiled 2020.11.12 svn.r5f609507 for OlexSys, GUI svn.r6272)
;
_shelx_SHELXL_version_number       '2018/3'

_chemical_name_common              ?
_chemical_name_systematic          ?
_chemical_formula_moiety           'C34 H58 Tm'
_chemical_formula_sum              'C34 H58 Tm'
_chemical_formula_weight           635.73
_chemical_melting_point            ?
loop_
  _atom_type_symbol
  _atom_type_description
  _atom_type_scat_dispersion_real
  _atom_type_scat_dispersion_imag
  _atom_type_scat_source
 'C' 'C' 0.0033 0.0016 'International Tables Vol C Tables 4.2.6.8 and 6.1.1.4'
 'H' 'H' 0.0000 0.0000 'International Tables Vol C Tables 4.2.6.8 and 6.1.1.4'
 'Tm' 'Tm' -0.3139 5.2483
 'International Tables Vol C Tables 4.2.6.8 and 6.1.1.4'

_shelx_space_group_comment
;
The symmetry employed for this shelxl refinement is uniquely defined
by the following loop, which should always be used as a source of
symmetry information in preference to the above space-group names.
They are only intended as comments.
;
_space_group_crystal_system        'monoclinic'
_space_group_IT_number             14
_space_group_name_H-M_alt          'P 1 21/c 1'
_space_group_name_Hall             '-P 2ybc'
loop_
  _space_group_symop_operation_xyz
 'x, y, z'
 '-x, y+1/2, -z+1/2'
 '-x, -y, -z'
 'x, -y-1/2, z-1/2'

_cell_length_a                     19.4715(9)
_cell_length_b                     18.0905(10)
_cell_length_c                     19.5394(10)
_cell_angle_alpha                  90
_cell_angle_beta                   109.702(2)
_cell_angle_gamma                  90
_cell_volume                       6479.8(6)
_cell_formula_units_Z              8
_cell_measurement_reflns_used      6745
_cell_measurement_temperature      150.0
_cell_measurement_theta_max        23.163
_cell_measurement_theta_min        2.397
_shelx_estimated_absorpt_T_max     0.947
_shelx_estimated_absorpt_T_min     0.733
_exptl_absorpt_coefficient_mu      2.757
_exptl_absorpt_correction_T_max    0.7454
_exptl_absorpt_correction_T_min    0.6606
_exptl_absorpt_correction_type     multi-scan
_exptl_absorpt_process_details
;
SADABS-2016/2 (Bruker,2016/2) was used for absorption correction.
wR2(int) was 0.0756 before and 0.0595 after correction.
The Ratio of minimum to maximum transmission is 0.8862.
The \l/2 correction factor is Not present.
;
_exptl_absorpt_special_details     ?
_exptl_crystal_colour              red
_exptl_crystal_colour_primary      red
_exptl_crystal_density_diffrn      1.303
_exptl_crystal_density_meas        ?
_exptl_crystal_density_method      ?
_exptl_crystal_description         plate
_exptl_crystal_F_000               2648
_exptl_crystal_preparation         ?
_exptl_crystal_size_max            0.12
_exptl_crystal_size_mid            0.08
_exptl_crystal_size_min            0.02
_exptl_transmission_factor_max     ?
_exptl_transmission_factor_min     ?
_diffrn_reflns_av_R_equivalents    0.0736
_diffrn_reflns_av_unetI/netI       0.0784
_diffrn_reflns_Laue_measured_fraction_full  0.999
_diffrn_reflns_Laue_measured_fraction_max  0.995
_diffrn_reflns_limit_h_max         24
_diffrn_reflns_limit_h_min         -24
_diffrn_reflns_limit_k_max         22
_diffrn_reflns_limit_k_min         -22
_diffrn_reflns_limit_l_max         24
_diffrn_reflns_limit_l_min         -24
_diffrn_reflns_number              54376
_diffrn_reflns_point_group_measured_fraction_full  0.999
_diffrn_reflns_point_group_measured_fraction_max  0.995
_diffrn_reflns_theta_full          25.242
_diffrn_reflns_theta_max           26.791
_diffrn_reflns_theta_min           1.579
_diffrn_ambient_temperature        150.0
_diffrn_detector_area_resol_mean   ?
_diffrn_measured_fraction_theta_full  0.999
_diffrn_measured_fraction_theta_max  0.995
_diffrn_measurement_device_type    'Bruker APEX-II CCD'
_diffrn_measurement_method         '\f and \w scans'
_diffrn_radiation_type             MoK\a
_diffrn_radiation_wavelength       0.71073
_diffrn_source                     ?
_diffrn_source_current             31.0
_diffrn_source_power               1.705
_diffrn_source_voltage             55.0
_diffrn_standards_number           0
_reflns_Friedel_coverage           0.000
_reflns_Friedel_fraction_full      .
_reflns_Friedel_fraction_max       .
_reflns_number_gt                  8969
_reflns_number_total               13780
_reflns_special_details
;
 Reflections were merged by SHELXL according to the crystal
 class for the calculation of statistics and refinement.
 
 _reflns_Friedel_fraction is defined as the number of unique
 Friedel pairs measured divided by the number that would be
 possible theoretically, ignoring centric projections and
 systematic absences.
;
_reflns_threshold_expression       'I > 2\s(I)'
_computing_cell_refinement         'SAINT V8.38A (?, 2016)'
_computing_data_collection         ?
_computing_data_reduction          'SAINT V8.38A (?, 2016)'
_computing_molecular_graphics      'Olex2 1.3 (Dolomanov et al., 2009)'
_computing_publication_material    'Olex2 1.3 (Dolomanov et al., 2009)'
_computing_structure_refinement    'SHELXL 2018/3 (Sheldrick, 2015)'
_computing_structure_solution      'SHELXT 2018/2 (Sheldrick, 2018)'
_refine_diff_density_max           1.481
_refine_diff_density_min           -1.422
_refine_diff_density_rms           0.113
_refine_ls_extinction_coef         .
_refine_ls_extinction_method       none
_refine_ls_goodness_of_fit_ref     1.006
_refine_ls_hydrogen_treatment      constr
_refine_ls_matrix_type             full
_refine_ls_number_parameters       729
_refine_ls_number_reflns           13780
_refine_ls_number_restraints       246
_refine_ls_R_factor_all            0.0821
_refine_ls_R_factor_gt             0.0406
_refine_ls_restrained_S_all        1.005
_refine_ls_shift/su_max            0.003
_refine_ls_shift/su_mean           0.000
_refine_ls_structure_factor_coef   Fsqd
_refine_ls_weighting_details      
 'w=1/[\s^2^(Fo^2^)+(0.0225P)^2^+0.6867P] where P=(Fo^2^+2Fc^2^)/3'
_refine_ls_weighting_scheme        calc
_refine_ls_wR_factor_gt            0.0722
_refine_ls_wR_factor_ref           0.0833
_refine_special_details            ?
_olex2_refinement_description
;
1. Fixed Uiso
 At 1.2 times of:
  All C(H) groups
 At 1.5 times of:
  All C(H,H,H) groups
2. Restrained distances
 C65-C66A \\sim C65-C66B \\sim C65-C68A \\sim C65-C68B \\sim C65-C67A \\sim
C65-C67B
 with sigma of 0.02
 C31-C32A \\sim C31-C32B \\sim C31-C33A \\sim C31-C33B \\sim C31-C34A \\sim
C31-C34B
 with sigma of 0.02
3. Uiso/Uaniso restraints and constraints
C65 \\sim C66A \\sim C67A \\sim C68A \\sim C66B \\sim C67B \\sim C68B: within
2A with sigma of 0.01 and sigma for terminal atoms of 0.02 within 2A
C31 \\sim C32A \\sim C33A \\sim C34A \\sim C32B \\sim C33B \\sim C34B: within
2A with sigma of 0.01 and sigma for terminal atoms of 0.02 within 2A
4. Rigid body (RIGU) restrains
 C65, C66A, C67A, C68A, C66B, C67B, C68B
 with sigma for 1-2 distances of 0.002 and sigma for 1-3 distances of 0.002
 C31, C32A, C33A, C34A, C32B, C33B, C34B
 with sigma for 1-2 distances of 0.002 and sigma for 1-3 distances of 0.002
5. Others
 Sof(C66B)=Sof(H66D)=Sof(H66E)=Sof(H66F)=Sof(C67B)=Sof(H67D)=Sof(H67E)=
 Sof(H67F)=Sof(C68B)=Sof(H68D)=Sof(H68E)=Sof(H68F)=1-FVAR(1)
 Sof(C66A)=Sof(H66A)=Sof(H66B)=Sof(H66C)=Sof(C67A)=Sof(H67A)=Sof(H67B)=
 Sof(H67C)=Sof(C68A)=Sof(H68A)=Sof(H68B)=Sof(H68C)=FVAR(1)
 Sof(C32B)=Sof(H32D)=Sof(H32E)=Sof(H32F)=Sof(C33B)=Sof(H33D)=Sof(H33E)=
 Sof(H33F)=Sof(C34B)=Sof(H34D)=Sof(H34E)=Sof(H34F)=1-FVAR(2)
 Sof(C32A)=Sof(H32A)=Sof(H32B)=Sof(H32C)=Sof(C33A)=Sof(H33A)=Sof(H33B)=
 Sof(H33C)=Sof(C34A)=Sof(H34A)=Sof(H34B)=Sof(H34C)=FVAR(2)
6.a Aromatic/amide H refined with riding coordinates:
 C2(H2), C5(H5), C20(H20), C22(H22), C36(H36), C39(H39), C53(H53), C56(H56)
6.b Idealised Me refined as rotating group:
 C7(H7A,H7B,H7C), C8(H8A,H8B,H8C), C9(H9A,H9B,H9C), C11(H11A,H11B,H11C),
 C12(H12A,H12B,H12C), C13(H13A,H13B,H13C), C15(H15A,H15B,H15C), C16(H16A,H16B,
 H16C), C17(H17A,H17B,H17C), C24(H24A,H24B,H24C), C25(H25A,H25B,H25C), C26(H26A,
 H26B,H26C), C28(H28A,H28B,H28C), C29(H29A,H29B,H29C), C30(H30A,H30B,H30C),
 C32A(H32A,H32B,H32C), C33A(H33A,H33B,H33C), C34A(H34A,H34B,H34C), C32B(H32D,
 H32E,H32F), C33B(H33D,H33E,H33F), C34B(H34D,H34E,H34F), C41(H41A,H41B,H41C),
 C42(H42A,H42B,H42C), C43(H43A,H43B,H43C), C45(H45A,H45B,H45C), C46(H46A,H46B,
 H46C), C47(H47A,H47B,H47C), C49(H49A,H49B,H49C), C50(H50A,H50B,H50C), C51(H51A,
 H51B,H51C), C58(H58A,H58B,H58C), C59(H59A,H59B,H59C), C60(H60A,H60B,H60C),
 C62(H62A,H62B,H62C), C63(H63A,H63B,H63C), C64(H64A,H64B,H64C), C66A(H66A,H66B,
 H66C), C67A(H67A,H67B,H67C), C68A(H68A,H68B,H68C), C66B(H66D,H66E,H66F),
 C67B(H67D,H67E,H67F), C68B(H68D,H68E,H68F)
;
_atom_sites_solution_hydrogens     geom
_atom_sites_solution_primary       dual
_atom_sites_solution_secondary     ?
loop_
  _atom_site_label
  _atom_site_type_symbol
  _atom_site_fract_x
  _atom_site_fract_y
  _atom_site_fract_z
  _atom_site_U_iso_or_equiv
  _atom_site_adp_type
  _atom_site_occupancy
  _atom_site_site_symmetry_order
  _atom_site_calc_flag
  _atom_site_refinement_flags_posn
  _atom_site_refinement_flags_adp
  _atom_site_refinement_flags_occupancy
  _atom_site_disorder_assembly
  _atom_site_disorder_group
 Tm1 Tm 0.90850(2) 0.74199(2) 0.76172(2) 0.03173(7) Uani 1 1 d . . . . .
 C1 C 0.9916(2) 0.6415(2) 0.7223(2) 0.0232(10) Uani 1 1 d . . . . .
 C2 C 0.9196(2) 0.6314(2) 0.6751(2) 0.0208(9) Uani 1 1 d . . . . .
 H2 H 0.903172 0.641736 0.624509 0.025 Uiso 1 1 calc R U . . .
 C3 C 0.8746(2) 0.6035(2) 0.7135(2) 0.0218(10) Uani 1 1 d . . . . .
 C4 C 0.9208(2) 0.5973(2) 0.7884(2) 0.0220(10) Uani 1 1 d . . . . .
 C5 C 0.9916(2) 0.6208(2) 0.7917(2) 0.0244(10) Uani 1 1 d . . . . .
 H5 H 1.033031 0.622301 0.834731 0.029 Uiso 1 1 calc R U . . .
 C6 C 1.0591(2) 0.6623(3) 0.7026(2) 0.0286(11) Uani 1 1 d . . . . .
 C7 C 1.0393(3) 0.6783(3) 0.6224(3) 0.0563(17) Uani 1 1 d . . . . .
 H7A H 1.009017 0.722921 0.610167 0.084 Uiso 1 1 calc R U . . .
 H7B H 1.012057 0.636419 0.594278 0.084 Uiso 1 1 calc R U . . .
 H7C H 1.083876 0.686010 0.610664 0.084 Uiso 1 1 calc R U . . .
 C8 C 1.1111(3) 0.5955(3) 0.7194(3) 0.0472(14) Uani 1 1 d . . . . .
 H8A H 1.155615 0.608462 0.709325 0.071 Uiso 1 1 calc R U . . .
 H8B H 1.087146 0.553646 0.688786 0.071 Uiso 1 1 calc R U . . .
 H8C H 1.123575 0.581957 0.770688 0.071 Uiso 1 1 calc R U . . .
 C9 C 1.0982(3) 0.7267(3) 0.7484(3) 0.0486(15) Uani 1 1 d . . . . .
 H9A H 1.111472 0.714021 0.800008 0.073 Uiso 1 1 calc R U . . .
 H9B H 1.066124 0.770056 0.737800 0.073 Uiso 1 1 calc R U . . .
 H9C H 1.142500 0.737979 0.737161 0.073 Uiso 1 1 calc R U . . .
 C10 C 0.7931(2) 0.5878(2) 0.6731(2) 0.0274(11) Uani 1 1 d . . . . .
 C11 C 0.7767(2) 0.5888(3) 0.5905(3) 0.0430(14) Uani 1 1 d . . . . .
 H11A H 0.784448 0.638836 0.575242 0.064 Uiso 1 1 calc R U . . .
 H11B H 0.725902 0.574144 0.565757 0.064 Uiso 1 1 calc R U . . .
 H11C H 0.809274 0.554246 0.577933 0.064 Uiso 1 1 calc R U . . .
 C12 C 0.7689(2) 0.5108(2) 0.6898(3) 0.0393(13) Uani 1 1 d . . . . .
 H12A H 0.799721 0.472886 0.678953 0.059 Uiso 1 1 calc R U . . .
 H12B H 0.717894 0.502386 0.659755 0.059 Uiso 1 1 calc R U . . .
 H12C H 0.773656 0.507975 0.741293 0.059 Uiso 1 1 calc R U . . .
 C13 C 0.7448(2) 0.6474(3) 0.6897(3) 0.0410(13) Uani 1 1 d . . . . .
 H13A H 0.753074 0.648281 0.741990 0.061 Uiso 1 1 calc R U . . .
 H13B H 0.693418 0.636338 0.663183 0.061 Uiso 1 1 calc R U . . .
 H13C H 0.757130 0.695800 0.674375 0.061 Uiso 1 1 calc R U . . .
 C14 C 0.9086(2) 0.5649(2) 0.8567(2) 0.0254(10) Uani 1 1 d . . . . .
 C15 C 0.9702(2) 0.5894(3) 0.9259(2) 0.0368(12) Uani 1 1 d . . . . .
 H15A H 0.970706 0.643477 0.929248 0.055 Uiso 1 1 calc R U . . .
 H15B H 1.017175 0.572126 0.923800 0.055 Uiso 1 1 calc R U . . .
 H15C H 0.962037 0.568262 0.968674 0.055 Uiso 1 1 calc R U . . .
 C16 C 0.8370(2) 0.5893(3) 0.8665(3) 0.0332(12) Uani 1 1 d . . . . .
 H16A H 0.834656 0.569725 0.912413 0.050 Uiso 1 1 calc R U . . .
 H16B H 0.795620 0.570426 0.826043 0.050 Uiso 1 1 calc R U . . .
 H16C H 0.834869 0.643439 0.867204 0.050 Uiso 1 1 calc R U . . .
 C17 C 0.9119(3) 0.4796(2) 0.8549(3) 0.0364(12) Uani 1 1 d . . . . .
 H17A H 0.959043 0.464178 0.851865 0.055 Uiso 1 1 calc R U . . .
 H17B H 0.872509 0.461178 0.812338 0.055 Uiso 1 1 calc R U . . .
 H17C H 0.906236 0.459428 0.899195 0.055 Uiso 1 1 calc R U . . .
 C18 C 0.9383(2) 0.8781(2) 0.8171(2) 0.0181(9) Uani 1 1 d . . . . .
 C19 C 0.8645(2) 0.8621(2) 0.8154(2) 0.0200(9) Uani 1 1 d . . . . .
 C20 C 0.8203(2) 0.8601(2) 0.7414(2) 0.0218(10) Uani 1 1 d . . . . .
 H20 H 0.769208 0.851304 0.724507 0.026 Uiso 1 1 calc R U . . .
 C21 C 0.8620(2) 0.8730(2) 0.6959(2) 0.0229(10) Uani 1 1 d . . . . .
 C22 C 0.9346(2) 0.8835(2) 0.7433(2) 0.0213(10) Uani 1 1 d . . . . .
 H22 H 0.975189 0.892858 0.727977 0.026 Uiso 1 1 calc R U . . .
 C23 C 1.0121(2) 0.8848(2) 0.8787(2) 0.0240(10) Uani 1 1 d . . . . .
 C24 C 1.0380(2) 0.8088(2) 0.9127(2) 0.0293(11) Uani 1 1 d . . . . .
 H24A H 1.043046 0.775272 0.875259 0.044 Uiso 1 1 calc R U . . .
 H24B H 1.002193 0.788608 0.932855 0.044 Uiso 1 1 calc R U . . .
 H24C H 1.085216 0.814067 0.951497 0.044 Uiso 1 1 calc R U . . .
 C25 C 1.0109(2) 0.9398(2) 0.9377(2) 0.0316(11) Uani 1 1 d . . . . .
 H25A H 1.059452 0.942338 0.974849 0.047 Uiso 1 1 calc R U . . .
 H25B H 0.975383 0.923464 0.960088 0.047 Uiso 1 1 calc R U . . .
 H25C H 0.997072 0.988751 0.915991 0.047 Uiso 1 1 calc R U . . .
 C26 C 1.0711(2) 0.9139(3) 0.8492(2) 0.0327(12) Uani 1 1 d . . . . .
 H26A H 1.056190 0.962122 0.826124 0.049 Uiso 1 1 calc R U . . .
 H26B H 1.077191 0.878980 0.813320 0.049 Uiso 1 1 calc R U . . .
 H26C H 1.117388 0.919042 0.889355 0.049 Uiso 1 1 calc R U . . .
 C27 C 0.8301(2) 0.8607(2) 0.8760(2) 0.0242(10) Uani 1 1 d . . . . .
 C28 C 0.8716(2) 0.8156(3) 0.9433(2) 0.0330(11) Uani 1 1 d . . . . .
 H28A H 0.877281 0.764672 0.928980 0.050 Uiso 1 1 calc R U . . .
 H28B H 0.844350 0.815604 0.977329 0.050 Uiso 1 1 calc R U . . .
 H28C H 0.919829 0.837574 0.966915 0.050 Uiso 1 1 calc R U . . .
 C29 C 0.7528(2) 0.8256(3) 0.8461(3) 0.0373(12) Uani 1 1 d . . . . .
 H29A H 0.722666 0.853852 0.803869 0.056 Uiso 1 1 calc R U . . .
 H29B H 0.730248 0.826593 0.884008 0.056 Uiso 1 1 calc R U . . .
 H29C H 0.756823 0.774382 0.831701 0.056 Uiso 1 1 calc R U . . .
 C30 C 0.8188(3) 0.9403(2) 0.8971(3) 0.0352(12) Uani 1 1 d . . . . .
 H30A H 0.866264 0.964265 0.919169 0.053 Uiso 1 1 calc R U . . .
 H30B H 0.792555 0.939801 0.931997 0.053 Uiso 1 1 calc R U . . .
 H30C H 0.790210 0.967770 0.853539 0.053 Uiso 1 1 calc R U . . .
 C31 C 0.8351(2) 0.8832(3) 0.6139(2) 0.0355(11) Uani 1 1 d D U . . .
 C32A C 0.8863(4) 0.8413(4) 0.5811(3) 0.0472(18) Uani 0.786(6) 1 d D U P A 1
 H32A H 0.883736 0.788136 0.589598 0.071 Uiso 0.786(6) 1 calc R U P A 1
 H32B H 0.936552 0.858500 0.604374 0.071 Uiso 0.786(6) 1 calc R U P A 1
 H32C H 0.870969 0.850803 0.528755 0.071 Uiso 0.786(6) 1 calc R U P A 1
 C33A C 0.7576(4) 0.8572(6) 0.5796(4) 0.079(3) Uani 0.786(6) 1 d D U P A 1
 H33A H 0.741472 0.866330 0.527119 0.119 Uiso 0.786(6) 1 calc R U P A 1
 H33B H 0.726043 0.884183 0.600835 0.119 Uiso 0.786(6) 1 calc R U P A 1
 H33C H 0.754888 0.804149 0.588506 0.119 Uiso 0.786(6) 1 calc R U P A 1
 C34A C 0.8419(4) 0.9651(3) 0.5976(4) 0.0540(19) Uani 0.786(6) 1 d D U P A 1
 H34A H 0.893081 0.980310 0.618492 0.081 Uiso 0.786(6) 1 calc R U P A 1
 H34B H 0.812168 0.994587 0.619072 0.081 Uiso 0.786(6) 1 calc R U P A 1
 H34C H 0.824921 0.972711 0.544904 0.081 Uiso 0.786(6) 1 calc R U P A 1
 C32B C 0.8917(12) 0.9118(17) 0.5852(13) 0.056(4) Uani 0.214(6) 1 d D U P A 2
 H32D H 0.935817 0.924539 0.625824 0.084 Uiso 0.214(6) 1 calc R U P A 2
 H32E H 0.873249 0.955979 0.555661 0.084 Uiso 0.214(6) 1 calc R U P A 2
 H32F H 0.903453 0.873784 0.555136 0.084 Uiso 0.214(6) 1 calc R U P A 2
 C33B C 0.7961(14) 0.8108(11) 0.5775(13) 0.047(5) Uani 0.214(6) 1 d D U P A 2
 H33D H 0.781309 0.815490 0.524559 0.071 Uiso 0.214(6) 1 calc R U P A 2
 H33E H 0.752942 0.802444 0.591540 0.071 Uiso 0.214(6) 1 calc R U P A 2
 H33F H 0.829686 0.768931 0.593631 0.071 Uiso 0.214(6) 1 calc R U P A 2
 C34B C 0.7713(12) 0.9404(13) 0.5938(12) 0.046(4) Uani 0.214(6) 1 d D U P A 2
 H34D H 0.789749 0.988453 0.615326 0.069 Uiso 0.214(6) 1 calc R U P A 2
 H34E H 0.733285 0.923290 0.612543 0.069 Uiso 0.214(6) 1 calc R U P A 2
 H34F H 0.750727 0.945325 0.540788 0.069 Uiso 0.214(6) 1 calc R U P A 2
 Tm2 Tm 0.43022(2) 0.73836(2) 0.73551(2) 0.02785(6) Uani 1 1 d . . . . .
 C35 C 0.4633(2) 0.7822(2) 0.6191(2) 0.0191(9) Uani 1 1 d . . . . .
 C36 C 0.4106(2) 0.8322(2) 0.6252(2) 0.0186(9) Uani 1 1 d . . . . .
 H36 H 0.419668 0.882790 0.638284 0.022 Uiso 1 1 calc R U . . .
 C37 C 0.3416(2) 0.7966(2) 0.6091(2) 0.0205(9) Uani 1 1 d . . . . .
 C38 C 0.3524(2) 0.7199(2) 0.5934(2) 0.0184(9) Uani 1 1 d . . . . .
 C39 C 0.4279(2) 0.7139(2) 0.6009(2) 0.0206(9) Uani 1 1 d . . . . .
 H39 H 0.450982 0.669518 0.594438 0.025 Uiso 1 1 calc R U . . .
 C40 C 0.5427(2) 0.7969(2) 0.6285(2) 0.0205(9) Uani 1 1 d . . . . .
 C41 C 0.5595(2) 0.8798(2) 0.6338(3) 0.0294(11) Uani 1 1 d . . . . .
 H41A H 0.528828 0.904497 0.589375 0.044 Uiso 1 1 calc R U . . .
 H41B H 0.611003 0.887529 0.639730 0.044 Uiso 1 1 calc R U . . .
 H41C H 0.549396 0.900538 0.675798 0.044 Uiso 1 1 calc R U . . .
 C42 C 0.5603(2) 0.7655(2) 0.5632(2) 0.0297(11) Uani 1 1 d . . . . .
 H42A H 0.552598 0.711878 0.560766 0.045 Uiso 1 1 calc R U . . .
 H42B H 0.611259 0.776178 0.568849 0.045 Uiso 1 1 calc R U . . .
 H42C H 0.528222 0.788342 0.518322 0.045 Uiso 1 1 calc R U . . .
 C43 C 0.5928(2) 0.7597(2) 0.6973(2) 0.0311(11) Uani 1 1 d . . . . .
 H43A H 0.583388 0.780178 0.739779 0.047 Uiso 1 1 calc R U . . .
 H43B H 0.643784 0.768656 0.701900 0.047 Uiso 1 1 calc R U . . .
 H43C H 0.583332 0.706395 0.694577 0.047 Uiso 1 1 calc R U . . .
 C44 C 0.2731(2) 0.8404(2) 0.6075(2) 0.0241(10) Uani 1 1 d . . . . .
 C45 C 0.2904(2) 0.9239(2) 0.6175(3) 0.0374(13) Uani 1 1 d . . . . .
 H45A H 0.328256 0.932283 0.664782 0.056 Uiso 1 1 calc R U . . .
 H45B H 0.246167 0.951012 0.615383 0.056 Uiso 1 1 calc R U . . .
 H45C H 0.307752 0.941316 0.578722 0.056 Uiso 1 1 calc R U . . .
 C46 C 0.2113(2) 0.8335(3) 0.5340(3) 0.0353(12) Uani 1 1 d . . . . .
 H46A H 0.228909 0.849874 0.495028 0.053 Uiso 1 1 calc R U . . .
 H46B H 0.170129 0.864463 0.534310 0.053 Uiso 1 1 calc R U . . .
 H46C H 0.195552 0.781860 0.525814 0.053 Uiso 1 1 calc R U . . .
 C47 C 0.2465(2) 0.8177(3) 0.6699(2) 0.0326(11) Uani 1 1 d . . . . .
 H47A H 0.234787 0.764867 0.666140 0.049 Uiso 1 1 calc R U . . .
 H47B H 0.202800 0.846215 0.667013 0.049 Uiso 1 1 calc R U . . .
 H47C H 0.284895 0.827614 0.716488 0.049 Uiso 1 1 calc R U . . .
 C48 C 0.3006(2) 0.6546(2) 0.5614(2) 0.0229(10) Uani 1 1 d . . . . .
 C49 C 0.2717(2) 0.6611(3) 0.4785(2) 0.0365(12) Uani 1 1 d . . . . .
 H49A H 0.240350 0.704786 0.464323 0.055 Uiso 1 1 calc R U . . .
 H49B H 0.243411 0.616774 0.457602 0.055 Uiso 1 1 calc R U . . .
 H49C H 0.312760 0.665802 0.460537 0.055 Uiso 1 1 calc R U . . .
 C50 C 0.2365(2) 0.6458(2) 0.5903(3) 0.0303(11) Uani 1 1 d . . . . .
 H50A H 0.255501 0.639118 0.643177 0.045 Uiso 1 1 calc R U . . .
 H50B H 0.207387 0.602477 0.567686 0.045 Uiso 1 1 calc R U . . .
 H50C H 0.205763 0.690076 0.578460 0.045 Uiso 1 1 calc R U . . .
 C51 C 0.3429(2) 0.5810(2) 0.5798(3) 0.0339(12) Uani 1 1 d . . . . .
 H51A H 0.380955 0.580237 0.557432 0.051 Uiso 1 1 calc R U . . .
 H51B H 0.309201 0.539708 0.561041 0.051 Uiso 1 1 calc R U . . .
 H51C H 0.365319 0.576340 0.632676 0.051 Uiso 1 1 calc R U . . .
 C52 C 0.4791(2) 0.8094(2) 0.8656(2) 0.0210(9) Uani 1 1 d . . . . .
 C53 C 0.5318(2) 0.7567(2) 0.8664(2) 0.0218(9) Uani 1 1 d . . . . .
 H53 H 0.579740 0.767978 0.867250 0.026 Uiso 1 1 calc R U . . .
 C54 C 0.5040(2) 0.6833(2) 0.8659(2) 0.0215(9) Uani 1 1 d . . . . .
 C55 C 0.4296(2) 0.6921(2) 0.8643(2) 0.0215(10) Uani 1 1 d . . . . .
 C56 C 0.4161(2) 0.7695(2) 0.8637(2) 0.0241(10) Uani 1 1 d . . . . .
 H56 H 0.371217 0.791202 0.862300 0.029 Uiso 1 1 calc R U . . .
 C57 C 0.4918(2) 0.8924(2) 0.8750(2) 0.0272(11) Uani 1 1 d . . . . .
 C58 C 0.5334(3) 0.9098(3) 0.9551(3) 0.0583(17) Uani 1 1 d . . . . .
 H58A H 0.504076 0.894484 0.984742 0.087 Uiso 1 1 calc R U . . .
 H58B H 0.542780 0.963057 0.960880 0.087 Uiso 1 1 calc R U . . .
 H58C H 0.579807 0.882989 0.970854 0.087 Uiso 1 1 calc R U . . .
 C59 C 0.5378(3) 0.9188(2) 0.8306(3) 0.0414(13) Uani 1 1 d . . . . .
 H59A H 0.584207 0.891994 0.845781 0.062 Uiso 1 1 calc R U . . .
 H59B H 0.547181 0.971911 0.838505 0.062 Uiso 1 1 calc R U . . .
 H59C H 0.511597 0.909610 0.778943 0.062 Uiso 1 1 calc R U . . .
 C60 C 0.4203(3) 0.9345(3) 0.8517(4) 0.0600(18) Uani 1 1 d . . . . .
 H60A H 0.392395 0.922430 0.801009 0.090 Uiso 1 1 calc R U . . .
 H60B H 0.430220 0.987696 0.856112 0.090 Uiso 1 1 calc R U . . .
 H60C H 0.392139 0.920483 0.882806 0.090 Uiso 1 1 calc R U . . .
 C61 C 0.5516(2) 0.6156(2) 0.8658(2) 0.0227(10) Uani 1 1 d . . . . .
 C62 C 0.6304(2) 0.6390(2) 0.8757(3) 0.0397(13) Uani 1 1 d . . . . .
 H62A H 0.630412 0.671247 0.835355 0.060 Uiso 1 1 calc R U . . .
 H62B H 0.659884 0.594994 0.876229 0.060 Uiso 1 1 calc R U . . .
 H62C H 0.650977 0.665735 0.921699 0.060 Uiso 1 1 calc R U . . .
 C63 C 0.5240(3) 0.5753(3) 0.7921(3) 0.0485(15) Uani 1 1 d . . . . .
 H63A H 0.475029 0.555589 0.784330 0.073 Uiso 1 1 calc R U . . .
 H63B H 0.557157 0.534498 0.792178 0.073 Uiso 1 1 calc R U . . .
 H63C H 0.522162 0.609965 0.753067 0.073 Uiso 1 1 calc R U . . .
 C64 C 0.5556(3) 0.5615(3) 0.9266(3) 0.0537(16) Uani 1 1 d . . . . .
 H64A H 0.578081 0.585848 0.973710 0.081 Uiso 1 1 calc R U . . .
 H64B H 0.584993 0.518588 0.923228 0.081 Uiso 1 1 calc R U . . .
 H64C H 0.506257 0.545234 0.922130 0.081 Uiso 1 1 calc R U . . .
 C65 C 0.3696(2) 0.6369(2) 0.8656(2) 0.0251(9) Uani 1 1 d D U . . .
 C66A C 0.2933(3) 0.6741(3) 0.8416(4) 0.0342(15) Uani 0.788(6) 1 d D U P B 1
 H66A H 0.256232 0.637191 0.841026 0.051 Uiso 0.788(6) 1 calc R U P B 1
 H66B H 0.282288 0.695031 0.792834 0.051 Uiso 0.788(6) 1 calc R U P B 1
 H66C H 0.293131 0.713596 0.875907 0.051 Uiso 0.788(6) 1 calc R U P B 1
 C67A C 0.3831(3) 0.6126(4) 0.9451(3) 0.0423(17) Uani 0.788(6) 1 d D U P B 1
 H67A H 0.342613 0.581327 0.946928 0.063 Uiso 0.788(6) 1 calc R U P B 1
 H67B H 0.386334 0.656410 0.975514 0.063 Uiso 0.788(6) 1 calc R U P B 1
 H67C H 0.428789 0.584661 0.963153 0.063 Uiso 0.788(6) 1 calc R U P B 1
 C68A C 0.3593(3) 0.5686(3) 0.8163(3) 0.0378(16) Uani 0.788(6) 1 d D U P B 1
 H68A H 0.404142 0.539172 0.831434 0.057 Uiso 0.788(6) 1 calc R U P B 1
 H68B H 0.348251 0.584514 0.765792 0.057 Uiso 0.788(6) 1 calc R U P B 1
 H68C H 0.318866 0.538663 0.820309 0.057 Uiso 0.788(6) 1 calc R U P B 1
 C66B C 0.3139(11) 0.6742(11) 0.8931(14) 0.030(4) Uani 0.212(6) 1 d D U P B 2
 H66D H 0.277004 0.638057 0.894700 0.044 Uiso 0.212(6) 1 calc R U P B 2
 H66E H 0.290353 0.714700 0.860249 0.044 Uiso 0.212(6) 1 calc R U P B 2
 H66F H 0.338534 0.693858 0.941952 0.044 Uiso 0.212(6) 1 calc R U P B 2
 C67B C 0.3934(11) 0.5649(9) 0.9086(12) 0.029(4) Uani 0.212(6) 1 d D U P B 2
 H67D H 0.350213 0.537977 0.909978 0.044 Uiso 0.212(6) 1 calc R U P B 2
 H67E H 0.424751 0.576558 0.958299 0.044 Uiso 0.212(6) 1 calc R U P B 2
 H67F H 0.420431 0.534269 0.885023 0.044 Uiso 0.212(6) 1 calc R U P B 2
 C68B C 0.3323(11) 0.6190(13) 0.7844(8) 0.033(4) Uani 0.212(6) 1 d D U P B 2
 H68D H 0.367723 0.596193 0.765246 0.049 Uiso 0.212(6) 1 calc R U P B 2
 H68E H 0.313705 0.664745 0.757657 0.049 Uiso 0.212(6) 1 calc R U P B 2
 H68F H 0.291711 0.584784 0.778581 0.049 Uiso 0.212(6) 1 calc R U P B 2

loop_
  _atom_site_aniso_label
  _atom_site_aniso_U_11
  _atom_site_aniso_U_22
  _atom_site_aniso_U_33
  _atom_site_aniso_U_23
  _atom_site_aniso_U_13
  _atom_site_aniso_U_12
 Tm1 0.04415(13) 0.01985(12) 0.03632(14) -0.00548(10) 0.02030(11) -0.00176(9)
 C1 0.017(2) 0.029(3) 0.026(3) -0.002(2) 0.010(2) -0.0018(18)
 C2 0.023(2) 0.022(2) 0.020(3) 0.0000(19) 0.010(2) 0.0035(18)
 C3 0.021(2) 0.019(2) 0.027(3) -0.0013(19) 0.011(2) 0.0007(17)
 C4 0.025(2) 0.020(2) 0.026(3) -0.0018(19) 0.015(2) 0.0008(18)
 C5 0.019(2) 0.029(3) 0.025(3) -0.003(2) 0.008(2) -0.0030(18)
 C6 0.019(2) 0.040(3) 0.027(3) 0.000(2) 0.009(2) -0.005(2)
 C7 0.039(3) 0.094(5) 0.043(4) 0.004(3) 0.024(3) -0.013(3)
 C8 0.033(3) 0.056(4) 0.063(4) -0.009(3) 0.031(3) 0.000(3)
 C9 0.048(3) 0.048(3) 0.066(4) -0.017(3) 0.041(3) -0.021(3)
 C10 0.020(2) 0.032(3) 0.030(3) -0.007(2) 0.009(2) -0.0051(19)
 C11 0.022(3) 0.062(4) 0.039(4) -0.005(3) 0.003(2) -0.009(2)
 C12 0.024(3) 0.039(3) 0.056(4) -0.017(3) 0.015(3) -0.017(2)
 C13 0.022(2) 0.050(3) 0.046(4) -0.006(3) 0.005(2) 0.005(2)
 C14 0.029(2) 0.023(2) 0.027(3) 0.000(2) 0.014(2) -0.0041(19)
 C15 0.043(3) 0.042(3) 0.030(3) 0.005(2) 0.019(3) -0.001(2)
 C16 0.038(3) 0.037(3) 0.032(3) -0.004(2) 0.022(2) -0.003(2)
 C17 0.048(3) 0.025(3) 0.041(3) 0.006(2) 0.021(3) -0.002(2)
 C18 0.023(2) 0.013(2) 0.016(2) -0.0025(18) 0.0042(19) 0.0013(17)
 C19 0.022(2) 0.020(2) 0.019(3) -0.0025(18) 0.008(2) 0.0022(17)
 C20 0.016(2) 0.025(2) 0.023(3) -0.0006(19) 0.004(2) -0.0028(17)
 C21 0.026(2) 0.025(2) 0.014(2) 0.0002(19) 0.002(2) -0.0059(18)
 C22 0.023(2) 0.024(2) 0.018(3) -0.0016(19) 0.008(2) -0.0037(18)
 C23 0.025(2) 0.024(2) 0.021(3) -0.003(2) 0.005(2) -0.0011(19)
 C24 0.028(2) 0.030(3) 0.025(3) -0.001(2) 0.003(2) 0.001(2)
 C25 0.029(3) 0.030(3) 0.030(3) -0.008(2) 0.003(2) -0.004(2)
 C26 0.021(2) 0.042(3) 0.031(3) 0.000(2) 0.004(2) -0.005(2)
 C27 0.026(2) 0.029(3) 0.018(3) -0.006(2) 0.008(2) 0.0018(19)
 C28 0.041(3) 0.037(3) 0.022(3) 0.000(2) 0.012(2) 0.004(2)
 C29 0.031(3) 0.055(3) 0.031(3) -0.005(2) 0.016(2) -0.009(2)
 C30 0.043(3) 0.034(3) 0.032(3) -0.004(2) 0.017(3) 0.005(2)
 C31 0.039(2) 0.047(3) 0.018(3) 0.006(2) 0.006(2) -0.002(2)
 C32A 0.074(4) 0.051(4) 0.015(4) 0.000(3) 0.015(3) 0.009(3)
 C33A 0.053(4) 0.133(7) 0.035(5) 0.015(5) -0.006(4) -0.033(4)
 C34A 0.074(5) 0.045(3) 0.035(4) 0.016(3) 0.008(4) 0.014(3)
 C32B 0.057(7) 0.081(10) 0.031(9) 0.016(8) 0.018(7) -0.006(6)
 C33B 0.053(9) 0.056(6) 0.021(9) -0.004(7) -0.003(8) -0.001(5)
 C34B 0.060(7) 0.057(7) 0.013(8) 0.008(7) 0.002(7) 0.012(6)
 Tm2 0.03602(12) 0.02545(12) 0.01918(12) 0.00110(9) 0.00549(9) -0.00194(9)
 C35 0.020(2) 0.019(2) 0.018(2) 0.0015(18) 0.0062(19) -0.0020(17)
 C36 0.024(2) 0.013(2) 0.019(2) 0.0006(18) 0.0073(19) 0.0000(17)
 C37 0.017(2) 0.025(2) 0.022(3) 0.0040(19) 0.0092(19) 0.0016(17)
 C38 0.018(2) 0.017(2) 0.019(2) 0.0027(18) 0.0062(19) -0.0007(16)
 C39 0.018(2) 0.020(2) 0.024(3) -0.0027(19) 0.0090(19) 0.0054(17)
 C40 0.017(2) 0.022(2) 0.024(3) -0.0030(19) 0.009(2) -0.0009(17)
 C41 0.022(2) 0.034(3) 0.035(3) 0.000(2) 0.014(2) -0.001(2)
 C42 0.022(2) 0.043(3) 0.026(3) -0.001(2) 0.011(2) -0.003(2)
 C43 0.024(2) 0.043(3) 0.024(3) -0.009(2) 0.005(2) -0.002(2)
 C44 0.018(2) 0.021(2) 0.037(3) 0.004(2) 0.014(2) 0.0048(17)
 C45 0.026(3) 0.029(3) 0.061(4) 0.007(3) 0.020(3) 0.011(2)
 C46 0.026(2) 0.031(3) 0.049(3) 0.010(2) 0.013(2) 0.010(2)
 C47 0.030(2) 0.035(3) 0.038(3) 0.005(2) 0.019(2) 0.010(2)
 C48 0.017(2) 0.023(2) 0.028(3) 0.000(2) 0.008(2) -0.0008(17)
 C49 0.033(3) 0.041(3) 0.027(3) -0.006(2) 0.000(2) -0.010(2)
 C50 0.025(2) 0.026(3) 0.041(3) 0.006(2) 0.012(2) -0.0028(19)
 C51 0.032(3) 0.017(2) 0.050(3) -0.005(2) 0.010(2) -0.006(2)
 C52 0.030(2) 0.015(2) 0.018(2) 0.0011(18) 0.009(2) 0.0024(18)
 C53 0.021(2) 0.022(2) 0.021(2) -0.0011(19) 0.0044(18) -0.0002(18)
 C54 0.031(2) 0.018(2) 0.015(2) -0.0012(18) 0.009(2) 0.0011(18)
 C55 0.029(2) 0.018(2) 0.019(3) -0.0013(19) 0.012(2) -0.0031(18)
 C56 0.024(2) 0.019(2) 0.031(3) -0.001(2) 0.013(2) -0.0012(18)
 C57 0.034(3) 0.020(2) 0.027(3) -0.002(2) 0.009(2) -0.0008(19)
 C58 0.107(5) 0.022(3) 0.041(4) -0.010(3) 0.017(4) -0.012(3)
 C59 0.060(3) 0.021(3) 0.049(4) 0.002(2) 0.026(3) -0.008(2)
 C60 0.048(3) 0.024(3) 0.109(6) -0.001(3) 0.029(4) 0.003(2)
 C61 0.027(2) 0.015(2) 0.024(3) 0.0039(19) 0.007(2) 0.0027(18)
 C62 0.031(3) 0.029(3) 0.054(4) 0.005(3) 0.006(3) 0.014(2)
 C63 0.040(3) 0.041(3) 0.057(4) -0.026(3) 0.007(3) 0.011(2)
 C64 0.067(4) 0.035(3) 0.068(4) 0.023(3) 0.034(3) 0.026(3)
 C65 0.029(2) 0.023(2) 0.022(2) 0.0029(17) 0.0068(19) -0.0065(17)
 C66A 0.031(3) 0.031(3) 0.041(4) 0.002(3) 0.012(3) -0.008(2)
 C67A 0.041(4) 0.056(4) 0.027(3) 0.010(3) 0.009(3) -0.017(3)
 C68A 0.039(4) 0.032(3) 0.039(4) -0.007(3) 0.009(3) -0.009(3)
 C66B 0.035(7) 0.023(7) 0.036(8) 0.005(7) 0.018(6) -0.011(6)
 C67B 0.033(8) 0.028(6) 0.030(7) 0.010(6) 0.015(6) -0.008(5)
 C68B 0.040(8) 0.027(9) 0.026(4) 0.000(5) 0.004(5) -0.010(7)

_geom_special_details
;
 All esds (except the esd in the dihedral angle between two l.s. planes)
 are estimated using the full covariance matrix.  The cell esds are taken
 into account individually in the estimation of esds in distances, angles
 and torsion angles; correlations between esds in cell parameters are only
 used when they are defined by crystal symmetry.  An approximate (isotropic)
 treatment of cell esds is used for estimating esds involving l.s. planes.
;
loop_
  _geom_bond_atom_site_label_1
  _geom_bond_atom_site_label_2
  _geom_bond_distance
  _geom_bond_site_symmetry_2
  _geom_bond_publ_flag
 Tm1 C1 2.712(4) . ?
 Tm1 C2 2.676(4) . ?
 Tm1 C3 2.681(4) . ?
 Tm1 C4 2.664(4) . ?
 Tm1 C5 2.670(4) . ?
 Tm1 C18 2.673(4) . ?
 Tm1 C19 2.677(4) . ?
 Tm1 C20 2.686(4) . ?
 Tm1 C21 2.703(4) . ?
 Tm1 C22 2.658(4) . ?
 C1 C2 1.406(5) . ?
 C1 C5 1.407(5) . ?
 C1 C6 1.535(5) . ?
 C2 H2 0.9500 . ?
 C2 C3 1.423(5) . ?
 C3 C4 1.442(6) . ?
 C3 C10 1.542(6) . ?
 C4 C5 1.423(5) . ?
 C4 C14 1.548(5) . ?
 C5 H5 0.9500 . ?
 C6 C7 1.511(6) . ?
 C6 C8 1.538(6) . ?
 C6 C9 1.511(6) . ?
 C7 H7A 0.9800 . ?
 C7 H7B 0.9800 . ?
 C7 H7C 0.9800 . ?
 C8 H8A 0.9800 . ?
 C8 H8B 0.9800 . ?
 C8 H8C 0.9800 . ?
 C9 H9A 0.9800 . ?
 C9 H9B 0.9800 . ?
 C9 H9C 0.9800 . ?
 C10 C11 1.536(6) . ?
 C10 C12 1.540(6) . ?
 C10 C13 1.535(6) . ?
 C11 H11A 0.9800 . ?
 C11 H11B 0.9800 . ?
 C11 H11C 0.9800 . ?
 C12 H12A 0.9800 . ?
 C12 H12B 0.9800 . ?
 C12 H12C 0.9800 . ?
 C13 H13A 0.9800 . ?
 C13 H13B 0.9800 . ?
 C13 H13C 0.9800 . ?
 C14 C15 1.539(6) . ?
 C14 C16 1.535(5) . ?
 C14 C17 1.545(6) . ?
 C15 H15A 0.9800 . ?
 C15 H15B 0.9800 . ?
 C15 H15C 0.9800 . ?
 C16 H16A 0.9800 . ?
 C16 H16B 0.9800 . ?
 C16 H16C 0.9800 . ?
 C17 H17A 0.9800 . ?
 C17 H17B 0.9800 . ?
 C17 H17C 0.9800 . ?
 C18 C19 1.455(5) . ?
 C18 C22 1.423(5) . ?
 C18 C23 1.537(6) . ?
 C19 C20 1.412(6) . ?
 C19 C27 1.544(5) . ?
 C20 H20 0.9500 . ?
 C20 C21 1.413(5) . ?
 C21 C22 1.418(5) . ?
 C21 C31 1.518(6) . ?
 C22 H22 0.9500 . ?
 C23 C24 1.536(6) . ?
 C23 C25 1.528(5) . ?
 C23 C26 1.541(5) . ?
 C24 H24A 0.9800 . ?
 C24 H24B 0.9800 . ?
 C24 H24C 0.9800 . ?
 C25 H25A 0.9800 . ?
 C25 H25B 0.9800 . ?
 C25 H25C 0.9800 . ?
 C26 H26A 0.9800 . ?
 C26 H26B 0.9800 . ?
 C26 H26C 0.9800 . ?
 C27 C28 1.527(6) . ?
 C27 C29 1.553(6) . ?
 C27 C30 1.535(6) . ?
 C28 H28A 0.9800 . ?
 C28 H28B 0.9800 . ?
 C28 H28C 0.9800 . ?
 C29 H29A 0.9800 . ?
 C29 H29B 0.9800 . ?
 C29 H29C 0.9800 . ?
 C30 H30A 0.9800 . ?
 C30 H30B 0.9800 . ?
 C30 H30C 0.9800 . ?
 C31 C32A 1.552(6) . ?
 C31 C33A 1.505(7) . ?
 C31 C34A 1.529(7) . ?
 C31 C32B 1.489(13) . ?
 C31 C33B 1.560(14) . ?
 C31 C34B 1.562(13) . ?
 C32A H32A 0.9800 . ?
 C32A H32B 0.9800 . ?
 C32A H32C 0.9800 . ?
 C33A H33A 0.9800 . ?
 C33A H33B 0.9800 . ?
 C33A H33C 0.9800 . ?
 C34A H34A 0.9800 . ?
 C34A H34B 0.9800 . ?
 C34A H34C 0.9800 . ?
 C32B H32D 0.9800 . ?
 C32B H32E 0.9800 . ?
 C32B H32F 0.9800 . ?
 C33B H33D 0.9800 . ?
 C33B H33E 0.9800 . ?
 C33B H33F 0.9800 . ?
 C34B H34D 0.9800 . ?
 C34B H34E 0.9800 . ?
 C34B H34F 0.9800 . ?
 Tm2 C35 2.684(4) . ?
 Tm2 C36 2.668(4) . ?
 Tm2 C37 2.705(4) . ?
 Tm2 C38 2.699(4) . ?
 Tm2 C39 2.652(4) . ?
 Tm2 C52 2.717(4) . ?
 Tm2 C53 2.675(4) . ?
 Tm2 C54 2.661(4) . ?
 Tm2 C55 2.656(4) . ?
 Tm2 C56 2.671(4) . ?
 C35 C36 1.403(5) . ?
 C35 C39 1.400(5) . ?
 C35 C40 1.519(5) . ?
 C36 H36 0.9500 . ?
 C36 C37 1.427(5) . ?
 C37 C38 1.453(5) . ?
 C37 C44 1.541(5) . ?
 C38 C39 1.430(5) . ?
 C38 C48 1.543(5) . ?
 C39 H39 0.9500 . ?
 C40 C41 1.531(5) . ?
 C40 C42 1.537(5) . ?
 C40 C43 1.526(6) . ?
 C41 H41A 0.9800 . ?
 C41 H41B 0.9800 . ?
 C41 H41C 0.9800 . ?
 C42 H42A 0.9800 . ?
 C42 H42B 0.9800 . ?
 C42 H42C 0.9800 . ?
 C43 H43A 0.9800 . ?
 C43 H43B 0.9800 . ?
 C43 H43C 0.9800 . ?
 C44 C45 1.546(6) . ?
 C44 C46 1.536(6) . ?
 C44 C47 1.533(5) . ?
 C45 H45A 0.9800 . ?
 C45 H45B 0.9800 . ?
 C45 H45C 0.9800 . ?
 C46 H46A 0.9800 . ?
 C46 H46B 0.9800 . ?
 C46 H46C 0.9800 . ?
 C47 H47A 0.9800 . ?
 C47 H47B 0.9800 . ?
 C47 H47C 0.9800 . ?
 C48 C49 1.530(6) . ?
 C48 C50 1.542(5) . ?
 C48 C51 1.543(6) . ?
 C49 H49A 0.9800 . ?
 C49 H49B 0.9800 . ?
 C49 H49C 0.9800 . ?
 C50 H50A 0.9800 . ?
 C50 H50B 0.9800 . ?
 C50 H50C 0.9800 . ?
 C51 H51A 0.9800 . ?
 C51 H51B 0.9800 . ?
 C51 H51C 0.9800 . ?
 C52 C53 1.398(5) . ?
 C52 C56 1.413(5) . ?
 C52 C57 1.524(5) . ?
 C53 H53 0.9500 . ?
 C53 C54 1.432(5) . ?
 C54 C55 1.448(5) . ?
 C54 C61 1.536(5) . ?
 C55 C56 1.425(5) . ?
 C55 C65 1.544(5) . ?
 C56 H56 0.9500 . ?
 C57 C58 1.532(6) . ?
 C57 C59 1.518(6) . ?
 C57 C60 1.515(6) . ?
 C58 H58A 0.9800 . ?
 C58 H58B 0.9800 . ?
 C58 H58C 0.9800 . ?
 C59 H59A 0.9800 . ?
 C59 H59B 0.9800 . ?
 C59 H59C 0.9800 . ?
 C60 H60A 0.9800 . ?
 C60 H60B 0.9800 . ?
 C60 H60C 0.9800 . ?
 C61 C62 1.538(6) . ?
 C61 C63 1.539(6) . ?
 C61 C64 1.522(6) . ?
 C62 H62A 0.9800 . ?
 C62 H62B 0.9800 . ?
 C62 H62C 0.9800 . ?
 C63 H63A 0.9800 . ?
 C63 H63B 0.9800 . ?
 C63 H63C 0.9800 . ?
 C64 H64A 0.9800 . ?
 C64 H64B 0.9800 . ?
 C64 H64C 0.9800 . ?
 C65 C66A 1.553(6) . ?
 C65 C67A 1.550(6) . ?
 C65 C68A 1.536(6) . ?
 C65 C66B 1.520(13) . ?
 C65 C67B 1.534(13) . ?
 C65 C68B 1.539(13) . ?
 C66A H66A 0.9800 . ?
 C66A H66B 0.9800 . ?
 C66A H66C 0.9800 . ?
 C67A H67A 0.9800 . ?
 C67A H67B 0.9800 . ?
 C67A H67C 0.9800 . ?
 C68A H68A 0.9800 . ?
 C68A H68B 0.9800 . ?
 C68A H68C 0.9800 . ?
 C66B H66D 0.9800 . ?
 C66B H66E 0.9800 . ?
 C66B H66F 0.9800 . ?
 C67B H67D 0.9800 . ?
 C67B H67E 0.9800 . ?
 C67B H67F 0.9800 . ?
 C68B H68D 0.9800 . ?
 C68B H68E 0.9800 . ?
 C68B H68F 0.9800 . ?

loop_
  _geom_angle_atom_site_label_1
  _geom_angle_atom_site_label_2
  _geom_angle_atom_site_label_3
  _geom_angle
  _geom_angle_site_symmetry_1
  _geom_angle_site_symmetry_3
  _geom_angle_publ_flag
 C2 Tm1 C1 30.24(12) . . ?
 C2 Tm1 C3 30.81(11) . . ?
 C2 Tm1 C19 163.70(13) . . ?
 C2 Tm1 C20 133.28(12) . . ?
 C2 Tm1 C21 116.11(12) . . ?
 C3 Tm1 C1 51.17(12) . . ?
 C3 Tm1 C20 128.51(12) . . ?
 C3 Tm1 C21 130.46(13) . . ?
 C4 Tm1 C1 51.26(12) . . ?
 C4 Tm1 C2 50.78(12) . . ?
 C4 Tm1 C3 31.29(12) . . ?
 C4 Tm1 C5 30.94(11) . . ?
 C4 Tm1 C18 146.39(13) . . ?
 C4 Tm1 C19 137.79(12) . . ?
 C4 Tm1 C20 145.24(12) . . ?
 C4 Tm1 C21 161.48(13) . . ?
 C5 Tm1 C1 30.30(12) . . ?
 C5 Tm1 C2 49.64(13) . . ?
 C5 Tm1 C3 50.83(13) . . ?
 C5 Tm1 C18 129.42(12) . . ?
 C5 Tm1 C19 146.23(13) . . ?
 C5 Tm1 C20 174.70(12) . . ?
 C5 Tm1 C21 154.86(12) . . ?
 C18 Tm1 C1 131.58(12) . . ?
 C18 Tm1 C2 153.14(12) . . ?
 C18 Tm1 C3 175.98(12) . . ?
 C18 Tm1 C19 31.56(11) . . ?
 C18 Tm1 C20 50.77(12) . . ?
 C18 Tm1 C21 51.49(12) . . ?
 C19 Tm1 C1 162.95(12) . . ?
 C19 Tm1 C3 145.44(12) . . ?
 C19 Tm1 C20 30.52(12) . . ?
 C19 Tm1 C21 51.30(12) . . ?
 C20 Tm1 C1 154.72(13) . . ?
 C20 Tm1 C21 30.39(11) . . ?
 C21 Tm1 C1 126.03(12) . . ?
 C22 Tm1 C1 116.58(12) . . ?
 C22 Tm1 C2 125.09(12) . . ?
 C22 Tm1 C3 152.68(13) . . ?
 C22 Tm1 C4 164.62(12) . . ?
 C22 Tm1 C5 133.73(12) . . ?
 C22 Tm1 C18 30.96(11) . . ?
 C22 Tm1 C19 51.11(12) . . ?
 C22 Tm1 C20 49.88(12) . . ?
 C22 Tm1 C21 30.65(11) . . ?
 C2 C1 Tm1 73.5(2) . . ?
 C2 C1 C5 105.8(3) . . ?
 C2 C1 C6 128.1(4) . . ?
 C5 C1 Tm1 73.2(2) . . ?
 C5 C1 C6 125.8(4) . . ?
 C6 C1 Tm1 123.4(3) . . ?
 Tm1 C2 H2 116.1 . . ?
 C1 C2 Tm1 76.3(2) . . ?
 C1 C2 H2 124.6 . . ?
 C1 C2 C3 110.9(4) . . ?
 C3 C2 Tm1 74.8(2) . . ?
 C3 C2 H2 124.6 . . ?
 C2 C3 Tm1 74.4(2) . . ?
 C2 C3 C4 106.2(3) . . ?
 C2 C3 C10 120.4(4) . . ?
 C4 C3 Tm1 73.7(2) . . ?
 C4 C3 C10 133.4(4) . . ?
 C10 C3 Tm1 116.1(3) . . ?
 C3 C4 Tm1 75.0(2) . . ?
 C3 C4 C14 132.9(4) . . ?
 C5 C4 Tm1 74.7(2) . . ?
 C5 C4 C3 106.6(4) . . ?
 C5 C4 C14 120.1(4) . . ?
 C14 C4 Tm1 120.7(3) . . ?
 Tm1 C5 H5 116.2 . . ?
 C1 C5 Tm1 76.5(2) . . ?
 C1 C5 C4 110.6(4) . . ?
 C1 C5 H5 124.7 . . ?
 C4 C5 Tm1 74.3(2) . . ?
 C4 C5 H5 124.7 . . ?
 C1 C6 C8 108.2(4) . . ?
 C7 C6 C1 111.5(4) . . ?
 C7 C6 C8 107.0(4) . . ?
 C7 C6 C9 111.6(4) . . ?
 C9 C6 C1 110.1(4) . . ?
 C9 C6 C8 108.4(4) . . ?
 C6 C7 H7A 109.5 . . ?
 C6 C7 H7B 109.5 . . ?
 C6 C7 H7C 109.5 . . ?
 H7A C7 H7B 109.5 . . ?
 H7A C7 H7C 109.5 . . ?
 H7B C7 H7C 109.5 . . ?
 C6 C8 H8A 109.5 . . ?
 C6 C8 H8B 109.5 . . ?
 C6 C8 H8C 109.5 . . ?
 H8A C8 H8B 109.5 . . ?
 H8A C8 H8C 109.5 . . ?
 H8B C8 H8C 109.5 . . ?
 C6 C9 H9A 109.5 . . ?
 C6 C9 H9B 109.5 . . ?
 C6 C9 H9C 109.5 . . ?
 H9A C9 H9B 109.5 . . ?
 H9A C9 H9C 109.5 . . ?
 H9B C9 H9C 109.5 . . ?
 C11 C10 C3 110.3(3) . . ?
 C11 C10 C12 105.3(4) . . ?
 C12 C10 C3 113.2(4) . . ?
 C13 C10 C3 111.2(3) . . ?
 C13 C10 C11 106.7(4) . . ?
 C13 C10 C12 109.8(3) . . ?
 C10 C11 H11A 109.5 . . ?
 C10 C11 H11B 109.5 . . ?
 C10 C11 H11C 109.5 . . ?
 H11A C11 H11B 109.5 . . ?
 H11A C11 H11C 109.5 . . ?
 H11B C11 H11C 109.5 . . ?
 C10 C12 H12A 109.5 . . ?
 C10 C12 H12B 109.5 . . ?
 C10 C12 H12C 109.5 . . ?
 H12A C12 H12B 109.5 . . ?
 H12A C12 H12C 109.5 . . ?
 H12B C12 H12C 109.5 . . ?
 C10 C13 H13A 109.5 . . ?
 C10 C13 H13B 109.5 . . ?
 C10 C13 H13C 109.5 . . ?
 H13A C13 H13B 109.5 . . ?
 H13A C13 H13C 109.5 . . ?
 H13B C13 H13C 109.5 . . ?
 C15 C14 C4 110.3(3) . . ?
 C15 C14 C17 106.4(4) . . ?
 C16 C14 C4 114.1(4) . . ?
 C16 C14 C15 106.3(3) . . ?
 C16 C14 C17 109.7(3) . . ?
 C17 C14 C4 109.7(3) . . ?
 C14 C15 H15A 109.5 . . ?
 C14 C15 H15B 109.5 . . ?
 C14 C15 H15C 109.5 . . ?
 H15A C15 H15B 109.5 . . ?
 H15A C15 H15C 109.5 . . ?
 H15B C15 H15C 109.5 . . ?
 C14 C16 H16A 109.5 . . ?
 C14 C16 H16B 109.5 . . ?
 C14 C16 H16C 109.5 . . ?
 H16A C16 H16B 109.5 . . ?
 H16A C16 H16C 109.5 . . ?
 H16B C16 H16C 109.5 . . ?
 C14 C17 H17A 109.5 . . ?
 C14 C17 H17B 109.5 . . ?
 C14 C17 H17C 109.5 . . ?
 H17A C17 H17B 109.5 . . ?
 H17A C17 H17C 109.5 . . ?
 H17B C17 H17C 109.5 . . ?
 C19 C18 Tm1 74.4(2) . . ?
 C19 C18 C23 133.6(4) . . ?
 C22 C18 Tm1 73.9(2) . . ?
 C22 C18 C19 106.2(3) . . ?
 C22 C18 C23 120.1(3) . . ?
 C23 C18 Tm1 114.1(2) . . ?
 C18 C19 Tm1 74.1(2) . . ?
 C18 C19 C27 131.8(4) . . ?
 C20 C19 Tm1 75.1(2) . . ?
 C20 C19 C18 106.5(3) . . ?
 C20 C19 C27 120.8(3) . . ?
 C27 C19 Tm1 124.4(3) . . ?
 Tm1 C20 H20 117.4 . . ?
 C19 C20 Tm1 74.4(2) . . ?
 C19 C20 H20 124.5 . . ?
 C19 C20 C21 111.1(3) . . ?
 C21 C20 Tm1 75.5(2) . . ?
 C21 C20 H20 124.5 . . ?
 C20 C21 Tm1 74.1(2) . . ?
 C20 C21 C22 105.6(4) . . ?
 C20 C21 C31 128.1(4) . . ?
 C22 C21 Tm1 72.9(2) . . ?
 C22 C21 C31 125.9(4) . . ?
 C31 C21 Tm1 123.4(3) . . ?
 Tm1 C22 H22 115.6 . . ?
 C18 C22 Tm1 75.1(2) . . ?
 C18 C22 H22 124.7 . . ?
 C21 C22 Tm1 76.4(2) . . ?
 C21 C22 C18 110.6(3) . . ?
 C21 C22 H22 124.7 . . ?
 C18 C23 C26 110.6(3) . . ?
 C24 C23 C18 110.5(3) . . ?
 C24 C23 C26 106.8(3) . . ?
 C25 C23 C18 113.2(3) . . ?
 C25 C23 C24 110.1(4) . . ?
 C25 C23 C26 105.3(3) . . ?
 C23 C24 H24A 109.5 . . ?
 C23 C24 H24B 109.5 . . ?
 C23 C24 H24C 109.5 . . ?
 H24A C24 H24B 109.5 . . ?
 H24A C24 H24C 109.5 . . ?
 H24B C24 H24C 109.5 . . ?
 C23 C25 H25A 109.5 . . ?
 C23 C25 H25B 109.5 . . ?
 C23 C25 H25C 109.5 . . ?
 H25A C25 H25B 109.5 . . ?
 H25A C25 H25C 109.5 . . ?
 H25B C25 H25C 109.5 . . ?
 C23 C26 H26A 109.5 . . ?
 C23 C26 H26B 109.5 . . ?
 C23 C26 H26C 109.5 . . ?
 H26A C26 H26B 109.5 . . ?
 H26A C26 H26C 109.5 . . ?
 H26B C26 H26C 109.5 . . ?
 C19 C27 C29 109.5(3) . . ?
 C28 C27 C19 115.4(3) . . ?
 C28 C27 C29 105.7(4) . . ?
 C28 C27 C30 110.6(4) . . ?
 C30 C27 C19 109.2(3) . . ?
 C30 C27 C29 106.0(3) . . ?
 C27 C28 H28A 109.5 . . ?
 C27 C28 H28B 109.5 . . ?
 C27 C28 H28C 109.5 . . ?
 H28A C28 H28B 109.5 . . ?
 H28A C28 H28C 109.5 . . ?
 H28B C28 H28C 109.5 . . ?
 C27 C29 H29A 109.5 . . ?
 C27 C29 H29B 109.5 . . ?
 C27 C29 H29C 109.5 . . ?
 H29A C29 H29B 109.5 . . ?
 H29A C29 H29C 109.5 . . ?
 H29B C29 H29C 109.5 . . ?
 C27 C30 H30A 109.5 . . ?
 C27 C30 H30B 109.5 . . ?
 C27 C30 H30C 109.5 . . ?
 H30A C30 H30B 109.5 . . ?
 H30A C30 H30C 109.5 . . ?
 H30B C30 H30C 109.5 . . ?
 C21 C31 C32A 109.5(4) . . ?
 C21 C31 C34A 108.3(4) . . ?
 C21 C31 C33B 108.7(10) . . ?
 C21 C31 C34B 108.0(9) . . ?
 C33A C31 C21 111.7(4) . . ?
 C33A C31 C32A 110.5(6) . . ?
 C33A C31 C34A 110.7(6) . . ?
 C34A C31 C32A 105.9(4) . . ?
 C32B C31 C21 113.8(11) . . ?
 C32B C31 C33B 115.3(15) . . ?
 C32B C31 C34B 107.6(15) . . ?
 C33B C31 C34B 102.6(14) . . ?
 C31 C32A H32A 109.5 . . ?
 C31 C32A H32B 109.5 . . ?
 C31 C32A H32C 109.5 . . ?
 H32A C32A H32B 109.5 . . ?
 H32A C32A H32C 109.5 . . ?
 H32B C32A H32C 109.5 . . ?
 C31 C33A H33A 109.5 . . ?
 C31 C33A H33B 109.5 . . ?
 C31 C33A H33C 109.5 . . ?
 H33A C33A H33B 109.5 . . ?
 H33A C33A H33C 109.5 . . ?
 H33B C33A H33C 109.5 . . ?
 C31 C34A H34A 109.5 . . ?
 C31 C34A H34B 109.5 . . ?
 C31 C34A H34C 109.5 . . ?
 H34A C34A H34B 109.5 . . ?
 H34A C34A H34C 109.5 . . ?
 H34B C34A H34C 109.5 . . ?
 C31 C32B H32D 109.5 . . ?
 C31 C32B H32E 109.5 . . ?
 C31 C32B H32F 109.5 . . ?
 H32D C32B H32E 109.5 . . ?
 H32D C32B H32F 109.5 . . ?
 H32E C32B H32F 109.5 . . ?
 C31 C33B H33D 109.5 . . ?
 C31 C33B H33E 109.5 . . ?
 C31 C33B H33F 109.5 . . ?
 H33D C33B H33E 109.5 . . ?
 H33D C33B H33F 109.5 . . ?
 H33E C33B H33F 109.5 . . ?
 C31 C34B H34D 109.5 . . ?
 C31 C34B H34E 109.5 . . ?
 C31 C34B H34F 109.5 . . ?
 H34D C34B H34E 109.5 . . ?
 H34D C34B H34F 109.5 . . ?
 H34E C34B H34F 109.5 . . ?
 C35 Tm2 C37 51.16(11) . . ?
 C35 Tm2 C38 51.42(11) . . ?
 C35 Tm2 C52 122.97(12) . . ?
 C36 Tm2 C35 30.40(11) . . ?
 C36 Tm2 C37 30.80(11) . . ?
 C36 Tm2 C38 50.94(12) . . ?
 C36 Tm2 C52 111.33(12) . . ?
 C36 Tm2 C53 123.49(12) . . ?
 C36 Tm2 C56 126.25(12) . . ?
 C37 Tm2 C52 125.73(12) . . ?
 C38 Tm2 C37 31.20(12) . . ?
 C38 Tm2 C52 156.79(12) . . ?
 C39 Tm2 C35 30.42(12) . . ?
 C39 Tm2 C36 49.84(12) . . ?
 C39 Tm2 C37 50.74(12) . . ?
 C39 Tm2 C38 30.99(11) . . ?
 C39 Tm2 C52 152.82(12) . . ?
 C39 Tm2 C53 136.78(12) . . ?
 C39 Tm2 C54 135.25(12) . . ?
 C39 Tm2 C55 152.02(12) . . ?
 C39 Tm2 C56 173.01(12) . . ?
 C53 Tm2 C35 117.53(12) . . ?
 C53 Tm2 C37 149.72(12) . . ?
 C53 Tm2 C38 167.69(11) . . ?
 C53 Tm2 C52 30.04(11) . . ?
 C54 Tm2 C35 135.66(12) . . ?
 C54 Tm2 C36 153.58(12) . . ?
 C54 Tm2 C37 173.05(11) . . ?
 C54 Tm2 C38 150.88(12) . . ?
 C54 Tm2 C52 51.38(12) . . ?
 C54 Tm2 C53 31.13(11) . . ?
 C54 Tm2 C56 51.25(12) . . ?
 C55 Tm2 C35 167.15(12) . . ?
 C55 Tm2 C36 157.04(12) . . ?
 C55 Tm2 C37 141.51(12) . . ?
 C55 Tm2 C38 139.10(12) . . ?
 C55 Tm2 C52 51.32(12) . . ?
 C55 Tm2 C53 51.03(12) . . ?
 C55 Tm2 C54 31.61(12) . . ?
 C55 Tm2 C56 31.02(12) . . ?
 C56 Tm2 C35 149.59(12) . . ?
 C56 Tm2 C37 122.58(12) . . ?
 C56 Tm2 C38 142.38(12) . . ?
 C56 Tm2 C52 30.38(11) . . ?
 C56 Tm2 C53 49.74(12) . . ?
 C36 C35 Tm2 74.2(2) . . ?
 C36 C35 C40 128.3(4) . . ?
 C39 C35 Tm2 73.5(2) . . ?
 C39 C35 C36 106.2(3) . . ?
 C39 C35 C40 125.4(3) . . ?
 C40 C35 Tm2 118.4(3) . . ?
 Tm2 C36 H36 115.7 . . ?
 C35 C36 Tm2 75.4(2) . . ?
 C35 C36 H36 124.7 . . ?
 C35 C36 C37 110.6(3) . . ?
 C37 C36 Tm2 76.0(2) . . ?
 C37 C36 H36 124.7 . . ?
 C36 C37 Tm2 73.2(2) . . ?
 C36 C37 C38 106.5(3) . . ?
 C36 C37 C44 121.1(3) . . ?
 C38 C37 Tm2 74.2(2) . . ?
 C38 C37 C44 132.3(3) . . ?
 C44 C37 Tm2 120.0(3) . . ?
 C37 C38 Tm2 74.6(2) . . ?
 C37 C38 C48 134.0(3) . . ?
 C39 C38 Tm2 72.7(2) . . ?
 C39 C38 C37 105.5(3) . . ?
 C39 C38 C48 119.6(3) . . ?
 C48 C38 Tm2 125.1(3) . . ?
 Tm2 C39 H39 115.0 . . ?
 C35 C39 Tm2 76.0(2) . . ?
 C35 C39 C38 111.2(3) . . ?
 C35 C39 H39 124.4 . . ?
 C38 C39 Tm2 76.3(2) . . ?
 C38 C39 H39 124.4 . . ?
 C35 C40 C41 111.4(3) . . ?
 C35 C40 C42 109.7(3) . . ?
 C35 C40 C43 110.5(3) . . ?
 C41 C40 C42 108.5(3) . . ?
 C43 C40 C41 108.3(3) . . ?
 C43 C40 C42 108.3(3) . . ?
 C40 C41 H41A 109.5 . . ?
 C40 C41 H41B 109.5 . . ?
 C40 C41 H41C 109.5 . . ?
 H41A C41 H41B 109.5 . . ?
 H41A C41 H41C 109.5 . . ?
 H41B C41 H41C 109.5 . . ?
 C40 C42 H42A 109.5 . . ?
 C40 C42 H42B 109.5 . . ?
 C40 C42 H42C 109.5 . . ?
 H42A C42 H42B 109.5 . . ?
 H42A C42 H42C 109.5 . . ?
 H42B C42 H42C 109.5 . . ?
 C40 C43 H43A 109.5 . . ?
 C40 C43 H43B 109.5 . . ?
 C40 C43 H43C 109.5 . . ?
 H43A C43 H43B 109.5 . . ?
 H43A C43 H43C 109.5 . . ?
 H43B C43 H43C 109.5 . . ?
 C37 C44 C45 110.5(3) . . ?
 C46 C44 C37 112.2(3) . . ?
 C46 C44 C45 105.4(4) . . ?
 C47 C44 C37 111.6(3) . . ?
 C47 C44 C45 106.1(4) . . ?
 C47 C44 C46 110.7(3) . . ?
 C44 C45 H45A 109.5 . . ?
 C44 C45 H45B 109.5 . . ?
 C44 C45 H45C 109.5 . . ?
 H45A C45 H45B 109.5 . . ?
 H45A C45 H45C 109.5 . . ?
 H45B C45 H45C 109.5 . . ?
 C44 C46 H46A 109.5 . . ?
 C44 C46 H46B 109.5 . . ?
 C44 C46 H46C 109.5 . . ?
 H46A C46 H46B 109.5 . . ?
 H46A C46 H46C 109.5 . . ?
 H46B C46 H46C 109.5 . . ?
 C44 C47 H47A 109.5 . . ?
 C44 C47 H47B 109.5 . . ?
 C44 C47 H47C 109.5 . . ?
 H47A C47 H47B 109.5 . . ?
 H47A C47 H47C 109.5 . . ?
 H47B C47 H47C 109.5 . . ?
 C49 C48 C38 109.1(3) . . ?
 C49 C48 C50 110.0(3) . . ?
 C49 C48 C51 106.8(4) . . ?
 C50 C48 C38 115.6(3) . . ?
 C50 C48 C51 105.1(3) . . ?
 C51 C48 C38 109.9(3) . . ?
 C48 C49 H49A 109.5 . . ?
 C48 C49 H49B 109.5 . . ?
 C48 C49 H49C 109.5 . . ?
 H49A C49 H49B 109.5 . . ?
 H49A C49 H49C 109.5 . . ?
 H49B C49 H49C 109.5 . . ?
 C48 C50 H50A 109.5 . . ?
 C48 C50 H50B 109.5 . . ?
 C48 C50 H50C 109.5 . . ?
 H50A C50 H50B 109.5 . . ?
 H50A C50 H50C 109.5 . . ?
 H50B C50 H50C 109.5 . . ?
 C48 C51 H51A 109.5 . . ?
 C48 C51 H51B 109.5 . . ?
 C48 C51 H51C 109.5 . . ?
 H51A C51 H51B 109.5 . . ?
 H51A C51 H51C 109.5 . . ?
 H51B C51 H51C 109.5 . . ?
 C53 C52 Tm2 73.3(2) . . ?
 C53 C52 C56 106.2(3) . . ?
 C53 C52 C57 125.7(4) . . ?
 C56 C52 Tm2 73.0(2) . . ?
 C56 C52 C57 127.7(4) . . ?
 C57 C52 Tm2 124.8(3) . . ?
 Tm2 C53 H53 116.7 . . ?
 C52 C53 Tm2 76.7(2) . . ?
 C52 C53 H53 124.5 . . ?
 C52 C53 C54 111.0(3) . . ?
 C54 C53 Tm2 73.9(2) . . ?
 C54 C53 H53 124.5 . . ?
 C53 C54 Tm2 75.0(2) . . ?
 C53 C54 C55 105.8(3) . . ?
 C53 C54 C61 120.8(3) . . ?
 C55 C54 Tm2 74.0(2) . . ?
 C55 C54 C61 133.4(4) . . ?
 C61 C54 Tm2 115.4(3) . . ?
 C54 C55 Tm2 74.4(2) . . ?
 C54 C55 C65 133.4(4) . . ?
 C56 C55 Tm2 75.0(2) . . ?
 C56 C55 C54 106.8(3) . . ?
 C56 C55 C65 119.8(3) . . ?
 C65 C55 Tm2 117.6(3) . . ?
 Tm2 C56 H56 116.4 . . ?
 C52 C56 Tm2 76.6(2) . . ?
 C52 C56 C55 110.2(3) . . ?
 C52 C56 H56 124.9 . . ?
 C55 C56 Tm2 73.9(2) . . ?
 C55 C56 H56 124.9 . . ?
 C52 C57 C58 109.5(4) . . ?
 C59 C57 C52 110.1(3) . . ?
 C59 C57 C58 108.0(4) . . ?
 C60 C57 C52 111.3(4) . . ?
 C60 C57 C58 108.7(4) . . ?
 C60 C57 C59 109.2(4) . . ?
 C57 C58 H58A 109.5 . . ?
 C57 C58 H58B 109.5 . . ?
 C57 C58 H58C 109.5 . . ?
 H58A C58 H58B 109.5 . . ?
 H58A C58 H58C 109.5 . . ?
 H58B C58 H58C 109.5 . . ?
 C57 C59 H59A 109.5 . . ?
 C57 C59 H59B 109.5 . . ?
 C57 C59 H59C 109.5 . . ?
 H59A C59 H59B 109.5 . . ?
 H59A C59 H59C 109.5 . . ?
 H59B C59 H59C 109.5 . . ?
 C57 C60 H60A 109.5 . . ?
 C57 C60 H60B 109.5 . . ?
 C57 C60 H60C 109.5 . . ?
 H60A C60 H60B 109.5 . . ?
 H60A C60 H60C 109.5 . . ?
 H60B C60 H60C 109.5 . . ?
 C54 C61 C62 110.9(3) . . ?
 C54 C61 C63 111.0(4) . . ?
 C62 C61 C63 105.5(4) . . ?
 C64 C61 C54 112.5(3) . . ?
 C64 C61 C62 107.0(4) . . ?
 C64 C61 C63 109.5(4) . . ?
 C61 C62 H62A 109.5 . . ?
 C61 C62 H62B 109.5 . . ?
 C61 C62 H62C 109.5 . . ?
 H62A C62 H62B 109.5 . . ?
 H62A C62 H62C 109.5 . . ?
 H62B C62 H62C 109.5 . . ?
 C61 C63 H63A 109.5 . . ?
 C61 C63 H63B 109.5 . . ?
 C61 C63 H63C 109.5 . . ?
 H63A C63 H63B 109.5 . . ?
 H63A C63 H63C 109.5 . . ?
 H63B C63 H63C 109.5 . . ?
 C61 C64 H64A 109.5 . . ?
 C61 C64 H64B 109.5 . . ?
 C61 C64 H64C 109.5 . . ?
 H64A C64 H64B 109.5 . . ?
 H64A C64 H64C 109.5 . . ?
 H64B C64 H64C 109.5 . . ?
 C55 C65 C66A 111.5(4) . . ?
 C55 C65 C67A 109.0(4) . . ?
 C67A C65 C66A 104.3(4) . . ?
 C68A C65 C55 116.7(4) . . ?
 C68A C65 C66A 104.5(4) . . ?
 C68A C65 C67A 110.0(4) . . ?
 C66B C65 C55 110.6(8) . . ?
 C66B C65 C67B 107.6(12) . . ?
 C66B C65 C68B 108.2(13) . . ?
 C67B C65 C55 117.8(8) . . ?
 C67B C65 C68B 109.7(12) . . ?
 C68B C65 C55 102.5(8) . . ?
 C65 C66A H66A 109.5 . . ?
 C65 C66A H66B 109.5 . . ?
 C65 C66A H66C 109.5 . . ?
 H66A C66A H66B 109.5 . . ?
 H66A C66A H66C 109.5 . . ?
 H66B C66A H66C 109.5 . . ?
 C65 C67A H67A 109.5 . . ?
 C65 C67A H67B 109.5 . . ?
 C65 C67A H67C 109.5 . . ?
 H67A C67A H67B 109.5 . . ?
 H67A C67A H67C 109.5 . . ?
 H67B C67A H67C 109.5 . . ?
 C65 C68A H68A 109.5 . . ?
 C65 C68A H68B 109.5 . . ?
 C65 C68A H68C 109.5 . . ?
 H68A C68A H68B 109.5 . . ?
 H68A C68A H68C 109.5 . . ?
 H68B C68A H68C 109.5 . . ?
 C65 C66B H66D 109.5 . . ?
 C65 C66B H66E 109.5 . . ?
 C65 C66B H66F 109.5 . . ?
 H66D C66B H66E 109.5 . . ?
 H66D C66B H66F 109.5 . . ?
 H66E C66B H66F 109.5 . . ?
 C65 C67B H67D 109.5 . . ?
 C65 C67B H67E 109.5 . . ?
 C65 C67B H67F 109.5 . . ?
 H67D C67B H67E 109.5 . . ?
 H67D C67B H67F 109.5 . . ?
 H67E C67B H67F 109.5 . . ?
 C65 C68B H68D 109.5 . . ?
 C65 C68B H68E 109.5 . . ?
 C65 C68B H68F 109.5 . . ?
 H68D C68B H68E 109.5 . . ?
 H68D C68B H68F 109.5 . . ?
 H68E C68B H68F 109.5 . . ?

loop_
  _geom_torsion_atom_site_label_1
  _geom_torsion_atom_site_label_2
  _geom_torsion_atom_site_label_3
  _geom_torsion_atom_site_label_4
  _geom_torsion
  _geom_torsion_site_symmetry_1
  _geom_torsion_site_symmetry_2
  _geom_torsion_site_symmetry_3
  _geom_torsion_site_symmetry_4
  _geom_torsion_publ_flag
 Tm1 C1 C2 C3 -67.5(3) . . . . ?
 Tm1 C1 C5 C4 67.3(3) . . . . ?
 Tm1 C1 C6 C7 -89.7(4) . . . . ?
 Tm1 C1 C6 C8 152.9(3) . . . . ?
 Tm1 C1 C6 C9 34.6(5) . . . . ?
 Tm1 C2 C3 C4 -67.4(3) . . . . ?
 Tm1 C2 C3 C10 111.5(4) . . . . ?
 Tm1 C3 C4 C5 -68.6(3) . . . . ?
 Tm1 C3 C4 C14 118.2(4) . . . . ?
 Tm1 C3 C10 C11 99.9(4) . . . . ?
 Tm1 C3 C10 C12 -142.5(3) . . . . ?
 Tm1 C3 C10 C13 -18.3(5) . . . . ?
 Tm1 C4 C5 C1 -68.7(3) . . . . ?
 Tm1 C4 C14 C15 -68.4(4) . . . . ?
 Tm1 C4 C14 C16 51.1(4) . . . . ?
 Tm1 C4 C14 C17 174.7(3) . . . . ?
 Tm1 C18 C19 C20 -68.7(3) . . . . ?
 Tm1 C18 C19 C27 122.2(4) . . . . ?
 Tm1 C18 C22 C21 68.9(3) . . . . ?
 Tm1 C18 C23 C24 -21.0(4) . . . . ?
 Tm1 C18 C23 C25 -145.0(3) . . . . ?
 Tm1 C18 C23 C26 97.1(3) . . . . ?
 Tm1 C19 C20 C21 -67.2(3) . . . . ?
 Tm1 C19 C27 C28 49.4(5) . . . . ?
 Tm1 C19 C27 C29 -69.7(4) . . . . ?
 Tm1 C19 C27 C30 174.7(3) . . . . ?
 Tm1 C20 C21 C22 -66.7(3) . . . . ?
 Tm1 C20 C21 C31 120.3(4) . . . . ?
 Tm1 C21 C22 C18 -68.1(3) . . . . ?
 Tm1 C21 C31 C32A -43.2(5) . . . . ?
 Tm1 C21 C31 C33A 79.5(6) . . . . ?
 Tm1 C21 C31 C34A -158.2(4) . . . . ?
 Tm1 C21 C31 C32B -96.8(14) . . . . ?
 Tm1 C21 C31 C33B 33.2(12) . . . . ?
 Tm1 C21 C31 C34B 143.8(11) . . . . ?
 C1 C2 C3 Tm1 68.5(3) . . . . ?
 C1 C2 C3 C4 1.1(5) . . . . ?
 C1 C2 C3 C10 -180.0(4) . . . . ?
 C2 C1 C5 Tm1 -66.7(3) . . . . ?
 C2 C1 C5 C4 0.5(5) . . . . ?
 C2 C1 C6 C7 5.0(7) . . . . ?
 C2 C1 C6 C8 -112.3(5) . . . . ?
 C2 C1 C6 C9 129.4(5) . . . . ?
 C2 C3 C4 Tm1 67.9(3) . . . . ?
 C2 C3 C4 C5 -0.7(4) . . . . ?
 C2 C3 C4 C14 -173.9(4) . . . . ?
 C2 C3 C10 C11 13.2(5) . . . . ?
 C2 C3 C10 C12 130.9(4) . . . . ?
 C2 C3 C10 C13 -104.9(4) . . . . ?
 C3 C4 C5 Tm1 68.8(3) . . . . ?
 C3 C4 C5 C1 0.1(5) . . . . ?
 C3 C4 C14 C15 -166.5(4) . . . . ?
 C3 C4 C14 C16 -47.0(6) . . . . ?
 C3 C4 C14 C17 76.6(6) . . . . ?
 C4 C3 C10 C11 -168.2(4) . . . . ?
 C4 C3 C10 C12 -50.5(6) . . . . ?
 C4 C3 C10 C13 73.7(6) . . . . ?
 C5 C1 C2 Tm1 66.5(3) . . . . ?
 C5 C1 C2 C3 -1.0(5) . . . . ?
 C5 C1 C6 C7 177.5(4) . . . . ?
 C5 C1 C6 C8 60.2(6) . . . . ?
 C5 C1 C6 C9 -58.1(6) . . . . ?
 C5 C4 C14 C15 21.1(5) . . . . ?
 C5 C4 C14 C16 140.6(4) . . . . ?
 C5 C4 C14 C17 -95.8(5) . . . . ?
 C6 C1 C2 Tm1 -119.8(4) . . . . ?
 C6 C1 C2 C3 172.7(4) . . . . ?
 C6 C1 C5 Tm1 119.4(4) . . . . ?
 C6 C1 C5 C4 -173.4(4) . . . . ?
 C10 C3 C4 Tm1 -110.8(5) . . . . ?
 C10 C3 C4 C5 -179.5(4) . . . . ?
 C10 C3 C4 C14 7.4(8) . . . . ?
 C14 C4 C5 Tm1 -117.0(3) . . . . ?
 C14 C4 C5 C1 174.3(4) . . . . ?
 C18 C19 C20 Tm1 68.0(3) . . . . ?
 C18 C19 C20 C21 0.7(5) . . . . ?
 C18 C19 C27 C28 -50.2(6) . . . . ?
 C18 C19 C27 C29 -169.2(4) . . . . ?
 C18 C19 C27 C30 75.1(5) . . . . ?
 C19 C18 C22 Tm1 -67.9(3) . . . . ?
 C19 C18 C22 C21 1.0(5) . . . . ?
 C19 C18 C23 C24 70.1(5) . . . . ?
 C19 C18 C23 C25 -53.9(6) . . . . ?
 C19 C18 C23 C26 -171.8(4) . . . . ?
 C19 C20 C21 Tm1 66.5(3) . . . . ?
 C19 C20 C21 C22 -0.1(5) . . . . ?
 C19 C20 C21 C31 -173.2(4) . . . . ?
 C20 C19 C27 C28 142.0(4) . . . . ?
 C20 C19 C27 C29 23.0(5) . . . . ?
 C20 C19 C27 C30 -92.6(5) . . . . ?
 C20 C21 C22 Tm1 67.5(3) . . . . ?
 C20 C21 C22 C18 -0.6(5) . . . . ?
 C20 C21 C31 C32A -139.0(5) . . . . ?
 C20 C21 C31 C33A -16.2(8) . . . . ?
 C20 C21 C31 C34A 106.0(5) . . . . ?
 C20 C21 C31 C32B 167.4(14) . . . . ?
 C20 C21 C31 C33B -62.6(12) . . . . ?
 C20 C21 C31 C34B 48.0(12) . . . . ?
 C22 C18 C19 Tm1 67.6(3) . . . . ?
 C22 C18 C19 C20 -1.0(4) . . . . ?
 C22 C18 C19 C27 -170.1(4) . . . . ?
 C22 C18 C23 C24 -105.8(4) . . . . ?
 C22 C18 C23 C25 130.2(4) . . . . ?
 C22 C18 C23 C26 12.3(5) . . . . ?
 C22 C21 C31 C32A 49.3(6) . . . . ?
 C22 C21 C31 C33A 172.0(6) . . . . ?
 C22 C21 C31 C34A -65.8(6) . . . . ?
 C22 C21 C31 C32B -4.4(15) . . . . ?
 C22 C21 C31 C33B 125.7(12) . . . . ?
 C22 C21 C31 C34B -123.8(12) . . . . ?
 C23 C18 C19 Tm1 -108.6(4) . . . . ?
 C23 C18 C19 C20 -177.3(4) . . . . ?
 C23 C18 C19 C27 13.6(7) . . . . ?
 C23 C18 C22 Tm1 108.9(3) . . . . ?
 C23 C18 C22 C21 177.9(3) . . . . ?
 C27 C19 C20 Tm1 -121.5(4) . . . . ?
 C27 C19 C20 C21 171.3(4) . . . . ?
 C31 C21 C22 Tm1 -119.2(4) . . . . ?
 C31 C21 C22 C18 172.7(4) . . . . ?
 Tm2 C35 C36 C37 -68.6(3) . . . . ?
 Tm2 C35 C39 C38 69.0(3) . . . . ?
 Tm2 C35 C40 C41 -101.6(3) . . . . ?
 Tm2 C35 C40 C42 138.2(3) . . . . ?
 Tm2 C35 C40 C43 18.9(4) . . . . ?
 Tm2 C36 C37 C38 -67.2(3) . . . . ?
 Tm2 C36 C37 C44 115.3(4) . . . . ?
 Tm2 C37 C38 C39 -66.6(3) . . . . ?
 Tm2 C37 C38 C48 124.3(5) . . . . ?
 Tm2 C37 C44 C45 93.2(4) . . . . ?
 Tm2 C37 C44 C46 -149.5(3) . . . . ?
 Tm2 C37 C44 C47 -24.6(4) . . . . ?
 Tm2 C38 C39 C35 -68.9(3) . . . . ?
 Tm2 C38 C48 C49 -175.6(3) . . . . ?
 Tm2 C38 C48 C50 59.9(4) . . . . ?
 Tm2 C38 C48 C51 -58.7(4) . . . . ?
 Tm2 C52 C53 C54 -66.6(3) . . . . ?
 Tm2 C52 C56 C55 67.0(3) . . . . ?
 Tm2 C52 C57 C58 -168.8(3) . . . . ?
 Tm2 C52 C57 C59 -50.2(5) . . . . ?
 Tm2 C52 C57 C60 71.1(5) . . . . ?
 Tm2 C53 C54 C55 -68.2(3) . . . . ?
 Tm2 C53 C54 C61 110.9(4) . . . . ?
 Tm2 C54 C55 C56 -68.6(3) . . . . ?
 Tm2 C54 C55 C65 113.5(5) . . . . ?
 Tm2 C54 C61 C62 94.0(4) . . . . ?
 Tm2 C54 C61 C63 -23.0(4) . . . . ?
 Tm2 C54 C61 C64 -146.2(3) . . . . ?
 Tm2 C55 C56 C52 -68.7(3) . . . . ?
 Tm2 C55 C65 C66A -69.9(4) . . . . ?
 Tm2 C55 C65 C67A 175.5(3) . . . . ?
 Tm2 C55 C65 C68A 50.1(5) . . . . ?
 Tm2 C55 C65 C66B -108.5(11) . . . . ?
 Tm2 C55 C65 C67B 127.2(10) . . . . ?
 Tm2 C55 C65 C68B 6.7(10) . . . . ?
 C35 C36 C37 Tm2 68.3(3) . . . . ?
 C35 C36 C37 C38 1.0(5) . . . . ?
 C35 C36 C37 C44 -176.4(4) . . . . ?
 C36 C35 C39 Tm2 -67.6(3) . . . . ?
 C36 C35 C39 C38 1.5(5) . . . . ?
 C36 C35 C40 C41 -9.7(6) . . . . ?
 C36 C35 C40 C42 -129.9(4) . . . . ?
 C36 C35 C40 C43 110.8(5) . . . . ?
 C36 C37 C38 Tm2 66.6(3) . . . . ?
 C36 C37 C38 C39 -0.1(4) . . . . ?
 C36 C37 C38 C48 -169.1(4) . . . . ?
 C36 C37 C44 C45 5.6(6) . . . . ?
 C36 C37 C44 C46 122.9(4) . . . . ?
 C36 C37 C44 C47 -112.2(4) . . . . ?
 C37 C38 C39 Tm2 68.0(3) . . . . ?
 C37 C38 C39 C35 -0.9(5) . . . . ?
 C37 C38 C48 C49 81.2(5) . . . . ?
 C37 C38 C48 C50 -43.3(6) . . . . ?
 C37 C38 C48 C51 -162.0(4) . . . . ?
 C38 C37 C44 C45 -171.0(4) . . . . ?
 C38 C37 C44 C46 -53.8(6) . . . . ?
 C38 C37 C44 C47 71.1(6) . . . . ?
 C39 C35 C36 Tm2 67.1(3) . . . . ?
 C39 C35 C36 C37 -1.5(5) . . . . ?
 C39 C35 C40 C41 169.0(4) . . . . ?
 C39 C35 C40 C42 48.8(5) . . . . ?
 C39 C35 C40 C43 -70.5(5) . . . . ?
 C39 C38 C48 C49 -86.6(5) . . . . ?
 C39 C38 C48 C50 148.9(4) . . . . ?
 C39 C38 C48 C51 30.2(5) . . . . ?
 C40 C35 C36 Tm2 -114.0(4) . . . . ?
 C40 C35 C36 C37 177.4(4) . . . . ?
 C40 C35 C39 Tm2 113.5(4) . . . . ?
 C40 C35 C39 C38 -177.4(4) . . . . ?
 C44 C37 C38 Tm2 -116.4(4) . . . . ?
 C44 C37 C38 C39 176.9(4) . . . . ?
 C44 C37 C38 C48 7.9(8) . . . . ?
 C48 C38 C39 Tm2 -121.0(3) . . . . ?
 C48 C38 C39 C35 170.1(4) . . . . ?
 C52 C53 C54 Tm2 68.4(3) . . . . ?
 C52 C53 C54 C55 0.2(5) . . . . ?
 C52 C53 C54 C61 179.3(4) . . . . ?
 C53 C52 C56 Tm2 -66.3(3) . . . . ?
 C53 C52 C56 C55 0.7(5) . . . . ?
 C53 C52 C57 C58 -74.8(5) . . . . ?
 C53 C52 C57 C59 43.8(6) . . . . ?
 C53 C52 C57 C60 165.0(4) . . . . ?
 C53 C54 C55 Tm2 68.9(3) . . . . ?
 C53 C54 C55 C56 0.2(4) . . . . ?
 C53 C54 C55 C65 -177.7(4) . . . . ?
 C53 C54 C61 C62 6.9(6) . . . . ?
 C53 C54 C61 C63 -110.1(4) . . . . ?
 C53 C54 C61 C64 126.8(4) . . . . ?
 C54 C55 C56 Tm2 68.2(3) . . . . ?
 C54 C55 C56 C52 -0.6(5) . . . . ?
 C54 C55 C65 C66A -164.3(5) . . . . ?
 C54 C55 C65 C67A 81.2(6) . . . . ?
 C54 C55 C65 C68A -44.2(7) . . . . ?
 C54 C55 C65 C66B 157.2(11) . . . . ?
 C54 C55 C65 C67B 32.8(12) . . . . ?
 C54 C55 C65 C68B -87.7(10) . . . . ?
 C55 C54 C61 C62 -174.3(4) . . . . ?
 C55 C54 C61 C63 68.7(6) . . . . ?
 C55 C54 C61 C64 -54.5(6) . . . . ?
 C56 C52 C53 Tm2 66.1(3) . . . . ?
 C56 C52 C53 C54 -0.6(5) . . . . ?
 C56 C52 C57 C58 96.3(5) . . . . ?
 C56 C52 C57 C59 -145.1(4) . . . . ?
 C56 C52 C57 C60 -23.9(6) . . . . ?
 C56 C55 C65 C66A 18.1(6) . . . . ?
 C56 C55 C65 C67A -96.5(5) . . . . ?
 C56 C55 C65 C68A 138.1(5) . . . . ?
 C56 C55 C65 C66B -20.5(12) . . . . ?
 C56 C55 C65 C67B -144.9(11) . . . . ?
 C56 C55 C65 C68B 94.6(10) . . . . ?
 C57 C52 C53 Tm2 -121.2(4) . . . . ?
 C57 C52 C53 C54 172.1(4) . . . . ?
 C57 C52 C56 Tm2 121.2(4) . . . . ?
 C57 C52 C56 C55 -171.8(4) . . . . ?
 C61 C54 C55 Tm2 -110.0(5) . . . . ?
 C61 C54 C55 C56 -178.7(4) . . . . ?
 C61 C54 C55 C65 3.4(8) . . . . ?
 C65 C55 C56 Tm2 -113.6(4) . . . . ?
 C65 C55 C56 C52 177.7(4) . . . . ?

_shelx_res_file
;
TITL af09_0m_a.res in P2(1)/c
    af09_0m.res
    created by SHELXL-2018/3 at 15:55:25 on 07-Jun-2021
REM Old TITL AF09_0m in P2(1)/c
REM SHELXT solution in P2(1)/c: R1 0.142, Rweak 0.006, Alpha 0.057
REM <I/s> 0.325 for 451 systematic absences, Orientation as input
REM Formula found by SHELXT: C68 Tm2
CELL 0.71073 19.4715 18.0905 19.5394 90 109.702 90
ZERR 8 0.0009 0.001 0.001 0 0.002 0
LATT 1
SYMM -X,0.5+Y,0.5-Z
SFAC C H Tm
UNIT 272 464 8
SADI C65 C66A C65 C66B C65 C68A C65 C68B C65 C67A C65 C67B
SADI C31 C32A C31 C32B C31 C33A C31 C33B C31 C34A C31 C34B
SIMU 0.01 0.02 2 C65 > C68B
SIMU 0.01 0.02 2 C31 > C34B
RIGU 0.002 0.002 C65 C66A C67A C68A C66B C67B C68B
RIGU 0.002 0.002 C31 C32A C33A C34A C32B C33B C34B

L.S. 10 0 0
PLAN  30
SIZE 0.12 0.08 0.02
TEMP -123.15
CONF
BOND
list 4
MORE -1
BOND $H
fmap 2 53
acta
OMIT -1 1 1
OMIT 1 0 2
OMIT 1 0 0
OMIT 0 2 1
OMIT 1 2 0
OMIT 1 1 0
REM <olex2.extras>
REM <HklSrc "%.\\AF09_0m.hkl">
REM </olex2.extras>

WGHT    0.022500    0.686700
FVAR       0.17325   0.78802   0.78640
TM1   3    0.908499    0.741993    0.761720    11.00000    0.04415    0.01985 =
         0.03632   -0.00548    0.02030   -0.00176
C1    1    0.991575    0.641499    0.722255    11.00000    0.01664    0.02942 =
         0.02579   -0.00193    0.01014   -0.00181
C2    1    0.919584    0.631357    0.675127    11.00000    0.02290    0.02187 =
         0.01975   -0.00001    0.01003    0.00351
AFIX  43
H2    2    0.903172    0.641736    0.624509    11.00000   -1.20000
AFIX   0
C3    1    0.874611    0.603454    0.713453    11.00000    0.02126    0.01890 =
         0.02730   -0.00131    0.01088    0.00068
C4    1    0.920804    0.597271    0.788402    11.00000    0.02470    0.01997 =
         0.02600   -0.00177    0.01451    0.00077
C5    1    0.991561    0.620788    0.791675    11.00000    0.01934    0.02935 =
         0.02494   -0.00282    0.00809   -0.00297
AFIX  43
H5    2    1.033031    0.622301    0.834731    11.00000   -1.20000
AFIX   0
C6    1    1.059074    0.662251    0.702589    11.00000    0.01944    0.04048 =
         0.02701   -0.00031    0.00926   -0.00524
C7    1    1.039267    0.678310    0.622382    11.00000    0.03854    0.09443 =
         0.04344    0.00404    0.02385   -0.01340
AFIX 137
H7A   2    1.009017    0.722921    0.610167    11.00000   -1.50000
H7B   2    1.012057    0.636419    0.594278    11.00000   -1.50000
H7C   2    1.083876    0.686010    0.610664    11.00000   -1.50000
AFIX   0
C8    1    1.111069    0.595526    0.719369    11.00000    0.03299    0.05618 =
         0.06343   -0.00854    0.03076    0.00022
AFIX 137
H8A   2    1.155615    0.608462    0.709325    11.00000   -1.50000
H8B   2    1.087146    0.553646    0.688786    11.00000   -1.50000
H8C   2    1.123575    0.581957    0.770688    11.00000   -1.50000
AFIX   0
C9    1    1.098235    0.726745    0.748417    11.00000    0.04834    0.04798 =
         0.06606   -0.01681    0.04110   -0.02106
AFIX 137
H9A   2    1.111472    0.714021    0.800008    11.00000   -1.50000
H9B   2    1.066124    0.770056    0.737800    11.00000   -1.50000
H9C   2    1.142500    0.737979    0.737161    11.00000   -1.50000
AFIX   0
C10   1    0.793079    0.587780    0.673148    11.00000    0.02037    0.03163 =
         0.03026   -0.00720    0.00850   -0.00513
C11   1    0.776692    0.588848    0.590542    11.00000    0.02172    0.06238 =
         0.03938   -0.00539    0.00313   -0.00901
AFIX 137
H11A  2    0.784448    0.638836    0.575242    11.00000   -1.50000
H11B  2    0.725902    0.574144    0.565757    11.00000   -1.50000
H11C  2    0.809274    0.554246    0.577933    11.00000   -1.50000
AFIX   0
C12   1    0.768887    0.510750    0.689802    11.00000    0.02410    0.03872 =
         0.05638   -0.01705    0.01522   -0.01678
AFIX 137
H12A  2    0.799721    0.472886    0.678953    11.00000   -1.50000
H12B  2    0.717894    0.502386    0.659755    11.00000   -1.50000
H12C  2    0.773656    0.507975    0.741293    11.00000   -1.50000
AFIX   0
C13   1    0.744811    0.647445    0.689668    11.00000    0.02173    0.05027 =
         0.04631   -0.00631    0.00533    0.00458
AFIX 137
H13A  2    0.753074    0.648281    0.741990    11.00000   -1.50000
H13B  2    0.693418    0.636338    0.663183    11.00000   -1.50000
H13C  2    0.757130    0.695800    0.674375    11.00000   -1.50000
AFIX   0
C14   1    0.908611    0.564892    0.856746    11.00000    0.02944    0.02349 =
         0.02669   -0.00019    0.01404   -0.00409
C15   1    0.970229    0.589416    0.925897    11.00000    0.04336    0.04175 =
         0.03026    0.00539    0.01912   -0.00146
AFIX 137
H15A  2    0.970706    0.643477    0.929248    11.00000   -1.50000
H15B  2    1.017175    0.572126    0.923800    11.00000   -1.50000
H15C  2    0.962037    0.568262    0.968674    11.00000   -1.50000
AFIX   0
C16   1    0.836960    0.589330    0.866482    11.00000    0.03837    0.03712 =
         0.03170   -0.00390    0.02165   -0.00310
AFIX 137
H16A  2    0.834656    0.569725    0.912413    11.00000   -1.50000
H16B  2    0.795620    0.570426    0.826043    11.00000   -1.50000
H16C  2    0.834869    0.643439    0.867204    11.00000   -1.50000
AFIX   0
C17   1    0.911900    0.479625    0.854864    11.00000    0.04781    0.02491 =
         0.04078    0.00606    0.02055   -0.00192
AFIX 137
H17A  2    0.959043    0.464178    0.851865    11.00000   -1.50000
H17B  2    0.872509    0.461178    0.812338    11.00000   -1.50000
H17C  2    0.906236    0.459428    0.899195    11.00000   -1.50000
AFIX   0
C18   1    0.938265    0.878062    0.817103    11.00000    0.02329    0.01278 =
         0.01644   -0.00253    0.00416    0.00128
C19   1    0.864474    0.862131    0.815419    11.00000    0.02157    0.02006 =
         0.01921   -0.00251    0.00793    0.00219
C20   1    0.820293    0.860134    0.741426    11.00000    0.01554    0.02464 =
         0.02298   -0.00057    0.00355   -0.00276
AFIX  43
H20   2    0.769208    0.851304    0.724507    11.00000   -1.20000
AFIX   0
C21   1    0.862028    0.872990    0.695850    11.00000    0.02646    0.02524 =
         0.01357    0.00017    0.00230   -0.00585
C22   1    0.934610    0.883492    0.743316    11.00000    0.02350    0.02358 =
         0.01800   -0.00161    0.00846   -0.00372
AFIX  43
H22   2    0.975189    0.892858    0.727977    11.00000   -1.20000
AFIX   0
C23   1    1.012079    0.884837    0.878709    11.00000    0.02497    0.02387 =
         0.02079   -0.00308    0.00456   -0.00111
C24   1    1.037978    0.808814    0.912652    11.00000    0.02814    0.03006 =
         0.02534   -0.00101    0.00314    0.00059
AFIX 137
H24A  2    1.043046    0.775272    0.875259    11.00000   -1.50000
H24B  2    1.002193    0.788608    0.932855    11.00000   -1.50000
H24C  2    1.085216    0.814067    0.951497    11.00000   -1.50000
AFIX   0
C25   1    1.010890    0.939773    0.937698    11.00000    0.02893    0.03010 =
         0.03027   -0.00812    0.00291   -0.00445
AFIX 137
H25A  2    1.059452    0.942338    0.974849    11.00000   -1.50000
H25B  2    0.975383    0.923464    0.960088    11.00000   -1.50000
H25C  2    0.997072    0.988751    0.915991    11.00000   -1.50000
AFIX   0
C26   1    1.071084    0.913891    0.849189    11.00000    0.02131    0.04162 =
         0.03121   -0.00011    0.00378   -0.00463
AFIX 137
H26A  2    1.056190    0.962122    0.826124    11.00000   -1.50000
H26B  2    1.077191    0.878980    0.813320    11.00000   -1.50000
H26C  2    1.117388    0.919042    0.889355    11.00000   -1.50000
AFIX   0
C27   1    0.830078    0.860675    0.875999    11.00000    0.02560    0.02924 =
         0.01839   -0.00576    0.00828    0.00184
C28   1    0.871605    0.815592    0.943339    11.00000    0.04103    0.03664 =
         0.02233   -0.00016    0.01182    0.00377
AFIX 137
H28A  2    0.877281    0.764672    0.928980    11.00000   -1.50000
H28B  2    0.844350    0.815604    0.977329    11.00000   -1.50000
H28C  2    0.919829    0.837574    0.966915    11.00000   -1.50000
AFIX   0
C29   1    0.752825    0.825643    0.846139    11.00000    0.03084    0.05482 =
         0.03083   -0.00523    0.01634   -0.00860
AFIX 137
H29A  2    0.722666    0.853852    0.803869    11.00000   -1.50000
H29B  2    0.730248    0.826593    0.884008    11.00000   -1.50000
H29C  2    0.756823    0.774382    0.831701    11.00000   -1.50000
AFIX   0
C30   1    0.818753    0.940327    0.897082    11.00000    0.04342    0.03428 =
         0.03157   -0.00391    0.01740    0.00542
AFIX 137
H30A  2    0.866264    0.964265    0.919169    11.00000   -1.50000
H30B  2    0.792555    0.939801    0.931997    11.00000   -1.50000
H30C  2    0.790210    0.967770    0.853539    11.00000   -1.50000
AFIX   0
C31   1    0.835117    0.883219    0.613932    11.00000    0.03861    0.04697 =
         0.01790    0.00607    0.00572   -0.00224
PART 1
C32A  1    0.886312    0.841301    0.581142    31.00000    0.07424    0.05145 =
         0.01549   -0.00031    0.01474    0.00908
AFIX 137
H32A  2    0.883736    0.788136    0.589598    31.00000   -1.50000
H32B  2    0.936552    0.858500    0.604374    31.00000   -1.50000
H32C  2    0.870969    0.850803    0.528755    31.00000   -1.50000
AFIX   0
C33A  1    0.757618    0.857200    0.579603    31.00000    0.05270    0.13312 =
         0.03536    0.01531   -0.00632   -0.03323
AFIX 137
H33A  2    0.741472    0.866330    0.527119    31.00000   -1.50000
H33B  2    0.726043    0.884183    0.600835    31.00000   -1.50000
H33C  2    0.754888    0.804149    0.588506    31.00000   -1.50000
AFIX   0
C34A  1    0.841934    0.965057    0.597637    31.00000    0.07375    0.04547 =
         0.03514    0.01574    0.00817    0.01411
AFIX 137
H34A  2    0.893081    0.980310    0.618492    31.00000   -1.50000
H34B  2    0.812168    0.994587    0.619072    31.00000   -1.50000
H34C  2    0.824921    0.972711    0.544904    31.00000   -1.50000
AFIX   0
PART 2
C32B  1    0.891748    0.911825    0.585181   -31.00000    0.05736    0.08113 =
         0.03071    0.01613    0.01769   -0.00578
AFIX 137
H32D  2    0.935817    0.924539    0.625824   -31.00000   -1.50000
H32E  2    0.873249    0.955979    0.555661   -31.00000   -1.50000
H32F  2    0.903453    0.873784    0.555136   -31.00000   -1.50000
AFIX   0
C33B  1    0.796139    0.810785    0.577530   -31.00000    0.05338    0.05567 =
         0.02051   -0.00362   -0.00264   -0.00061
AFIX 137
H33D  2    0.781309    0.815490    0.524559   -31.00000   -1.50000
H33E  2    0.752942    0.802444    0.591540   -31.00000   -1.50000
H33F  2    0.829686    0.768931    0.593631   -31.00000   -1.50000
AFIX   0
C34B  1    0.771271    0.940399    0.593769   -31.00000    0.06008    0.05714 =
         0.01336    0.00803    0.00242    0.01181
AFIX 137
H34D  2    0.789749    0.988453    0.615326   -31.00000   -1.50000
H34E  2    0.733285    0.923290    0.612543   -31.00000   -1.50000
H34F  2    0.750727    0.945325    0.540788   -31.00000   -1.50000
AFIX   0

PART 0
TM2   3    0.430215    0.738356    0.735512    11.00000    0.03602    0.02545 =
         0.01918    0.00110    0.00549   -0.00194
C35   1    0.463317    0.782172    0.619143    11.00000    0.01966    0.01934 =
         0.01817    0.00148    0.00619   -0.00196
C36   1    0.410627    0.832224    0.625237    11.00000    0.02372    0.01340 =
         0.01874    0.00056    0.00730   -0.00003
AFIX  43
H36   2    0.419668    0.882790    0.638284    11.00000   -1.20000
AFIX   0
C37   1    0.341570    0.796616    0.609114    11.00000    0.01660    0.02532 =
         0.02162    0.00400    0.00922    0.00159
C38   1    0.352449    0.719869    0.593372    11.00000    0.01848    0.01738 =
         0.01922    0.00268    0.00623   -0.00075
C39   1    0.427905    0.713949    0.600930    11.00000    0.01847    0.02049 =
         0.02429   -0.00266    0.00899    0.00543
AFIX  43
H39   2    0.450982    0.669518    0.594438    11.00000   -1.20000
AFIX   0
C40   1    0.542744    0.796940    0.628474    11.00000    0.01727    0.02245 =
         0.02360   -0.00300    0.00910   -0.00094
C41   1    0.559500    0.879831    0.633825    11.00000    0.02187    0.03433 =
         0.03525   -0.00033    0.01385   -0.00089
AFIX 137
H41A  2    0.528828    0.904497    0.589375    11.00000   -1.50000
H41B  2    0.611003    0.887529    0.639730    11.00000   -1.50000
H41C  2    0.549396    0.900538    0.675798    11.00000   -1.50000
AFIX   0
C42   1    0.560295    0.765486    0.563189    11.00000    0.02227    0.04315 =
         0.02590   -0.00119    0.01092   -0.00331
AFIX 137
H42A  2    0.552598    0.711878    0.560766    11.00000   -1.50000
H42B  2    0.611259    0.776178    0.568849    11.00000   -1.50000
H42C  2    0.528222    0.788342    0.518322    11.00000   -1.50000
AFIX   0
C43   1    0.592791    0.759710    0.697346    11.00000    0.02401    0.04328 =
         0.02352   -0.00882    0.00472   -0.00245
AFIX 137
H43A  2    0.583388    0.780178    0.739779    11.00000   -1.50000
H43B  2    0.643784    0.768656    0.701900    11.00000   -1.50000
H43C  2    0.583332    0.706395    0.694577    11.00000   -1.50000
AFIX   0
C44   1    0.273126    0.840368    0.607473    11.00000    0.01760    0.02093 =
         0.03697    0.00357    0.01355    0.00475
C45   1    0.290407    0.923889    0.617508    11.00000    0.02621    0.02878 =
         0.06150    0.00700    0.02036    0.01105
AFIX 137
H45A  2    0.328256    0.932283    0.664782    11.00000   -1.50000
H45B  2    0.246167    0.951012    0.615383    11.00000   -1.50000
H45C  2    0.307752    0.941316    0.578722    11.00000   -1.50000
AFIX   0
C46   1    0.211338    0.833522    0.534009    11.00000    0.02649    0.03070 =
         0.04874    0.01009    0.01277    0.01009
AFIX 137
H46A  2    0.228909    0.849874    0.495028    11.00000   -1.50000
H46B  2    0.170129    0.864463    0.534310    11.00000   -1.50000
H46C  2    0.195552    0.781860    0.525814    11.00000   -1.50000
AFIX   0
C47   1    0.246499    0.817722    0.669913    11.00000    0.02980    0.03547 =
         0.03788    0.00478    0.01855    0.01025
AFIX 137
H47A  2    0.234787    0.764867    0.666140    11.00000   -1.50000
H47B  2    0.202800    0.846215    0.667013    11.00000   -1.50000
H47C  2    0.284895    0.827614    0.716488    11.00000   -1.50000
AFIX   0
C48   1    0.300561    0.654582    0.561429    11.00000    0.01716    0.02345 =
         0.02812   -0.00030    0.00783   -0.00083
C49   1    0.271676    0.661069    0.478525    11.00000    0.03334    0.04085 =
         0.02725   -0.00559   -0.00020   -0.00962
AFIX 137
H49A  2    0.240350    0.704786    0.464323    11.00000   -1.50000
H49B  2    0.243411    0.616774    0.457602    11.00000   -1.50000
H49C  2    0.312760    0.665802    0.460537    11.00000   -1.50000
AFIX   0
C50   1    0.236465    0.645759    0.590319    11.00000    0.02499    0.02550 =
         0.04116    0.00585    0.01220   -0.00276
AFIX 137
H50A  2    0.255501    0.639118    0.643177    11.00000   -1.50000
H50B  2    0.207387    0.602477    0.567686    11.00000   -1.50000
H50C  2    0.205763    0.690076    0.578460    11.00000   -1.50000
AFIX   0
C51   1    0.342866    0.581009    0.579821    11.00000    0.03183    0.01704 =
         0.05001   -0.00465    0.00997   -0.00619
AFIX 137
H51A  2    0.380955    0.580237    0.557432    11.00000   -1.50000
H51B  2    0.309201    0.539708    0.561041    11.00000   -1.50000
H51C  2    0.365319    0.576340    0.632676    11.00000   -1.50000
AFIX   0
C52   1    0.479079    0.809410    0.865560    11.00000    0.03002    0.01530 =
         0.01818    0.00105    0.00880    0.00237
C53   1    0.531824    0.756658    0.866421    11.00000    0.02074    0.02214 =
         0.02061   -0.00115    0.00438   -0.00023
AFIX  43
H53   2    0.579740    0.767978    0.867250    11.00000   -1.20000
AFIX   0
C54   1    0.504045    0.683300    0.865888    11.00000    0.03150    0.01813 =
         0.01528   -0.00120    0.00854    0.00112
C55   1    0.429615    0.692067    0.864329    11.00000    0.02941    0.01794 =
         0.01949   -0.00131    0.01152   -0.00311
C56   1    0.416112    0.769511    0.863728    11.00000    0.02448    0.01926 =
         0.03133   -0.00109    0.01299   -0.00121
AFIX  43
H56   2    0.371217    0.791202    0.862300    11.00000   -1.20000
AFIX   0
C57   1    0.491792    0.892445    0.875026    11.00000    0.03404    0.01973 =
         0.02716   -0.00158    0.00948   -0.00078
C58   1    0.533358    0.909808    0.955088    11.00000    0.10652    0.02176 =
         0.04075   -0.01033    0.01714   -0.01232
AFIX 137
H58A  2    0.504076    0.894484    0.984742    11.00000   -1.50000
H58B  2    0.542780    0.963057    0.960880    11.00000   -1.50000
H58C  2    0.579807    0.882989    0.970854    11.00000   -1.50000
AFIX   0
C59   1    0.537770    0.918829    0.830628    11.00000    0.05975    0.02133 =
         0.04880    0.00165    0.02575   -0.00772
AFIX 137
H59A  2    0.584207    0.891994    0.845781    11.00000   -1.50000
H59B  2    0.547181    0.971911    0.838505    11.00000   -1.50000
H59C  2    0.511597    0.909610    0.778943    11.00000   -1.50000
AFIX   0
C60   1    0.420330    0.934473    0.851678    11.00000    0.04846    0.02393 =
         0.10916   -0.00061    0.02872    0.00266
AFIX 137
H60A  2    0.392395    0.922430    0.801009    11.00000   -1.50000
H60B  2    0.430220    0.987696    0.856112    11.00000   -1.50000
H60C  2    0.392139    0.920483    0.882806    11.00000   -1.50000
AFIX   0
C61   1    0.551649    0.615620    0.865758    11.00000    0.02726    0.01536 =
         0.02412    0.00386    0.00681    0.00271
C62   1    0.630374    0.639022    0.875659    11.00000    0.03059    0.02916 =
         0.05352    0.00545    0.00632    0.01380
AFIX 137
H62A  2    0.630412    0.671247    0.835355    11.00000   -1.50000
H62B  2    0.659884    0.594994    0.876229    11.00000   -1.50000
H62C  2    0.650977    0.665735    0.921699    11.00000   -1.50000
AFIX   0
C63   1    0.523986    0.575250    0.792145    11.00000    0.03966    0.04121 =
         0.05720   -0.02558    0.00670    0.01142
AFIX 137
H63A  2    0.475029    0.555589    0.784330    11.00000   -1.50000
H63B  2    0.557157    0.534498    0.792178    11.00000   -1.50000
H63C  2    0.522162    0.609965    0.753067    11.00000   -1.50000
AFIX   0
C64   1    0.555596    0.561503    0.926627    11.00000    0.06666    0.03466 =
         0.06815    0.02283    0.03353    0.02557
AFIX 137
H64A  2    0.578081    0.585848    0.973710    11.00000   -1.50000
H64B  2    0.584993    0.518588    0.923228    11.00000   -1.50000
H64C  2    0.506257    0.545234    0.922130    11.00000   -1.50000
AFIX   0
C65   1    0.369566    0.636851    0.865552    11.00000    0.02904    0.02285 =
         0.02190    0.00287    0.00676   -0.00651
PART 1
C66A  1    0.293267    0.674103    0.841623    21.00000    0.03054    0.03115 =
         0.04068    0.00209    0.01172   -0.00808
AFIX 137
H66A  2    0.256232    0.637191    0.841026    21.00000   -1.50000
H66B  2    0.282288    0.695031    0.792834    21.00000   -1.50000
H66C  2    0.293131    0.713596    0.875907    21.00000   -1.50000
AFIX   0
C67A  1    0.383067    0.612581    0.945099    21.00000    0.04130    0.05622 =
         0.02744    0.00990    0.00891   -0.01673
AFIX 137
H67A  2    0.342613    0.581327    0.946928    21.00000   -1.50000
H67B  2    0.386334    0.656410    0.975514    21.00000   -1.50000
H67C  2    0.428789    0.584661    0.963153    21.00000   -1.50000
AFIX   0
C68A  1    0.359275    0.568627    0.816317    21.00000    0.03945    0.03219 =
         0.03872   -0.00714    0.00918   -0.00856
AFIX 137
H68A  2    0.404142    0.539172    0.831434    21.00000   -1.50000
H68B  2    0.348251    0.584514    0.765792    21.00000   -1.50000
H68C  2    0.318866    0.538663    0.820309    21.00000   -1.50000
AFIX   0
PART 2
C66B  1    0.313920    0.674184    0.893057   -21.00000    0.03486    0.02308 =
         0.03552    0.00471    0.01805   -0.01071
AFIX 137
H66D  2    0.277004    0.638057    0.894700   -21.00000   -1.50000
H66E  2    0.290353    0.714700    0.860249   -21.00000   -1.50000
H66F  2    0.338534    0.693858    0.941952   -21.00000   -1.50000
AFIX   0
C67B  1    0.393391    0.564920    0.908599   -21.00000    0.03283    0.02803 =
         0.02996    0.00972    0.01471   -0.00793
AFIX 137
H67D  2    0.350213    0.537977    0.909978   -21.00000   -1.50000
H67E  2    0.424751    0.576558    0.958299   -21.00000   -1.50000
H67F  2    0.420431    0.534269    0.885023   -21.00000   -1.50000
AFIX   0
C68B  1    0.332289    0.619024    0.784384   -21.00000    0.04022    0.02743 =
         0.02575   -0.00047    0.00424   -0.01003
AFIX 137
H68D  2    0.367723    0.596193    0.765246   -21.00000   -1.50000
H68E  2    0.313705    0.664745    0.757657   -21.00000   -1.50000
H68F  2    0.291711    0.584784    0.778581   -21.00000   -1.50000
AFIX   0
HKLF 4


REM  af09_0m_a.res in P2(1)/c
REM wR2 = 0.0833, GooF = S = 1.006, Restrained GooF = 1.005 for all data
REM R1 = 0.0406 for 8969 Fo > 4sig(Fo) and 0.0821 for all 13780 data
REM 729 parameters refined using 246 restraints

END

WGHT      0.0227      0.6492

REM Highest difference peak  1.481,  deepest hole -1.422,  1-sigma level  0.113
Q1    1   0.8820  0.7550  0.7227  11.00000  0.05    1.48
Q2    1   0.9356  0.7424  0.7580  11.00000  0.05    0.85
Q3    1   0.9035  0.7968  0.7627  11.00000  0.05    0.52
Q4    1   0.4322  0.7953  0.7393  11.00000  0.05    0.52
Q5    1   1.0264  0.7417  0.6395  11.00000  0.05    0.51
Q6    1   0.7545  0.7424  0.7351  11.00000  0.05    0.49
Q7    1   0.8489  0.8621  0.8416  11.00000  0.05    0.49
Q8    1   0.9622  0.7275  0.8226  11.00000  0.05    0.46
Q9    1   0.9181  0.7813  0.7755  11.00000  0.05    0.44
Q10   1   0.9600  0.6966  0.7957  11.00000  0.05    0.43
Q11   1   1.2182  0.7369  0.7575  11.00000  0.05    0.43
Q12   1   0.7424  0.9597  0.6639  11.00000  0.05    0.42
Q13   1   0.4017  0.9796  0.8608  11.00000  0.05    0.41
Q14   1   0.8642  0.7603  0.7828  11.00000  0.05    0.41
Q15   1   0.7413  0.9408  0.5990  11.00000  0.05    0.40
Q16   1   0.9166  0.5839  0.8200  11.00000  0.05    0.40
Q17   1   1.1190  0.7602  0.7256  11.00000  0.05    0.40
Q18   1   0.5567  0.7774  0.6024  11.00000  0.05    0.39
Q19   1   0.7367  0.9010  0.5797  11.00000  0.05    0.39
Q20   1   1.0739  0.6041  0.6661  11.00000  0.05    0.39
Q21   1   0.1822  0.8579  0.5557  11.00000  0.05    0.38
Q22   1   0.9116  0.5233  0.8637  11.00000  0.05    0.38
Q23   1   0.9374  0.8832  0.7835  11.00000  0.05    0.38
Q24   1   0.8759  0.6921  0.7470  11.00000  0.05    0.37
Q25   1   0.7961  0.8429  0.8643  11.00000  0.05    0.37
Q26   1   0.9467  0.6609  0.6968  11.00000  0.05    0.37
Q27   1   0.7026  0.5818  0.7060  11.00000  0.05    0.37
Q28   1   0.8402  0.8761  0.7190  11.00000  0.05    0.37
Q29   1   0.3371  0.7612  0.5828  11.00000  0.05    0.36
Q30   1   0.5267  0.7001  0.4709  11.00000  0.05    0.36
;
_shelx_res_checksum                44458
_shelx_hkl_file
;
   1   0   0   -0.80    0.60
  -1   0   0   -1.00    0.70
  -3   0   0 1818.02  100.39
  -3   0   0 1615.54  101.29
   3   0   0 1705.03  101.39
   3   0   0 1756.62   99.99
  -4   0   0  439.46   27.30
   4   0   0  446.06   26.50
  -4   0   0  409.36   28.80
   4   0   0  479.55   29.80
   5   0   0   98.69    8.10
  -5   0   0  129.79   12.90
   5   0   0   88.99   11.40
  -5   0   0  135.99    9.80
   5   0   0  105.59    8.10
   6   0   0 8390.26  459.55
  -6   0   0 7552.34  457.15
   6   0   0 7874.21  456.25
  -6   0   0 7915.91  459.15
  -7   0   0  293.47   22.10
  -7   0   0  379.46   26.00
   7   0   0  343.07   26.80
   7   0   0  326.77   20.00
  -8   0   0 1145.79   70.49
  -8   0   0 1164.38   73.69
   8   0   0 1229.88   73.89
  -9   0   0 2134.49  128.79
  -9   0   0 2087.19  125.69
   9   0   0 2199.18  129.39
  10   0   0   24.20   11.70
 -10   0   0   42.60    8.60
  11   0   0  979.30   62.69
 -11   0   0  922.31   58.49
 -12   0   0 1366.26   82.69
  12   0   0 1349.86   87.49
 -13   0   0   61.49   10.60
  13   0   0   74.59   16.90
  14   0   0  469.65   42.60
 -14   0   0  543.75   36.60
 -15   0   0  926.11   60.19
  15   0   0  951.90   67.29
 -16   0   0    9.20    9.60
  16   0   0  -20.10   16.60
  17   0   0  161.18   26.10
 -17   0   0  157.48   19.20
 -18   0   0   15.70   21.40
  18   0   0   79.39   22.20
 -18   0   0  115.19   16.20
  19   0   0   34.60   22.90
 -19   0   0    3.40   11.90
 -19   0   0    2.00   19.80
 -20   0   0   60.89   22.90
  20   0   0   69.59   25.90
 -20   0   0   50.89   15.20
  21   0   0  233.38   36.60
 -21   0   0  195.58   34.60
 -22   0   0  -25.70   20.50
  22   0   0   -1.70   25.80
  23   0   0  167.58   36.50
 -23   0   0  186.18   37.60
   0  -1   0    0.50    0.50
   0  -1   0   -0.20    0.30
   0   1   0    0.70    0.60
   0   1   0    0.70    0.80
  -1  -1   0   -0.60    1.00
  -1  -1   0    0.30    1.10
  -1  -1   0   -1.20    0.70
   1   1   0   -0.30    0.80
   1   1   0    1.90    1.20
   1   1   0   -0.20    0.40
   3  -1   0  116.49   11.10
  -3  -1   0  109.89    9.30
  -3   1   0  126.09   10.90
  -3   1   0  115.39    7.50
   3   1   0   93.99    8.40
   3   1   0  132.89    9.40
   4  -1   0 1372.56   84.39
  -4  -1   0 1400.56   83.19
   4   1   0 1521.35   83.09
  -4   1   0 1415.06   82.19
  -4   1   0 1336.97   84.39
   4   1   0 1366.26   82.89
   4   1   0 1500.95   84.69
   5  -1   0  607.24   41.20
  -5  -1   0  643.64   39.50
  -5   1   0  706.53   41.90
  -5   1   0  652.33   38.50
   5   1   0  631.14   39.10
   5   1   0  688.33   39.40
   5   1   0  592.04   40.90
  -6  -1   0   44.90    7.50
   6  -1   0   72.19   12.00
  -6   1   0   49.60    6.60
   6   1   0   55.09    7.10
   6   1   0   55.89   10.80
  -6   1   0   66.49   11.40
   6   1   0   51.09    7.20
  -7  -1   0  683.93   42.30
   7  -1   0  649.93   45.30
  -7   1   0  666.23   41.70
  -7   1   0  635.84   44.30
   7   1   0  700.83   45.40
   7   1   0  689.03   41.80
   7   1   0  703.93   41.30
   8  -1   0 2669.43  152.98
  -8  -1   0 2609.14  150.08
  -8   1   0 2683.93  152.58
   8   1   0 2607.94  148.89
  -8   1   0 2295.27  149.29
   8   1   0 2545.05  152.88
   8   1   0 2553.14  149.19
  -9  -1   0   12.00    7.10
   9  -1   0   22.10   12.80
  -9   1   0   10.40   11.40
   9   1   0   25.60   11.00
   9   1   0   12.50    5.20
   9   1   0   10.70    5.40
  -9   1   0   23.80    7.00
 -10  -1   0 2212.08  130.59
  10  -1   0 1974.20  133.09
  10   1   0 2024.40  133.29
 -10   1   0 2365.36  130.29
  10   1   0 2249.97  128.59
  10   1   0 2258.27  128.29
 -10   1   0 2249.18  133.79
 -11  -1   0  593.44   40.20
  11  -1   0  602.44   44.70
  11   1   0  616.24   44.80
 -11   1   0  598.24   39.50
 -11   1   0  673.23   45.00
  11   1   0  609.54   36.50
  12  -1   0  137.19   19.80
 -12  -1   0  150.88   15.30
 -12   1   0  110.79   17.30
  12   1   0  132.39   20.60
 -12   1   0  138.19   14.30
 -13  -1   0 1125.19   73.09
  13  -1   0 1287.97   79.29
 -13   1   0 1195.48   72.79
  13   1   0 1145.69   77.49
 -14  -1   0  484.55   34.40
  14  -1   0  503.95   42.90
  14   1   0  453.15   41.40
 -14   1   0  463.55   33.50
 -15  -1   0   -4.80    9.70
  15  -1   0   -6.20   16.50
 -15   1   0   -5.60    9.40
  15   1   0   -5.40   16.40
 -16  -1   0  441.36   36.00
  16  -1   0  540.55   45.90
 -16  -1   0  559.94   48.20
  16   1   0  476.85   43.80
 -16   1   0  481.55   35.60
  17  -1   0  340.57   36.60
 -17  -1   0  283.97   35.20
 -17  -1   0  294.47   27.50
  17   1   0  290.37   34.00
 -17   1   0  333.37   27.80
  18  -1   0   74.79   23.50
 -18  -1   0   95.59   16.60
 -18  -1   0   67.69   22.40
 -18   1   0   77.69   15.30
  18   1   0   89.29   25.00
  19  -1   0  382.36   42.90
 -19  -1   0  394.36   45.60
 -19  -1   0  486.15   37.60
 -19   1   0  430.56   35.30
  19   1   0  426.36   45.40
 -19   1   0  463.95   48.90
  20  -1   0    1.40   22.20
 -20  -1   0   13.50   22.80
 -20  -1   0   10.00   13.40
 -20   1   0   21.00   20.70
  20   1   0   -3.30   22.40
 -21  -1   0   67.19   25.00
  21  -1   0   57.99   24.90
 -21   1   0   11.00   22.10
  21   1   0   74.99   24.90
  22  -1   0   -0.50   26.00
 -22  -1   0   27.70   24.20
 -22   1   0   16.90   27.80
  22   1   0   16.90   26.00
  23  -1   0  159.28   35.70
 -23  -1   0  123.99   33.20
  23   1   0  124.59   33.70
 -23   1   0  117.69   31.70
  -1  -2   0  486.55   29.30
  -2  -2   0 2696.43  162.08
  -2  -2   0 2823.72  162.28
  -2   2   0 2728.83  161.18
   2   2   0 2931.51  162.28
  -3  -2   0  134.49   12.40
  -3  -2   0  130.79   13.10
   3   2   0  164.28   12.80
  -3   2   0  169.58   14.50
  -3   2   0  188.08   10.80
   3   2   0  177.18   13.40
  -4  -2   0  922.01   55.39
  -4  -2   0  998.10   56.99
   4  -2   0  883.11   56.49
  -4   2   0  896.51   56.29
   4   2   0  977.00   55.49
  -4   2   0  880.41   53.69
   4   2   0  927.01   55.29
  -5  -2   0  250.17   18.50
   5  -2   0  281.27   21.80
   5   2   0  268.97   18.60
  -5   2   0  304.17   21.50
   5   2   0  228.38   18.10
  -5   2   0  248.48   16.00
  -6  -2   0 6295.87  367.16
   6  -2   0 6537.45  369.06
   6   2   0 6779.92  367.06
   6   2   0 6181.38  366.86
  -6   2   0 6207.48  365.66
  -6   2   0 6063.39  368.46
   7  -2   0  459.45   34.90
  -7  -2   0  493.95   32.00
   7   2   0  462.85   31.20
   7   2   0  487.05   31.50
  -7   2   0  458.45   29.70
  -7   2   0  573.94   34.80
   7   2   0  485.55   34.80
   8  -2   0 1045.10   67.89
  -8  -2   0 1010.30   64.59
   8   2   0 1034.70   63.69
   8   2   0 1016.40   66.79
  -8   2   0 1130.59   67.29
  -8   2   0 1037.30   63.09
   8   2   0 1140.19   64.19
  -9  -2   0 1260.07   75.99
   9  -2   0 1134.79   78.99
  -9   2   0 1261.77   74.79
   9   2   0 1257.47   74.89
   9   2   0 1203.28   78.49
  -9   2   0 1341.07   79.39
   9   2   0 1285.27   75.29
 -10  -2   0   39.00    9.30
  10  -2   0   66.79   14.60
  10   2   0   75.99   15.00
 -10   2   0   65.59   13.00
  10   2   0   54.89    7.90
 -10   2   0   40.00    8.50
  10   2   0   51.29    8.70
  11  -2   0  317.17   31.00
 -11  -2   0  366.96   26.60
 -11   2   0  371.86   31.50
  11   2   0  339.57   23.60
  11   2   0  369.36   32.00
  11   2   0  357.36   24.50
 -11   2   0  330.07   24.90
 -12  -2   0  931.91   59.79
  12  -2   0  925.31   64.69
 -12   2   0  944.11   58.99
  12   2   0 1020.70   65.29
  12   2   0  934.31   57.49
 -12   2   0  954.80   63.99
  12   2   0  959.10   57.09
 -13  -2   0  320.37   33.20
  13  -2   0  398.76   34.60
 -13  -2   0  344.07   26.30
  13   2   0  296.67   20.80
  13   2   0  316.37   21.10
  13   2   0  308.37   31.30
 -13   2   0  334.17   25.10
 -14  -2   0  187.48   27.40
  14  -2   0  199.58   26.80
 -14  -2   0  235.48   21.60
  14   2   0  262.77   27.90
 -14   2   0  209.48   19.60
 -15  -2   0  911.01   65.99
  15  -2   0  858.51   62.19
 -15  -2   0  792.82   56.49
 -15   2   0  868.91   55.49
  15   2   0  933.91   62.79
 -16  -2   0   -1.10   10.90
 -16  -2   0   12.70   16.20
  16  -2   0    9.70   19.60
  16   2   0    7.20   17.50
 -16   2   0   22.70   11.20
  17  -2   0  277.77   35.30
 -17  -2   0  277.87   26.60
 -17  -2   0  252.97   33.60
 -17   2   0  295.47   25.60
  17   2   0  253.87   33.80
  18  -2   0  132.29   27.10
 -18  -2   0  116.39   19.00
 -18  -2   0  113.79   25.30
  18   2   0   91.49   24.00
 -18   2   0  128.39   17.50
  19  -2   0   73.49   25.40
 -19  -2   0   26.20   14.90
 -19  -2   0   57.89   22.00
 -19   2   0   56.89   14.40
  19   2   0   92.19   26.00
 -20  -2   0    2.00   13.90
 -20  -2   0   12.80   21.00
  20  -2   0   16.60   23.10
  20   2   0   19.00   21.80
 -20   2   0   -7.30   19.90
  21  -2   0  295.97   40.20
 -21  -2   0  288.47   41.40
 -21  -2   0  283.17   35.50
 -21   2   0  280.37   39.60
  21   2   0  347.67   43.10
  22  -2   0  -31.80   23.60
 -22  -2   0  -41.40   19.90
 -22   2   0  -30.90   19.30
  22   2   0  -12.10   23.40
 -23  -2   0  127.39   35.70
  23  -2   0   66.29   31.60
 -23   2   0   94.19   33.00
  23   2   0  153.68   33.70
   0  -3   0   11.90    4.70
   0   3   0    0.70    4.90
   0   3   0    4.90    4.00
   0   3   0   -0.60    3.60
   1  -3   0  458.65   29.60
  -1  -3   0  472.25   29.90
  -1  -3   0  480.45   29.50
   1   3   0  515.15   29.50
   1   3   0  483.15   30.00
  -1   3   0  468.65   29.60
  -1   3   0  448.86   29.30
  -2  -3   0 1473.05   82.49
  -2  -3   0 1327.57   82.19
  -2   3   0 1427.76   81.49
   2   3   0 1470.55   82.39
   2   3   0 1261.27   82.09
   2   3   0 1398.96   82.59
  -3  -3   0  127.79   12.30
  -3  -3   0  154.78   12.20
   3   3   0  127.69   11.50
   3   3   0  116.39   12.00
   3   3   0  119.59   11.40
  -3   3   0  130.39   10.00
  -4  -3   0 8171.48  474.25
  -4  -3   0 8059.09  473.35
  -4   3   0 8681.63  471.85
   4   3   0 8195.18  473.45
   4   3   0 8297.67  473.25
  -4   3   0 7704.83  474.05
  -5  -3   0 1191.88   74.59
  -5  -3   0 1327.97   76.69
  -5   3   0 1282.27   76.19
   5   3   0 1251.57   74.69
  -5   3   0 1311.87   72.59
   5   3   0 1102.19   74.09
  -6  -3   0   95.49   14.00
  -6  -3   0  104.29   12.00
   6  -3   0   99.69   14.50
   6   3   0  124.49   11.70
   6   3   0  101.89   11.50
  -6   3   0  105.49    8.50
  -6   3   0   73.59   13.20
   7  -3   0 2159.88  133.79
  -7  -3   0 2072.89  133.89
  -7  -3   0 2313.27  131.89
  -7   3   0 2340.67  133.69
   7   3   0 2218.18  131.39
   7   3   0 2238.08  131.49
  -7   3   0 2240.98  129.59
  -8  -3   0 1482.75   88.19
   8  -3   0 1582.34   91.39
  -8  -3   0 1376.96   90.79
  -8   3   0 1494.05   85.69
  -8   3   0 1494.45   90.29
   8   3   0 1363.66   87.19
   8   3   0 1436.06   87.39
   9  -3   0   33.70   13.20
  -9  -3   0   52.89   13.90
  -9  -3   0   40.50   10.00
  -9   3   0   51.29    7.00
   9   3   0   44.60    8.70
   9   3   0   51.09   13.60
  -9   3   0   50.59   12.20
   9   3   0   42.10    8.70
 -10  -3   0 1460.75   88.69
 -10  -3   0 1605.54   93.79
  10  -3   0 1426.46   91.79
 -10   3   0 1488.15   86.49
  10   3   0 1494.05   87.69
  10   3   0 1316.57   86.99
 -10   3   0 1472.75   91.39
  10   3   0 1447.06   91.59
  11  -3   0 1170.68   71.09
 -11  -3   0  984.60   70.99
 -11  -3   0 1121.59   67.39
 -11   3   0 1130.99   70.69
  11   3   0 1133.79   65.99
 -11   3   0 1009.10   64.99
  11   3   0  995.80   70.29
  11   3   0 1052.59   65.39
 -12  -3   0   57.49   16.10
 -12  -3   0  103.69   13.60
  12  -3   0   65.89   17.60
 -12   3   0  106.69   17.20
  12   3   0   63.59   10.50
  12   3   0   77.89   10.40
 -12   3   0   83.79   11.20
  12   3   0   78.39   16.80
 -13  -3   0 1045.10   63.59
  13  -3   0 1003.60   67.49
 -13  -3   0  922.91   68.39
  13   3   0 1052.89   61.09
  13   3   0  939.21   67.59
 -13   3   0  948.31   61.39
  13   3   0  956.20   60.09
 -14  -3   0  175.58   19.30
  14  -3   0  161.58   25.60
 -14  -3   0  151.38   23.80
  14   3   0  170.38   14.60
 -14   3   0  186.48   17.70
  14   3   0  171.28   25.00
  14   3   0  176.78   15.40
 -15  -3   0   47.50   13.50
 -15  -3   0   27.70   17.80
  15  -3   0    5.80   17.20
  15   3   0   50.19   20.10
 -15   3   0   49.60   11.70
  15   3   0   52.19    6.80
  15   3   0   44.60    6.90
 -16  -3   0  162.38   20.70
 -16  -3   0  191.38   28.80
  16  -3   0  218.78   29.60
  16   3   0  138.29   24.30
 -16   3   0  208.38   19.70
 -17  -3   0  272.17   36.70
 -17  -3   0  321.27   29.60
  17  -3   0  371.16   38.90
  17   3   0  252.07   33.00
 -17   3   0  335.77   27.00
  18  -3   0   19.00   21.60
 -18  -3   0    2.10   19.30
 -18  -3   0   24.70   14.00
  18   3   0   27.20   19.40
 -18   3   0   35.20   12.60
  19  -3   0  526.25   50.79
 -19  -3   0  417.06   47.90
 -19  -3   0  484.25   40.20
 -19   3   0  499.05   39.70
  19   3   0  445.46   46.30
 -20  -3   0  -18.60   22.20
  20  -3   0    0.40   21.70
 -20  -3   0    6.90   14.50
  20   3   0    2.80   22.10
 -21  -3   0   22.10   16.40
 -21  -3   0  -24.30   23.20
  21  -3   0   28.70   25.40
  21   3   0   43.60   26.30
 -21   3   0   27.60   24.00
 -22  -3   0  -32.60   23.40
  22  -3   0    2.00   25.80
  22   3   0   11.60   24.80
 -22   3   0   -8.90   25.60
  23  -3   0   56.19   30.30
  23   3   0   45.90   26.60
   0  -4   0  111.49   10.30
   0   4   0   85.89   10.20
   0   4   0  130.69   10.30
   0   4   0  138.49   11.20
   1  -4   0  977.20   63.59
  -1  -4   0 1026.60   63.79
  -1  -4   0 1033.60   63.39
  -1   4   0  992.60   63.49
   1   4   0 1122.09   64.19
   1   4   0 1016.40   63.39
  -1   4   0 1237.48   63.89
   1   4   0 1137.79   63.99
  -2  -4   0 2452.15  144.09
  -2  -4   0 2537.15  143.99
  -2   4   0 2350.36  143.89
  -2   4   0 2309.47  143.29
   2   4   0 2511.75  144.09
   2   4   0 2520.65  143.99
   2   4   0 2558.34  144.39
  -3  -4   0  333.77   24.20
  -3  -4   0  325.97   24.50
   3   4   0  405.96   25.00
   3   4   0  376.76   24.70
   3   4   0  351.96   24.40
  -3   4   0  359.66   22.90
  -4  -4   0 1744.93   98.59
  -4  -4   0 1507.25   97.49
   4   4   0 1649.73   97.69
  -4   4   0 1659.93   95.99
   4   4   0 1473.85   97.19
   4   4   0 1840.72   98.69
  -5  -4   0  146.39   13.90
  -5  -4   0  135.29   15.50
  -5   4   0  156.78   16.20
   5   4   0  156.38   14.30
   5   4   0  163.78   14.70
  -5   4   0  144.99   11.70
  -6  -4   0 4967.00  285.77
  -6  -4   0 5080.19  287.47
  -6   4   0 4684.83  286.87
   6   4   0 4965.50  285.67
  -6   4   0 4779.02  283.47
   6   4   0 4984.60  285.47
  -7  -4   0  143.39   15.00
  -7  -4   0  121.89   16.70
  -7   4   0  111.99   15.80
   7   4   0  139.69   14.00
  -7   4   0  151.28   11.60
   7   4   0  138.89   14.80
  -8  -4   0 1648.24  103.59
  -8  -4   0 1598.44  100.89
   8   4   0 1670.03  100.49
   8   4   0 1661.63  100.59
  -8   4   0 1603.44  102.89
  -8   4   0 1818.22   98.49
  -9  -4   0 1636.44  108.19
  -9  -4   0 1876.91  112.29
  -9   4   0 1748.33  105.69
   9   4   0 1731.83  107.79
   9   4   0 1973.40  108.19
  -9   4   0 1916.71  110.79
 -10  -4   0  336.37   30.00
  10  -4   0  377.56   30.90
 -10  -4   0  288.47   24.20
 -10   4   0  261.77   19.90
  10   4   0  318.17   23.20
  10   4   0  264.17   26.60
 -10   4   0  314.67   28.10
  10   4   0  263.17   22.70
 -11  -4   0  310.97   30.40
  11  -4   0  266.97   28.80
 -11  -4   0  290.27   25.40
 -11   4   0  288.27   21.30
  11   4   0  279.37   29.00
  11   4   0  330.47   23.60
  11   4   0  305.07   23.50
 -11   4   0  323.77   29.90
  12  -4   0  966.80   63.99
 -12  -4   0  970.50   64.29
 -12  -4   0  851.21   58.79
  12   4   0  930.01   57.59
 -12   4   0  931.81   56.29
  12   4   0  881.11   56.99
  12   4   0  860.11   62.79
 -13  -4   0  250.57   30.10
 -13  -4   0  262.27   25.10
  13  -4   0  262.47   29.30
  13   4   0  315.97   23.60
 -13   4   0  297.17   22.50
  13   4   0  253.67   22.10
  13   4   0  243.58   28.00
 -14  -4   0  110.09   21.70
  14  -4   0   73.69   19.80
 -14  -4   0  126.79   17.30
  14   4   0   75.79   18.70
  14   4   0  115.39   12.80
  14   4   0  125.39   14.90
 -14   4   0  107.29   14.10
 -15  -4   0  901.51   67.29
 -15  -4   0  936.11   61.09
  15  -4   0  904.31   66.89
  15   4   0  936.41   57.59
  15   4   0  931.11   57.09
  15   4   0  885.41   65.29
 -15   4   0  891.31   58.49
 -16  -4   0  125.89   25.90
 -16  -4   0  128.09   18.90
  16  -4   0  127.39   24.00
  16   4   0  127.69   12.70
  16   4   0  141.39   26.20
  16   4   0  129.79   12.40
 -16   4   0  144.59   17.10
 -17  -4   0  279.37   35.90
  17  -4   0  300.67   36.20
 -17  -4   0  299.37   29.30
 -17   4   0  319.77   26.80
  17   4   0  303.07   34.80
  18  -4   0   95.49   24.30
 -18  -4   0  112.49   19.50
 -18  -4   0   84.29   24.50
 -18   4   0   96.99   16.20
  18   4   0  149.99   29.40
 -19  -4   0   46.90   17.20
 -19  -4   0   -4.80   22.90
  19  -4   0   17.20   22.80
  19   4   0   66.69   26.50
 -20  -4   0   15.70   15.50
 -20  -4   0   19.90   22.70
  20   4   0   35.60   24.10
 -21  -4   0  399.76   45.90
 -21  -4   0  366.36   35.80
  21   4   0  339.77   44.20
 -22  -4   0    6.50   21.90
  22   4   0   -8.90   26.30
 -22   4   0   46.50   23.80
   0  -5   0    5.00    5.80
   0   5   0    2.50    6.40
   0   5   0    0.70    5.50
   0   5   0   -4.10    5.20
   1  -5   0    8.10    6.60
  -1  -5   0   12.90    5.90
   1   5   0   13.10    6.90
  -1   5   0   13.90    6.60
  -1   5   0   12.30    6.30
   1   5   0   16.50    7.20
   1   5   0    4.20    5.60
  -2  -5   0 2687.03  157.98
  -2  -5   0 2754.42  158.48
   2   5   0 2864.21  158.28
   2   5   0 2798.52  158.78
  -2   5   0 2639.64  157.68
   2   5   0 2564.14  158.18
  -2   5   0 2609.64  157.98
  -3  -5   0  246.28   19.40
  -3  -5   0  229.78   18.90
   3   5   0  219.78   18.40
  -3   5   0  229.28   16.90
  -3   5   0  247.28   19.70
   3   5   0  212.18   18.60
   3   5   0  240.68   18.50
  -4  -5   0 2469.65  144.09
  -4  -5   0 2285.67  143.39
  -4   5   0 2455.55  141.99
   4   5   0 2505.45  143.39
   4   5   0 2375.96  143.69
   4   5   0 2497.45  144.09
  -5  -5   0   -3.30    8.00
  -5  -5   0   -6.40    7.70
   5   5   0    4.30    6.90
   5   5   0   -1.80    8.50
  -5   5   0    4.80    5.10
  -6  -5   0    4.60    8.70
  -6  -5   0   14.80   10.40
   6   5   0   22.40    9.70
   6   5   0   25.60    8.70
  -6   5   0    9.30   10.20
  -6   5   0   17.20    5.80
  -7  -5   0  372.36   29.50
  -7  -5   0  425.06   31.50
   7   5   0  404.16   29.00
   7   5   0  434.36   30.20
  -7   5   0  350.26   31.30
  -7   5   0  412.56   26.10
  -8  -5   0 1874.81  104.69
  -8  -5   0 1624.34  101.39
   8   5   0 1861.01  101.69
  -8   5   0 1567.44  102.99
  -8   5   0 1583.54   98.39
   8   5   0 1616.84  100.89
  -9  -5   0   51.39   13.90
  -9  -5   0   55.69   11.30
  -9   5   0   47.10    7.10
   9   5   0   35.60   10.00
   9   5   0   59.59   11.10
  -9   5   0   44.50   13.60
 -10  -5   0 1540.75   98.49
 -10  -5   0 1651.73   95.89
  10   5   0 1682.53   94.99
 -10   5   0 1489.95   91.99
  10   5   0 1432.66   94.29
 -10   5   0 1599.14   98.09
 -11  -5   0 1026.80   68.59
 -11  -5   0 1047.90   72.89
  11   5   0 1025.40   67.39
 -11   5   0 1128.39   71.19
  11   5   0 1172.88   67.99
 -11   5   0 1085.69   65.19
 -12  -5   0  114.59   20.00
 -12  -5   0  137.09   17.20
  12   5   0  111.39   14.60
 -12   5   0   97.59   11.50
  12   5   0  138.89   20.50
  12   5   0  118.09   14.50
 -13  -5   0  699.23   56.29
 -13  -5   0  832.72   52.99
 -13   5   0  721.93   48.60
  13   5   0  770.62   50.69
  13   5   0  853.31   50.99
  13   5   0  762.72   55.89
 -14  -5   0  178.28   26.30
 -14  -5   0  170.18   20.80
  14   5   0  188.38   27.30
  14   5   0  172.88   18.60
 -14   5   0  180.68   17.30
  14   5   0  195.98   18.40
 -15  -5   0   35.80   14.10
 -15  -5   0   34.10   18.90
  15   5   0   20.30   17.50
 -15   5   0   19.60   10.70
  15   5   0   27.80   11.30
  15   5   0   57.89   11.70
 -16  -5   0  178.68   27.10
 -16  -5   0  134.99   20.10
 -16   5   0  155.88   17.50
  16   5   0  137.79   15.30
  16   5   0  126.89   24.80
  16   5   0  170.08   17.30
 -17  -5   0  498.15   47.50
 -17  -5   0  530.65   40.50
  17   5   0  463.85   32.40
  17   5   0  543.95   48.70
 -17   5   0  444.46   36.20
 -18  -5   0   23.40   14.80
 -18  -5   0    7.70   21.50
 -18   5   0    3.70   12.50
  18   5   0   23.40   19.60
 -19  -5   0  393.56   37.40
 -19  -5   0  378.66   44.60
  19   5   0  461.85   47.00
 -20  -5   0   -2.10   14.90
 -20  -5   0  -12.30   20.30
  20   5   0  -23.90   18.40
 -21  -5   0   34.30   17.70
 -21  -5   0   -1.20   22.00
  21   5   0   49.00   26.50
 -22  -5   0  -15.60   26.90
 -22  -5   0   10.70   20.50
  22   5   0   -8.10   26.60
   0  -6   0 7995.90  446.66
   0   6   0 7410.56  447.26
   0   6   0 8000.70  446.46
   0   6   0 7468.15  447.06
  -1  -6   0  211.78   17.90
   1  -6   0  255.47   19.20
  -1   6   0  222.78   17.80
   1   6   0  207.58   17.60
   1   6   0  205.68   18.80
   1   6   0  242.98   19.10
  -1   6   0  210.68   17.90
  -2  -6   0 5005.60  311.47
  -2  -6   0 5192.18  311.07
   2   6   0 5557.14  311.67
   2   6   0 5148.98  310.97
  -2   6   0 5567.04  311.17
   2   6   0 5302.37  311.97
  -2   6   0 5735.73  311.17
  -3  -6   0  429.96   32.40
  -3  -6   0  494.55   32.50
   3   6   0  464.05   32.00
   3   6   0  522.25   32.50
  -3   6   0  461.85   32.40
   3   6   0  468.15   33.30
  -3   6   0  459.05   31.20
  -4  -6   0 2003.50  121.39
  -4  -6   0 2010.60  121.49
   4   6   0 2024.30  121.79
  -4   6   0 2031.50  121.29
   4   6   0 2031.60  121.39
  -4   6   0 1966.70  119.79
   4   6   0 2191.68  121.69
  -5  -6   0  115.09   14.80
  -5  -6   0  113.59   14.10
  -5   6   0  111.59   11.40
   5   6   0  134.39   14.60
   5   6   0   97.89   14.30
   5   6   0  127.69   15.20
  -6  -6   0 2626.04  152.68
  -6  -6   0 2599.04  151.58
   6   6   0 2406.56  150.98
  -6   6   0 2638.74  149.29
   6   6   0 2477.85  151.68
  -7  -6   0   57.59   12.30
  -7  -6   0   55.59   13.60
   7   6   0   52.59   10.30
  -7   6   0   81.39   14.70
   7   6   0   77.09   12.90
  -7   6   0   51.09    8.10
  -8  -6   0 1529.75   88.99
  -8  -6   0 1526.55   91.09
  -8   6   0 1373.16   89.99
   8   6   0 1407.76   88.19
  -8   6   0 1427.26   85.39
   8   6   0 1389.06   87.79
  -9  -6   0 1427.46   88.59
  -9  -6   0 1369.96   85.39
  -9   6   0 1291.67   86.89
  -9   6   0 1385.16   82.29
   9   6   0 1377.66   85.39
   9   6   0 1438.46   85.19
 -10  -6   0  242.78   23.00
 -10  -6   0  258.77   26.80
 -10   6   0  236.48   18.70
  10   6   0  248.38   22.90
 -10   6   0  286.37   27.50
  10   6   0  282.67   23.10
 -11  -6   0  719.03   51.09
 -11  -6   0  663.33   47.90
  11   6   0  677.43   46.80
  11   6   0  717.43   47.10
 -11   6   0  702.13   43.60
 -12  -6   0  776.72   56.39
 -12  -6   0  704.03   50.99
  12   6   0  731.43   49.80
  12   6   0  732.83   49.60
 -12   6   0  784.12   47.10
 -13  -6   0   53.49   14.20
 -13  -6   0   83.59   18.60
  13   6   0   50.39   12.10
 -13   6   0   35.10    8.90
  13   6   0   49.10   17.00
  13   6   0   51.99   12.70
 -14  -6   0  266.27   25.70
 -14  -6   0  200.98   27.60
 -14   6   0  215.28   19.10
  14   6   0  218.08   28.70
  14   6   0  211.08   21.40
  14   6   0  221.88   22.20
 -15  -6   0  515.55   47.60
 -15  -6   0  565.34   41.10
  15   6   0  456.05   37.30
 -15   6   0  523.65   36.00
  15   6   0  534.05   37.40
  15   6   0  462.55   45.10
 -16  -6   0   63.39   17.10
 -16  -6   0   33.00   18.90
  16   6   0   87.39   23.00
  16   6   0   70.09   13.30
 -16   6   0   94.59   14.70
 -17  -6   0  204.18   31.20
 -17  -6   0  216.48   26.50
  17   6   0  262.57   33.90
 -17   6   0  233.18   22.70
  17   6   0  238.58   21.20
 -18  -6   0   62.29   23.00
 -18  -6   0   27.10   16.00
  18   6   0   39.80   10.10
  18   6   0   52.49   24.00
 -19  -6   0   29.00   17.30
 -19  -6   0    4.10   21.30
  19   6   0   20.70   20.70
 -20  -6   0    0.30   16.20
 -20  -6   0  -27.40   18.70
  20   6   0   51.69   26.60
 -21  -6   0  133.29   24.20
 -21  -6   0  123.59   34.20
  21   6   0  186.78   33.00
 -22  -6   0   -8.10   23.20
 -22  -6   0   22.80   19.80
  22   6   0   46.40   28.70
   0  -7   0   -2.40    7.70
   0   7   0   -6.30    7.00
   0   7   0   -8.30    8.30
   0   7   0   -9.10    6.20
   1  -7   0  598.24   38.70
  -1  -7   0  536.75   38.10
  -1   7   0  611.44   39.10
   1   7   0  633.24   39.00
   1   7   0  588.44   38.00
   1   7   0  598.94   39.90
  -1   7   0  559.04   37.80
  -1   7   0  590.14   38.60
   2  -7   0 3046.10  175.98
  -2  -7   0 2958.40  176.68
  -2  -7   0 2946.51  175.98
   2   7   0 3112.89  176.78
   2   7   0 2878.31  176.98
   2   7   0 2938.31  175.88
  -2   7   0 3121.19  175.88
  -2   7   0 2988.20  176.18
  -3  -7   0  353.16   25.00
  -3  -7   0  299.07   25.30
  -3   7   0  309.27   24.70
   3   7   0  355.96   27.50
   3   7   0  321.57   24.40
  -3   7   0  309.77   24.10
   3   7   0  322.87   24.60
  -4  -7   0 2861.01  183.58
  -4  -7   0 3235.28  184.48
   4   7   0 3217.38  184.18
   4   7   0 3067.29  183.88
  -4   7   0 3051.99  182.58
  -4   7   0 3063.59  183.78
   4   7   0 3382.86  184.78
  -5  -7   0   31.30   10.10
  -5  -7   0   45.80   11.10
  -5   7   0   25.90   10.70
   5   7   0   48.40   10.80
   5   7   0   35.60   10.30
   5   7   0   30.10    9.30
  -5   7   0   36.00    8.40
  -6  -7   0    5.60    8.50
  -6  -7   0    1.50    9.90
   6   7   0   -1.20    8.50
  -6   7   0    1.50    6.70
   6   7   0    3.70   10.60
  -7  -7   0  155.48   19.40
  -7  -7   0  139.49   17.90
   7   7   0  163.78   17.30
  -7   7   0  192.38   15.20
   7   7   0  151.68   17.80
  -7   7   0  167.18   20.00
  -8  -7   0  961.20   61.39
  -8  -7   0  952.00   62.99
   8   7   0  987.10   61.09
  -8   7   0  971.60   63.29
  -8   7   0  911.51   58.09
   8   7   0  960.40   61.69
  -9  -7   0   71.39   13.10
  -9  -7   0  100.39   16.90
  -9   7   0   50.29   14.10
   9   7   0   79.89   12.50
  -9   7   0   81.69   10.10
   9   7   0   79.29   13.70
 -10  -7   0 1067.99   71.99
 -10  -7   0 1018.60   69.49
 -10   7   0 1142.09   65.69
  10   7   0 1140.89   68.99
  10   7   0  996.30   68.79
 -11  -7   0  411.86   33.00
 -11  -7   0  378.46   36.10
 -11   7   0  417.96   27.90
  11   7   0  391.46   32.30
  11   7   0  397.66   31.40
 -12  -7   0   48.80   14.30
 -12  -7   0   54.19   16.80
  12   7   0   39.00   11.90
  12   7   0   86.59   14.20
 -12   7   0   57.89    9.60
 -13  -7   0  454.55   37.30
 -13  -7   0  475.75   43.00
 -13   7   0  488.95   32.40
  13   7   0  455.15   35.20
  13   7   0  474.85   36.60
 -14  -7   0  175.88   22.00
 -14  -7   0  152.98   24.90
  14   7   0  130.89   25.00
  14   7   0  186.38   19.90
  14   7   0  141.89   18.50
 -14   7   0  144.89   15.60
 -15  -7   0  102.89   22.50
 -15  -7   0   54.39   16.40
  15   7   0   63.39   19.80
  15   7   0   73.09   14.50
  15   7   0   51.69   13.80
 -15   7   0   67.99   11.80
 -16  -7   0  166.58   22.70
 -16  -7   0  160.18   27.20
  16   7   0  166.28   19.20
 -16   7   0  165.08   17.90
  16   7   0  112.89   27.30
 -17  -7   0  278.57   35.30
 -17  -7   0  223.38   27.80
 -17   7   0  259.97   23.60
  17   7   0  167.58   31.50
  17   7   0  265.77   23.80
 -18  -7   0  -17.40   14.50
 -18  -7   0  -12.30   22.90
  18   7   0  -10.20   20.10
  18   7   0  -10.10    9.70
 -19  -7   0  290.17   32.10
 -19  -7   0  273.87   39.80
  19   7   0  277.77   39.40
 -20  -7   0  -40.00   15.20
 -20  -7   0    7.20   24.90
  20   7   0   -2.90   24.70
 -21  -7   0   57.89   20.20
 -21  -7   0   61.59   28.90
  21   7   0    2.20   21.60
 -22  -7   0    4.30   19.10
 -22  -7   0   31.10   26.60
  22   7   0   77.89   30.20
   0  -8   0 3635.74  215.38
   0   8   0 3958.50  216.48
   0   8   0 3391.16  216.18
   0   8   0 3747.73  215.18
  -1  -8   0  191.58   16.60
   1  -8   0  160.08   16.70
   1   8   0  165.48   16.80
  -1   8   0  188.98   16.30
   1   8   0  198.18   16.50
  -1   8   0  225.88   19.30
   1   8   0  148.79   17.20
  -1   8   0  164.88   16.30
  -2  -8   0 1091.09   72.39
   2  -8   0 1179.98   72.79
   2   8   0 1139.19   73.29
   2   8   0 1114.69   73.79
  -2   8   0 1234.88   73.39
   2   8   0 1256.67   73.09
  -2   8   0 1304.97   72.99
  -3  -8   0  171.98   17.90
  -3  -8   0  155.58   16.50
  -3   8   0  189.38   16.90
  -3   8   0  161.88   15.90
   3   8   0  154.48   15.70
   3   8   0  159.48   17.20
   3   8   0  152.58   16.40
  -4  -8   0 1188.58   77.79
  -4  -8   0 1368.66   78.09
   4   8   0 1247.88   78.39
  -4   8   0 1229.18   76.59
  -4   8   0 1226.48   77.79
   4   8   0 1241.78   78.09
   4   8   0 1294.07   77.69
  -5  -8   0   60.29   12.10
  -5  -8   0   35.30   11.30
   5   8   0   49.30   11.70
  -5   8   0   51.79   12.20
  -5   8   0   50.09    9.60
   5   8   0   46.10   12.00
   5   8   0   29.00   11.10
  -6  -8   0 2970.10  163.78
  -6  -8   0 2843.12  163.68
   6   8   0 2522.85  162.88
  -6   8   0 2682.43  160.68
   6   8   0 2609.84  163.08
  -6   8   0 2715.53  162.98
   6   8   0 2807.22  162.88
  -7  -8   0   91.09   15.60
  -7  -8   0  107.49   15.60
   7   8   0  122.39   17.00
   7   8   0  123.29   14.80
  -7   8   0   97.29   11.80
  -8  -8   0  456.35   35.90
  -8  -8   0  405.06   34.10
   8   8   0  415.26   33.80
  -8   8   0  421.26   37.40
   8   8   0  488.65   33.80
  -8   8   0  441.46   30.00
  -9  -8   0  676.03   45.20
  -9  -8   0  618.24   46.70
   9   8   0  630.94   44.50
   9   8   0  614.54   43.20
  -9   8   0  591.74   39.90
 -10  -8   0  110.29   17.00
 -10  -8   0  140.29   21.60
  10   8   0  113.29   16.80
 -10   8   0  147.39   14.10
  10   8   0  149.88   18.60
 -11  -8   0  366.86   33.70
 -11  -8   0  417.96   37.50
  11   8   0  473.95   33.70
 -11   8   0  378.56   29.00
  11   8   0  491.75   34.70
 -12  -8   0  749.42   56.79
 -12  -8   0  676.33   51.19
 -12   8   0  765.52   47.60
  12   8   0  717.13   50.89
  12   8   0  789.02   51.59
 -13  -8   0   15.70   12.50
 -13  -8   0    3.40   16.20
  13   8   0   13.30   12.00
  13   8   0    4.60   11.80
 -13   8   0   14.30    8.30
 -14  -8   0  174.18   23.90
 -14  -8   0  194.18   27.70
  14   8   0  181.18   21.60
  14   8   0  197.68   22.10
 -14   8   0  186.18   17.80
 -15  -8   0  417.46   39.30
 -15  -8   0  483.75   46.70
  15   8   0  473.95   45.70
  15   8   0  423.76   36.70
 -15   8   0  485.95   33.40
  15   8   0  447.26   36.70
 -16  -8   0    0.10   20.20
 -16  -8   0   28.70   14.80
 -16   8   0  -14.70    9.80
  16   8   0    5.00   17.70
  16   8   0   10.20   12.50
 -17  -8   0  217.58   27.00
 -17  -8   0  211.78   32.10
  17   8   0  171.18   21.20
  17   8   0  213.88   32.40
 -18  -8   0    8.10   16.70
 -18  -8   0   43.10   22.60
  18   8   0   13.10   11.30
  18   8   0   -9.40   20.40
 -19  -8   0   16.80   21.50
 -19  -8   0   -0.20   14.60
  19   8   0    0.90   20.90
 -20  -8   0   45.00   18.40
 -20  -8   0    9.60   22.60
  20   8   0   30.90   27.20
 -21  -8   0  190.38   36.40
 -21  -8   0   92.99   25.10
  21   8   0  191.68   36.60
   0  -9   0    8.50    9.60
   0   9   0  -10.40    8.70
   0   9   0    8.20    7.60
   0   9   0    9.60    9.10
  -1  -9   0  318.77   23.60
   1  -9   0  284.67   23.10
  -1   9   0  278.17   22.10
   1   9   0  231.88   23.40
  -1   9   0  268.27   21.50
   1   9   0  255.17   21.20
   1   9   0  272.67   23.60
  -1   9   0  236.18   22.20
   2  -9   0 1867.01  114.89
  -2  -9   0 2029.50  115.19
   2   9   0 2046.10  116.09
  -2   9   0 1849.91  115.39
   2   9   0 1855.61  114.59
   2   9   0 1937.81  116.59
  -2   9   0 1853.51  114.29
  -3  -9   0  193.38   19.10
  -3   9   0  231.58   19.50
   3   9   0  174.08   18.30
  -3   9   0  221.18   19.60
   3   9   0  181.48   20.10
   3   9   0  231.58   20.50
  -4  -9   0 2215.28  134.79
  -4  -9   0 2297.27  134.09
  -4   9   0 2176.28  133.29
  -4   9   0 2250.67  133.79
   4   9   0 2120.59  134.19
   4   9   0 2242.38  135.19
   4   9   0 2348.47  134.09
  -5  -9   0  259.07   24.10
  -5  -9   0  300.47   25.00
  -5   9   0  242.28   23.80
   5   9   0  293.67   24.70
   5   9   0  280.07   26.40
   5   9   0  282.37   24.50
  -5   9   0  266.57   22.40
  -6  -9   0    3.50   10.40
  -6  -9   0   23.10    9.90
  -6   9   0   29.80   10.90
   6   9   0   -1.60   10.80
  -6   9   0   25.90    8.20
   6   9   0    4.40    9.50
   6   9   0    4.50   10.00
  -7  -9   0  349.77   31.20
  -7  -9   0  385.56   32.00
  -7   9   0  381.96   26.80
  -7   9   0  358.46   30.60
   7   9   0  372.86   30.80
   7   9   0  329.17   30.50
  -8  -9   0  665.93   45.60
  -8  -9   0  570.74   43.30
   8   9   0  630.84   43.40
  -8   9   0  564.14   39.70
   8   9   0  637.14   44.60
  -9  -9   0    8.40   12.90
  -9  -9   0   13.20   11.00
   9   9   0    8.70   12.20
   9   9   0   -2.90   10.90
  -9   9   0   29.70    8.60
 -10  -9   0  696.53   49.80
 -10  -9   0  721.53   51.99
  10   9   0  709.43   49.30
 -10   9   0  658.53   44.90
 -11  -9   0  113.89   19.10
 -11  -9   0  123.29   20.50
  11   9   0  131.09   19.30
 -11   9   0  105.79   13.50
 -12  -9   0   10.50   14.40
 -12  -9   0    2.50   13.40
 -12   9   0  -10.60    7.80
  12   9   0  -11.90   12.10
 -13  -9   0  508.85   46.60
 -13  -9   0  492.05   43.20
 -13   9   0  521.35   36.20
  13   9   0  539.65   40.90
 -14  -9   0   85.49   24.60
 -14  -9   0   72.49   18.80
  14   9   0  106.09   18.40
 -14   9   0   95.29   13.30
 -15  -9   0   16.90   17.90
 -15  -9   0   40.90   17.10
 -15   9   0   23.10   10.40
  15   9   0   33.60   15.20
 -16  -9   0   34.90   21.20
 -16  -9   0   91.79   20.10
 -16   9   0   67.09   13.30
  16   9   0   55.89   23.90
  16   9   0   41.40   15.60
 -17  -9   0  112.89   27.30
 -17  -9   0  111.09   22.40
  17   9   0  101.79   18.60
  17   9   0   95.59   26.30
 -18  -9   0   13.30   16.30
 -18  -9   0   18.30   22.90
  18   9   0   24.30   20.40
  18   9   0   26.80   13.10
 -19  -9   0  186.68   34.10
 -19  -9   0  181.98   26.80
  19   9   0  161.18   32.20
  19   9   0  143.79   24.00
 -20  -9   0  -22.00   24.90
 -20  -9   0   -7.70   19.10
  20   9   0    9.50   24.60
 -21  -9   0    5.00   19.20
 -21  -9   0   -1.60   25.40
  21   9   0   15.60   25.60
   0 -10   0 2361.96  140.09
   0  10   0 2358.36  141.59
   0  10   0 2320.87  139.29
   0  10   0 2366.26  140.89
  -1 -10   0   49.40   10.90
   1 -10   0   48.10   11.60
   1  10   0   50.49   10.30
   1  10   0   53.89   11.30
  -1  10   0   55.49   10.30
   1  10   0   24.90   11.10
  -1  10   0   49.50   10.80
  -1  10   0   48.70   12.80
   2 -10   0  121.09   14.90
  -2 -10   0  137.79   15.50
   2  10   0  117.99   15.30
  -2  10   0  126.69   15.50
  -2  10   0  132.69   14.90
  -2  10   0  126.09   15.70
   2  10   0  159.68   15.40
   2  10   0   92.69   15.20
  -3 -10   0   14.50    9.40
   3  10   0   29.70   10.00
  -3  10   0   30.90   11.10
   3  10   0   11.80    8.40
  -3  10   0    9.40    8.60
   3  10   0   29.70   12.50
  -4 -10   0  664.93   42.80
  -4 -10   0  559.24   40.40
   4  10   0  544.55   40.30
   4  10   0  610.94   42.80
  -4  10   0  553.04   40.00
   4  10   0  574.14   39.90
  -4  10   0  573.64   39.80
  -5 -10   0   63.59   14.90
  -5 -10   0   58.79   13.00
  -5  10   0   79.89   12.10
   5  10   0   34.90   11.10
  -5  10   0   49.80   13.00
   5  10   0   66.39   14.50
  -6 -10   0 2021.80  119.49
  -6 -10   0 1889.21  119.79
   6  10   0 2019.00  120.49
   6  10   0 1844.52  118.99
  -6  10   0 2020.50  117.39
  -6  10   0 1908.61  118.99
  -7 -10   0   99.99   16.70
  -7 -10   0  133.09   18.50
  -7  10   0  108.89   16.90
   7  10   0   88.79   17.30
  -7  10   0  121.89   14.40
  -8 -10   0  271.17   29.00
  -8 -10   0  356.46   31.60
  -8  10   0  308.67   25.40
   8  10   0  382.16   32.20
  -8  10   0  363.86   30.30
  -9 -10   0  213.08   24.90
  -9 -10   0  206.48   24.10
  -9  10   0  265.57   21.40
  -9  10   0  239.18   25.00
   9  10   0  224.18   25.10
 -10 -10   0  219.28   25.70
 -10 -10   0  208.78   24.70
  10  10   0  180.88   23.20
 -10  10   0  229.18   20.20
 -11 -10   0  329.97   34.50
 -11 -10   0  326.07   33.50
  11  10   0  429.86   35.40
 -11  10   0  386.76   28.90
 -12 -10   0  494.75   45.10
 -12 -10   0  556.04   40.90
 -12  10   0  476.05   35.30
  12  10   0  467.35   40.30
 -13 -10   0   18.50   14.20
 -13 -10   0    8.70   16.80
  13  10   0   24.30   15.40
 -13  10   0   24.00   10.50
 -14 -10   0   88.59   20.60
 -14 -10   0   65.99   22.80
 -14  10   0   74.29   13.30
  14  10   0   35.30   16.50
 -15 -10   0  330.87   35.20
 -15 -10   0  478.65   44.20
 -15  10   0  320.17   27.90
  15  10   0  349.57   33.20
 -16 -10   0   -9.90   18.90
 -16 -10   0   13.60   15.60
  16  10   0   -7.40   13.50
  16  10   0  -20.50   18.50
 -17 -10   0  105.59   22.90
 -17 -10   0  146.29   29.10
  17  10   0   66.99   27.40
  17  10   0  104.79   19.60
 -18 -10   0   50.89   20.00
 -18 -10   0   68.19   25.80
  18  10   0  101.69   25.60
  18  10   0   73.79   17.10
 -19 -10   0   35.70   19.60
 -19 -10   0   32.30   26.90
  19  10   0   25.70   14.40
  19  10   0   27.10   23.00
 -20 -10   0  -10.70   18.30
 -20 -10   0  -35.60   22.40
  20  10   0   -1.70   21.30
   0 -11   0   -1.90    9.50
   0  11   0   12.10    7.70
   0  11   0   20.00   10.20
   0  11   0    1.50   10.00
  -1 -11   0    8.00    9.80
   1 -11   0   -5.20    8.70
  -1  11   0    4.50    8.10
   1  11   0    6.70    8.40
  -1  11   0   15.10    8.40
  -1  11   0   -3.40    8.80
   1  11   0   -7.40   10.60
   2 -11   0 1476.05   93.49
  -2 -11   0 1590.94   93.89
   2  11   0 1559.64   96.09
  -2  11   0 1635.54   94.59
  -2  11   0 1488.15   92.79
   2  11   0 1567.24   93.49
  -2  11   0 1393.96   94.29
  -3 -11   0   62.09   12.40
  -3  11   0   50.49   11.10
   3  11   0   52.69   13.80
  -3  11   0   63.99   12.80
  -3  11   0   64.09   12.20
   3  11   0   70.19   12.00
  -4 -11   0  994.70   64.39
  -4  11   0  953.50   63.99
   4  11   0  990.10   66.79
   4  11   0  969.20   64.49
  -4  11   0 1126.59   65.09
  -5 -11   0  129.59   17.70
  -5 -11   0  127.69   17.90
   5  11   0  147.79   17.60
  -5  11   0  138.19   18.10
  -5  11   0  147.59   16.90
   5  11   0  105.39   17.30
  -6 -11   0   20.80   12.00
  -6 -11   0   -8.40   10.90
   6  11   0    6.10   10.60
  -6  11   0   -8.00   11.30
  -6  11   0   10.20    9.40
   6  11   0   17.40   13.50
  -7 -11   0  268.87   26.20
  -7 -11   0  279.77   26.70
   7  11   0  261.37   26.10
  -7  11   0  265.27   23.30
  -7  11   0  272.97   26.40
   7  11   0  205.38   25.00
  -8 -11   0 1147.69   77.89
  -8 -11   0 1172.68   77.99
  -8  11   0 1162.98   77.39
  -8  11   0 1237.48   74.59
   8  11   0 1208.18   77.89
  -9 -11   0    6.30   13.70
  -9 -11   0    4.10   14.20
  -9  11   0   -0.80    9.50
   9  11   0   27.70   15.10
  -9  11   0    3.70   13.10
 -10 -11   0  583.84   44.40
 -10 -11   0  443.06   40.80
  10  11   0  470.85   41.50
 -10  11   0  535.75   36.70
 -11 -11   0  335.67   33.50
 -11 -11   0  325.87   33.60
 -11  11   0  360.76   28.30
  11  11   0  293.17   31.30
 -12 -11   0   35.50   17.70
 -12 -11   0   -5.70   15.50
  12  11   0    6.00   14.70
 -12  11   0   11.60   10.20
 -13 -11   0  790.42   56.99
 -13 -11   0  788.32   60.29
 -13  11   0  751.22   50.49
  13  11   0  672.23   54.99
 -14 -11   0   91.39   24.40
 -14 -11   0  123.99   22.50
  14  11   0   91.59   20.60
 -14  11   0  142.19   17.60
 -15 -11   0   14.10   17.50
 -15 -11   0   52.29   23.40
 -15  11   0   12.70   11.30
  15  11   0   20.00   15.90
 -16 -11   0   22.00   22.20
 -16 -11   0   19.60   18.20
  16  11   0   15.90   15.60
 -17 -11   0   81.69   23.60
 -17 -11   0   71.29   27.00
  17  11   0   81.99   26.90
  17  11   0   69.59   19.00
 -18 -11   0    0.80   22.90
 -18 -11   0   34.30   20.40
  18  11   0   25.30   22.60
  18  11   0   11.20   16.70
 -19 -11   0  183.28   36.10
 -19 -11   0  169.78   29.80
  19  11   0  196.18   35.90
  19  11   0  229.28   26.70
 -20 -11   0   58.69   22.70
 -20 -11   0    3.50   26.80
  20  11   0  -15.90   24.80
   0 -12   0 1992.60  117.19
   0  12   0 1920.41  115.89
   0  12   0 1855.11  118.49
  -1 -12   0  -16.50   10.20
   1 -12   0   -6.50   10.80
   1  12   0    0.40    9.00
  -1  12   0   -5.50    8.10
   1  12   0   -3.20   10.20
  -1  12   0   14.40   11.70
   2 -12   0  133.29   16.70
  -2 -12   0  115.39   16.30
  -2  12   0  150.08   18.40
   2  12   0  131.89   15.60
   2  12   0  100.99   17.30
  -2  12   0  125.69   15.30
  -3 -12   0   65.89   13.70
   3  12   0   53.29   16.10
   3  12   0   60.89   12.20
  -3  12   0   45.20   13.60
  -3  12   0   57.69   12.60
  -4 -12   0  116.19   17.00
  -4  12   0  101.89   16.20
  -4  12   0  140.79   16.30
   4  12   0  123.59   16.50
   4  12   0   95.59   17.90
  -5 -12   0  235.58   24.10
  -5  12   0  229.58   23.70
   5  12   0  281.07   27.80
  -5  12   0  267.17   24.50
   5  12   0  259.57   25.00
  -6 -12   0 1593.34   99.89
  -6 -12   0 1734.03   99.59
  -6  12   0 1509.15   97.19
   6  12   0 1668.43  101.29
   6  12   0 1408.36   98.19
  -6  12   0 1600.54   98.69
  -7 -12   0   -1.70   11.70
  -7 -12   0    8.30   12.10
  -7  12   0  -11.50    9.40
   7  12   0    1.50   11.10
  -7  12   0   29.40   14.20
   7  12   0   -8.70   11.70
  -8 -12   0  215.28   25.20
  -8 -12   0  259.37   27.00
   8  12   0  144.19   22.60
  -8  12   0  198.98   21.00
  -8  12   0  213.18   24.90
  -9 -12   0  169.58   23.70
  -9 -12   0  165.38   24.40
   9  12   0  199.58   24.20
  -9  12   0  223.88   28.30
  -9  12   0  242.88   21.90
 -10 -12   0  338.17   32.80
 -10 -12   0  238.38   29.70
 -10  12   0  230.18   23.40
  10  12   0  265.57   29.40
 -11 -12   0   65.49   19.40
 -11 -12   0  111.99   21.00
 -11  12   0   81.89   14.70
  11  12   0   95.49   19.70
 -12 -12   0  171.58   24.70
 -12 -12   0  219.68   28.10
  12  12   0  196.78   26.30
 -12  12   0  190.88   21.00
 -13 -12   0   62.19   20.20
 -13 -12   0   36.70   21.20
 -13  12   0   57.99   13.90
  13  12   0   62.39   18.80
 -14 -12   0   21.10   17.40
 -14 -12   0   60.09   24.10
  14  12   0   38.00   17.20
 -14  12   0   14.30   12.70
 -15 -12   0  206.18   33.40
 -15 -12   0  173.88   28.40
 -15  12   0  247.98   24.90
  15  12   0  153.28   24.50
 -16 -12   0   70.29   21.80
 -16 -12   0   90.89   27.30
  16  12   0  107.69   22.10
 -17 -12   0   60.69   22.20
 -17 -12   0  116.89   29.60
  17  12   0   83.49   19.90
 -18 -12   0    5.00   19.20
 -18 -12   0   27.50   26.10
  18  12   0   43.80   25.80
  18  12   0   45.50   20.30
 -19 -12   0    7.50   19.10
 -19 -12   0    4.10   25.90
  19  12   0  -10.70   16.60
  19  12   0   37.90   25.10
   0 -13   0  -15.40   11.20
   0  13   0    0.10    8.60
   0  13   0   -9.40   12.00
  -1 -13   0    9.70   12.00
   1 -13   0   18.00   12.30
  -1  13   0   11.80   12.30
   1  13   0   12.50    9.80
  -1  13   0   -0.50    9.10
   1  13   0    5.40   13.10
  -2 -13   0  539.65   38.80
   2 -13   0  497.25   38.20
   2  13   0  500.25   37.30
   2  13   0  543.75   42.10
  -2  13   0  526.85   37.20
  -2  13   0  529.15   40.50
  -3 -13   0   44.70   13.60
   3  13   0   74.69   16.50
  -3  13   0   33.90   13.50
   3  13   0   44.90   12.00
  -3  13   0   38.30   11.80
  -4 -13   0  679.13   46.00
   4  13   0  683.13   48.90
   4  13   0  614.64   44.30
  -4  13   0  622.54   45.30
  -4  13   0  572.64   43.60
  -5 -13   0   34.80   13.70
  -5  13   0   42.10   13.30
  -5  13   0   59.19   13.80
   5  13   0   45.70   13.20
   5  13   0   55.29   15.80
  -6 -13   0   -0.60   12.80
  -6  13   0   -6.40   10.70
  -6  13   0  -18.70   12.30
   6  13   0   -6.90   14.30
   6  13   0    3.00   11.10
  -7 -13   0  206.18   25.00
  -7 -13   0  229.88   25.30
   7  13   0  217.38   26.20
  -7  13   0  232.98   23.60
  -7  13   0  182.58   24.20
  -8 -13   0  582.94   47.90
  -8 -13   0  656.53   49.70
   8  13   0  654.23   50.09
  -8  13   0  586.94   47.40
  -8  13   0  664.23   44.90
  -9 -13   0  -12.00   13.90
  -9 -13   0   -2.30   15.90
   9  13   0   10.10   16.40
  -9  13   0    8.40   11.80
 -10 -13   0  111.49   23.50
 -10 -13   0  172.78   25.10
 -10  13   0  198.48   21.40
  10  13   0  182.78   24.40
 -11 -13   0  113.99   24.10
 -11 -13   0  143.69   24.50
 -11  13   0  120.69   17.90
  11  13   0  137.09   23.20
 -12 -13   0   -6.70   18.20
 -12 -13   0    8.30   16.00
  12  13   0   -5.90   16.50
 -12  13   0   -7.30   11.40
 -13 -13   0  231.28   31.60
 -13 -13   0  298.27   32.80
 -13  13   0  247.18   25.10
  13  13   0  215.08   29.70
 -14 -13   0   91.89   23.60
 -14 -13   0   83.79   23.60
 -14  13   0  118.49   18.00
  14  13   0   32.60   19.10
 -15 -13   0   45.20   23.70
 -15 -13   0   20.00   16.90
  15  13   0   39.60   18.70
 -16 -13   0   39.00   22.00
 -16 -13   0   25.60   20.00
  16  13   0    5.30   18.00
 -17 -13   0  113.89   30.20
 -17 -13   0   62.39   23.10
  17  13   0   61.49   20.90
 -18 -13   0   19.50   25.90
 -18 -13   0    8.00   19.50
  18  13   0   25.20   18.90
  18  13   0  -29.60   24.00
 -19 -13   0   82.59   26.10
 -19 -13   0  101.39   31.70
  19  13   0   76.19   22.20
  19  13   0  109.99   30.60
   0 -14   0  656.83   47.70
   0  14   0  641.04   48.60
   0  14   0  689.33   45.90
  -1 -14   0   65.79   15.90
   1 -14   0   69.39   14.80
  -1  14   0   36.90   14.10
  -1  14   0   32.60   11.40
   1  14   0   87.69   17.90
   1  14   0   67.89   13.40
  -2 -14   0  430.96   34.90
   2  14   0  335.27   35.30
   2  14   0  446.16   33.70
  -2  14   0  426.56   32.80
  -2  14   0  422.66   36.70
  -3 -14   0   91.59   17.40
   3  14   0  109.99   20.60
  -3  14   0  116.39   18.90
  -3  14   0  136.09   17.00
   3  14   0   95.99   15.40
  -4 -14   0  130.79   19.60
  -4  14   0  164.68   19.50
   4  14   0   89.59   16.80
   4  14   0  116.49   20.30
  -4  14   0  182.78   22.00
  -5 -14   0  206.08   23.60
  -5  14   0  209.58   22.40
   5  14   0  179.68   26.40
   5  14   0  222.18   23.80
  -5  14   0  202.08   23.60
  -6 -14   0  728.93   53.89
  -6  14   0  763.52   53.69
   6  14   0  802.52   57.49
  -6  14   0  750.32   53.39
  -7 -14   0   -5.90   13.80
  -7  14   0   13.00   14.00
  -7  14   0   15.60   12.90
   7  14   0    9.00   15.00
  -8 -14   0   96.19   19.90
  -8  14   0  103.59   17.60
   8  14   0   70.29   20.70
  -8  14   0   71.19   21.90
  -9 -14   0   81.19   20.80
  -9 -14   0   91.19   20.70
   9  14   0   95.09   22.20
  -9  14   0   59.99   15.80
 -10 -14   0  124.99   24.10
 -10 -14   0  117.49   23.50
 -10  14   0  158.38   20.10
  10  14   0  123.99   24.00
 -11 -14   0    2.60   17.60
 -11 -14   0    5.90   18.20
 -11  14   0   31.70   13.90
  11  14   0   20.10   17.40
 -12 -14   0  188.88   28.70
 -12 -14   0  193.38   28.90
 -12  14   0  181.28   22.50
  12  14   0  176.08   26.90
 -13 -14   0   61.89   21.70
 -13 -14   0    4.60   20.40
  13  14   0    5.90   17.80
 -13  14   0   22.70   14.00
 -14 -14   0   22.30   21.00
 -14 -14   0   -6.70   18.50
  14  14   0    3.90   17.00
 -14  14   0    8.60   14.10
 -15 -14   0   78.09   25.20
 -15 -14   0   72.59   26.10
  15  14   0   79.59   22.30
 -16 -14   0   14.40   23.70
 -16 -14   0  -33.90   18.90
  16  14   0    4.70   17.80
 -17 -14   0  114.09   27.40
 -17 -14   0  120.09   31.40
  17  14   0  127.39   24.80
 -18 -14   0  -10.50   22.30
 -18 -14   0  -14.20   21.90
  18  14   0  -14.00   20.00
   0 -15   0    8.50   13.20
   0  15   0  -21.60   10.40
   0  15   0   25.40   15.90
  -1 -15   0   61.19   16.80
   1 -15   0   85.89   16.60
  -1  15   0   87.79   14.90
  -1  15   0   71.49   18.90
   1  15   0   63.39   17.50
   1  15   0   66.59   14.60
  -2 -15   0  445.46   37.50
   2  15   0  441.96   35.50
  -2  15   0  454.55   34.60
  -2  15   0  447.46   38.80
   2  15   0  459.55   41.60
  -3 -15   0  169.78   22.20
  -3  15   0  176.18   20.30
   3  15   0  173.28   20.70
  -3  15   0  160.48   22.70
   3  15   0  158.38   23.60
  -4 -15   0  609.54   45.20
   4  15   0  572.04   46.60
  -4  15   0  615.94   45.20
  -4  15   0  558.64   42.70
   4  15   0  539.95   43.00
  -5 -15   0   -6.50   14.80
  -5  15   0   27.40   14.80
   5  15   0   39.80   15.30
   5  15   0   -0.70   14.90
  -5  15   0   31.50   14.30
  -6 -15   0   18.40   15.30
  -6  15   0   38.60   15.50
   6  15   0   11.00   16.20
  -6  15   0  -10.00   13.50
  -7 -15   0  171.28   24.60
  -7  15   0  150.48   21.80
  -7  15   0  198.28   24.00
   7  15   0  155.98   25.30
  -8 -15   0  274.67   32.50
   8  15   0  323.57   36.00
  -8  15   0  360.76   32.10
  -9 -15   0   90.59   21.40
   9  15   0   65.89   22.10
  -9  15   0   88.39   18.00
 -10 -15   0  214.58   29.10
  10  15   0  224.28   30.30
 -10  15   0  242.28   26.30
 -11 -15   0   40.10   20.50
 -11 -15   0    0.40   17.20
  11  15   0  -19.70   17.20
 -11  15   0   -6.80   13.60
 -12 -15   0    0.20   19.70
 -12 -15   0   19.80   19.40
 -12  15   0   23.70   14.90
  12  15   0   17.90   19.50
 -13 -15   0   41.20   20.20
 -13 -15   0   28.90   21.40
 -13  15   0   49.80   16.10
  13  15   0   45.00   19.50
 -14 -15   0    1.20   21.90
 -14 -15   0   58.89   21.50
  14  15   0   34.90   18.60
 -15 -15   0   26.30   23.10
 -15 -15   0   38.60   25.00
  15  15   0   -4.60   18.30
 -16 -15   0   32.80   26.20
 -16 -15   0   -1.80   21.40
  16  15   0   21.60   19.60
 -17 -15   0   23.50   23.70
 -17 -15   0   68.09   28.90
  17  15   0   19.70   20.90
   0 -16   0  694.53   48.90
   0  16   0  590.64   51.69
   0  16   0  644.64   46.10
   1 -16   0   54.79   15.60
  -1 -16   0   20.70   15.70
  -1  16   0   36.70   17.10
   1  16   0   73.79   14.90
  -1  16   0    3.30   11.40
   1  16   0   12.50   17.70
  -2 -16   0  344.77   32.20
   2  16   0  292.27   28.70
   2  16   0  320.97   34.90
  -2  16   0  316.47   33.50
  -2  16   0  295.27   27.30
  -3 -16   0   29.90   16.90
  -3  16   0   28.20   13.30
   3  16   0   33.20   13.70
  -3  16   0   16.00   14.80
   3  16   0   21.30   18.20
  -4 -16   0   88.49   19.30
   4  16   0   99.69   22.90
  -4  16   0   79.89   18.60
  -4  16   0   79.89   16.40
   4  16   0   85.79   18.90
  -5 -16   0   28.80   17.00
  -5  16   0   39.80   16.00
   5  16   0   24.80   19.30
  -5  16   0   30.30   14.40
  -6 -16   0  273.67   29.90
  -6  16   0  292.67   30.10
  -6  16   0  281.07   28.70
   6  16   0  254.47   32.40
  -7 -16   0   -9.40   15.60
  -7  16   0   -5.70   13.80
   7  16   0    0.80   18.00
  -8 -16   0   22.10   17.30
   8  16   0   29.50   19.30
  -8  16   0   31.90   17.30
  -9 -16   0   82.29   21.40
  -9  16   0   91.99   19.10
   9  16   0   88.69   24.10
 -10 -16   0   35.50   20.90
 -10  16   0   63.09   18.50
  10  16   0   66.69   23.10
 -11 -16   0   89.49   24.20
  11  16   0   78.49   24.30
 -11  16   0   90.49   20.00
 -12 -16   0  105.79   26.40
  12  16   0  148.89   27.80
 -12  16   0  189.98   24.00
 -13 -16   0  -24.50   19.70
  13  16   0   11.80   20.20
 -13  16   0  -15.20   14.70
 -14 -16   0    2.70   20.90
 -14 -16   0   19.20   23.10
  14  16   0   24.80   21.60
 -15 -16   0   93.69   28.90
 -15 -16   0   95.39   27.10
  15  16   0  103.59   26.20
 -16 -16   0   -2.20   24.70
 -16 -16   0    7.80   20.20
  16  16   0    5.70   20.50
   0 -17   0   -5.60   13.00
   0  17   0    0.80   15.30
   0  17   0    4.50   13.00
  -1 -17   0   91.49   19.00
   1 -17   0   83.59   16.90
  -1  17   0   76.89   19.10
  -1  17   0   74.79   16.60
   1  17   0   96.39   22.10
   1  17   0   73.19   17.20
  -2 -17   0  339.07   32.20
  -2  17   0  321.87   34.50
  -2  17   0  330.77   29.60
   2  17   0  288.87   33.60
   2  17   0  334.87   30.50
  -3 -17   0   57.89   18.20
  -3  17   0   36.20   17.50
   3  17   0   70.79   20.00
   3  17   0   33.60   16.70
  -3  17   0   61.19   15.40
  -4 -17   0  168.18   23.60
   4  17   0  108.09   25.20
  -4  17   0  167.58   23.60
  -5 -17   0  -26.20   15.80
  -5  17   0   -2.00   16.10
   5  17   0   -9.80   17.30
  -6 -17   0   10.60   17.60
   6  17   0  -14.30   17.90
  -6  17   0   31.70   16.30
  -7 -17   0   61.19   19.10
  -7  17   0   81.39   19.30
   7  17   0  102.69   24.40
  -8 -17   0  148.39   24.80
   8  17   0  187.48   28.30
  -8  17   0  157.88   24.80
  -9 -17   0   44.50   24.60
   9  17   0   24.10   21.60
  -9  17   0   18.60   16.80
 -10 -17   0   75.69   22.90
 -10  17   0  115.89   22.00
  10  17   0   84.79   24.90
 -11 -17   0   17.50   20.60
 -11  17   0   22.70   17.70
  11  17   0   54.29   23.30
 -12 -17   0   18.90   21.60
  12  17   0   11.50   20.40
 -12  17   0   11.70   16.60
 -13 -17   0   67.49   25.90
  13  17   0   69.89   23.50
 -14 -17   0   17.10   22.40
  14  17   0   47.70   22.60
 -15 -17   0   33.70   26.60
  15  17   0   56.09   24.30
   0 -18   0  301.97   31.60
   0  18   0  371.76   38.60
  -1 -18   0   30.20   16.00
   1  18   0   39.10   18.20
  -1  18   0   30.90   20.40
  -2 -18   0   34.90   16.90
   2  18   0   71.69   21.90
  -2  18   0   14.30   17.60
  -3 -18   0   13.20   16.10
  -3  18   0   26.80   19.40
   3  18   0   31.90   20.80
  -4 -18   0   87.19   20.20
  -4  18   0   80.09   21.80
   4  18   0  117.99   25.00
  -5 -18   0   70.29   20.30
   5  18   0   97.39   24.30
  -5  18   0   65.39   20.00
  -6 -18   0   57.19   19.70
  -6  18   0   91.89   22.10
   6  18   0   75.89   23.00
  -7 -18   0    8.60   16.20
  -7  18   0   21.10   17.30
   7  18   0   18.90   18.70
  -8 -18   0  -20.40   15.30
   8  18   0    4.00   20.80
  -8  18   0   10.80   15.90
  -9 -18   0   35.30   18.90
   9  18   0  -26.00   20.40
  -9  18   0   30.30   18.70
 -10 -18   0   12.90   21.10
  10  18   0   28.50   22.40
 -10  18   0   -8.50   17.30
 -11 -18   0   31.80   22.50
 -11  18   0   39.10   19.00
  11  18   0   42.10   23.70
 -12 -18   0   56.79   26.60
 -12  18   0   34.60   20.20
  12  18   0   32.70   24.20
 -13 -18   0    6.60   23.20
  13  18   0   -5.80   21.80
 -14 -18   0   -1.90   24.90
  14  18   0  -39.10   20.30
   0 -19   0    7.80   14.20
   0  19   0   11.20   19.30
  -1 -19   0   66.19   17.90
  -1  19   0   20.80   20.20
   1  19   0   70.79   23.90
  -2 -19   0   66.99   19.10
   2  19   0  118.89   27.30
  -2  19   0  114.29   25.80
  -3 -19   0   70.89   18.90
  -3  19   0   47.30   20.20
   3  19   0   52.29   22.70
  -4 -19   0   21.00   17.70
   4  19   0   63.99   23.80
  -4  19   0   72.99   21.30
  -5 -19   0   -9.30   17.50
  -5  19   0  -17.20   16.70
   5  19   0    3.30   18.20
  -6 -19   0  -31.20   16.70
   6  19   0   11.60   21.40
  -6  19   0   -8.10   17.50
  -7 -19   0   -7.20   17.30
  -7  19   0   49.20   19.50
   7  19   0   17.60   22.70
  -8 -19   0   59.99   20.00
  -8  19   0   61.59   21.00
   8  19   0   32.00   23.30
  -9 -19   0    4.90   18.80
   9  19   0   25.40   21.60
  -9  19   0   -9.60   17.50
 -10 -19   0   26.30   22.00
  10  19   0   25.90   25.10
 -10  19   0   23.10   20.90
 -11 -19   0   10.50   23.60
 -11  19   0   40.50   21.40
  11  19   0   26.10   23.90
 -12 -19   0   -6.10   22.70
  12  19   0   24.70   24.10
   0  20   0   19.60   20.30
  -1 -20   0   63.29   19.40
   1  20   0   85.09   25.20
  -1  20   0   17.10   19.70
  -2 -20   0   10.00   16.20
  -2  20   0   -6.40   19.30
   2  20   0   -7.60   17.90
  -3 -20   0    0.50   16.60
   3  20   0   21.90   19.70
  -3  20   0   -3.90   19.80
  -4 -20   0   -8.40   17.70
   4  20   0   12.70   19.30
  -4  20   0    4.20   19.40
  -5 -20   0   36.00   20.90
   5  20   0   74.89   26.60
  -5  20   0   68.09   22.60
  -6 -20   0   12.80   19.90
   6  20   0   44.60   22.40
  -6  20   0   23.40   19.30
  -7 -20   0  -37.90   17.50
  -7  20   0   11.50   19.20
   7  20   0  -20.90   18.30
  -8 -20   0  -15.10   20.00
  -8  20   0   -9.50   18.00
   8  20   0  -36.60   17.40
  -9 -20   0    6.40   20.70
   9  20   0   30.10   24.20
  -9  20   0   19.20   21.50
 -10 -20   0   41.30   23.90
  10  20   0   29.80   25.50
 -10  20   0    5.00   19.50
 -11 -20   0   -9.30   24.40
 -11  20   0   -6.40   30.20
  11  20   0   63.09   28.30
   0  21   0    9.50   20.70
   1  21   0  -12.10   18.60
  -1  21   0   25.40   22.80
  -2  21   0   14.60   19.30
   2  21   0   57.79   25.20
   3  21   0   64.89   27.90
  -3  21   0   67.19   23.70
   4  21   0   42.30   25.30
  -4  21   0   10.50   21.60
  -5  21   0   17.80   22.10
   5  21   0   17.50   21.70
  -6  21   0   16.10   21.50
   6  21   0  -13.20   23.00
   7  21   0   66.29   27.70
  -7  21   0   39.20   22.50
   8  21   0   88.69   29.50
  -8  21   0  104.99   27.60
   9  21   0   48.60   27.20
  -9  21   0   35.30   23.50
   0  22   0   88.29   28.60
   1  22   0   16.90   23.90
  -1  22   0   -1.50   22.50
   2  22   0   19.40   24.90
  -2  22   0  -18.50   21.70
   3  22   0   19.60   25.40
  -3  22   0   27.90   23.00
   4  22   0   -8.40   24.60
  -4  22   0   10.20   22.20
  -5  22   0   68.39   24.50
   5  22   0   91.09   29.80
  -6  22   0   69.79   26.30
   6  22   0    8.70   25.40
  23   0  -1   15.50   28.00
 -23   0   1   -6.10   22.90
 -22   0   1  -15.40   24.00
  22   0  -1   14.10   25.40
  21   0  -1  -30.50   21.80
 -21   0   1   -7.00   22.10
  20   0  -1   -5.50   20.50
 -20   0   1   35.30   22.30
 -20   0   1    2.90   12.20
 -19   0   1  -13.20   18.40
 -19   0   1   17.90   12.00
  19   0  -1  -17.20   17.70
  18   0  -1    2.40   19.20
 -18   0   1   -7.60   10.10
 -18   0   1   -2.70   16.60
 -17   0   1    7.90   16.00
  17   0  -1   15.90   19.40
 -17   0   1  -16.50    9.10
  16   0  -1  -19.30   14.70
 -16   0   1   20.00    9.90
 -16   0   1    2.20   15.30
 -15   0   1    6.80   14.90
 -15   0   1   -2.90    8.40
  15   0  -1  -20.30   16.10
 -14   0   1   -0.60    7.90
  14   0  -1  -11.60   15.10
  13   0  -1   10.00   13.20
 -13   0   1   -3.90    6.90
  12   0  -1   -2.40   12.60
 -12   0   1   -4.90    6.20
  11   0  -1   -6.40   10.40
 -11   0   1   -5.20    6.00
  10   0  -1   19.70   12.40
 -10   0   1    3.50    9.70
 -10   0   1    2.70    6.00
   9   0  -1   22.30   11.40
  -9   0   1    7.20   11.10
  -9   0   1   -5.00    5.50
   8   0  -1   -5.30    9.50
  -8   0   1    4.30    5.50
  -8   0   1   -3.30    9.10
  -8   0   1    5.60    5.10
  -7   0   1   -8.50    4.30
   7   0  -1   -7.40    9.80
  -7   0   1   -2.70    4.20
  -7   0   1    3.30    9.00
  -6   0   1   -4.70    7.70
   6   0  -1    8.10    8.60
  -6   0   1    1.00    3.90
  -6   0   1    0.10    3.80
  -5   0   1    1.70    3.10
   5   0  -1   -3.50    7.20
  -5   0   1   -2.30    3.10
  -5   0   1    5.00    7.00
  -4   0   1    2.70    2.80
   4   0  -1    1.20    6.70
  -4   0   1    9.40    6.10
  -4   0   1   -2.50    2.90
  -3   0   1   -2.20    3.50
  -3   0   1    2.30    2.00
  -3   0   1    5.30    1.80
  -3   0   1    4.00    4.60
   3   0  -1    5.40    5.40
  -2   0   1   -1.20    1.80
  -2   0   1   -1.10    2.20
   2   0  -1    0.50    1.40
   2   0  -1    2.30    2.50
  -1   0   1    1.30    1.00
  -1   0   1   -0.50    0.50
   1   0  -1    0.30    0.40
   1   0  -1    0.70    1.20
  -1   0   1    0.00    0.50
   1   0  -1    0.80    0.60
   0   0  -1    0.30    1.00
   0   0  -1    0.20    0.60
   0   0   1   -0.90    0.80
   0   0   1   -1.20    0.60
   1   0   1    0.50    1.10
  -1   0  -1    1.50    1.70
   1   0   1    1.00    0.90
  -2   0  -1   -0.30    2.40
   2   0   1    0.80    2.50
  -2   0  -1   -0.60    3.20
   2   0   1   -2.60    1.90
   3   0   1    2.00    4.40
  -3   0  -1    2.10    5.10
  -3   0  -1   11.40    5.90
   3   0   1   -7.60    5.30
  -4   0  -1   -9.90    5.10
   4   0   1    2.30    5.80
  -4   0  -1    5.40    6.20
   4   0   1   -0.90    4.50
  -5   0  -1    2.10    5.80
  -5   0  -1   -2.50    7.10
   5   0   1   -5.40    4.60
   5   0   1   -8.70    7.30
   6   0   1   -2.00    4.70
   6   0   1    3.80    7.90
  -6   0  -1    1.10    6.30
  -6   0  -1    2.50    8.10
   6   0   1    3.30    5.10
  -7   0  -1   19.30    9.80
  -7   0  -1    3.40    6.90
   7   0   1    7.30    4.80
   7   0   1   -1.00    8.10
   7   0   1    3.50    5.10
   8   0   1   18.60   10.70
   8   0   1    0.10    4.90
   8   0   1    3.20    4.70
  -8   0  -1   -7.10    6.70
   9   0   1   -1.50    4.40
   9   0   1   -1.70    4.30
  -9   0  -1    5.30    7.20
   9   0   1    0.50   10.40
  10   0   1   -3.70   11.10
  10   0   1   -2.80    2.40
  10   0   1    1.00    3.70
 -10   0  -1    5.30    8.00
  11   0   1   -4.00   11.00
 -11   0  -1    7.10    8.20
 -12   0  -1   -8.70    7.70
  12   0   1    1.50   11.90
 -13   0  -1   -8.50    8.50
  13   0   1    0.00   13.80
  14   0   1  -20.00   14.10
 -14   0  -1    5.40    9.80
 -15   0  -1   -1.30    9.90
  15   0   1  -13.10   15.30
 -16   0  -1    4.00   11.40
  16   0   1    1.60   15.20
  17   0   1   -9.80   16.00
 -17   0  -1   -4.80   11.40
  18   0   1  -18.50   17.80
 -18   0  -1   13.00   12.70
 -19   0  -1  -16.90   18.40
 -19   0  -1    7.80   13.80
  19   0   1  -33.90   19.00
  20   0   1   -9.40   20.70
 -20   0  -1   -8.50   18.70
 -20   0  -1    3.80   14.00
  21   0   1   17.40   25.10
 -21   0  -1   15.90   23.60
 -22   0  -1   45.60   25.70
  22   0   1  -24.80   24.00
 -23  -1   1   26.20   27.10
  23  -1  -1   -4.40   26.70
 -23   1   1  -22.60   21.20
  23   1  -1   39.60   29.20
  22  -1  -1    0.10   24.80
 -22  -1   1  -19.40   23.40
  22   1  -1    8.70   25.40
 -22   1   1    5.20   23.00
 -21  -1   1  -19.70   21.80
  21  -1  -1   -4.80   24.40
 -21   1   1   53.19   25.40
  21   1  -1  -56.19   21.30
 -20  -1   1   10.70   21.20
  20  -1  -1    4.30   23.70
 -20  -1   1   18.50   13.30
 -20   1   1   -1.50   19.40
  20   1  -1   38.40   23.50
 -19  -1   1  -10.00   21.50
 -19  -1   1    8.40   12.30
  19  -1  -1   24.60   22.20
 -19   1   1  -14.10   18.10
 -19   1   1    9.30   11.00
  19   1  -1  -21.20   17.60
  18  -1  -1   -3.40   17.30
 -18  -1   1    0.40   11.00
 -18  -1   1  -10.10   20.80
 -18   1   1   -0.60   20.30
 -18   1   1    1.20   10.50
  18   1  -1  -20.80   16.00
  17  -1  -1   13.90   19.10
 -17  -1   1   22.50   11.30
 -17  -1   1   26.10   20.20
 -17   1   1    0.20    9.40
 -17   1   1   -0.10   17.60
  17   1  -1   -1.60   16.90
 -16  -1   1    6.50   16.70
 -16  -1   1   14.20   10.50
  16  -1  -1    8.70   18.80
 -16   1   1    6.70    9.40
  16   1  -1   13.80   18.60
 -15  -1   1   17.20    9.70
  15  -1  -1   42.40   18.60
 -15  -1   1   29.00   16.20
  15   1  -1   61.99   19.50
 -15   1   1   19.10    9.20
 -14  -1   1   -4.00   13.00
  14  -1  -1   17.10   16.90
 -14  -1   1   -8.20    8.40
  14   1  -1  -20.50   14.30
 -14   1   1    4.00    7.80
 -13  -1   1   95.39   17.90
 -13  -1   1   64.29   11.10
  13  -1  -1   83.29   18.70
 -13   1   1   71.59   10.30
  13   1  -1   48.20   16.00
 -12  -1   1    3.10    7.10
 -12  -1   1   14.90   12.00
  12  -1  -1   21.30   14.20
 -12   1   1    4.70    6.50
  12   1  -1   25.70   13.50
 -12   1   1   18.10   11.80
 -11  -1   1  128.99   13.50
  11  -1  -1  164.48   19.90
 -11   1   1  136.49   12.60
  11   1  -1  112.19   17.80
 -11   1   1  181.38   21.30
  10  -1  -1    6.50   11.00
 -10  -1   1   19.50    7.00
 -10   1   1    8.10   10.90
  10   1  -1   34.40   13.60
 -10   1   1   10.30    6.20
   9  -1  -1   64.09   13.80
  -9  -1   1   66.79    9.10
   9   1  -1   94.89   15.60
   9   1  -1   77.09    6.30
  -9   1   1   60.79    8.10
  -9   1   1   55.69   13.30
  -8  -1   1   88.89   10.30
  -8  -1   1  107.39   10.70
   8  -1  -1   77.29   14.30
   8   1  -1  110.99    8.50
   8   1  -1  102.29   16.30
   8   1  -1  105.29    9.10
  -8   1   1  121.59   15.40
  -8   1   1  107.99    9.60
   7  -1  -1    8.70    9.90
  -7  -1   1   12.30    5.90
  -7  -1   1    8.50    5.50
   7   1  -1    6.80    8.50
   7   1  -1   12.70    4.30
  -7   1   1   14.50    3.70
  -7   1   1   14.40    4.50
   7   1  -1    8.20    4.90
  -7   1   1   20.60    9.70
  -6  -1   1   -3.20    4.80
   6  -1  -1    2.10    8.90
  -6  -1   1    2.40    8.00
  -6  -1   1   -4.10    4.70
  -6   1   1    4.70    7.90
   6   1  -1    6.60    4.20
  -6   1   1    0.80    2.50
   6   1  -1    0.50    3.90
  -6   1   1    0.30    2.00
   6   1  -1  -14.00    7.30
  -5  -1   1  283.17   20.70
   5  -1  -1  311.07   23.80
  -5  -1   1  326.67   24.40
  -5  -1   1  336.77   20.80
   5   1  -1  344.87   20.50
   5   1  -1  321.37   20.40
  -5   1   1  335.07   23.70
   5   1  -1  317.37   23.60
  -4  -1   1   74.79    7.60
  -4  -1   1   77.19   10.80
  -4  -1   1   89.49    7.80
   4  -1  -1   70.69   10.00
   4   1  -1   87.99    7.40
   4   1  -1   74.79    7.00
   4   1  -1   74.89   10.10
  -4   1   1  105.89   10.90
  -3  -1   1   31.90    4.20
   3  -1  -1   43.80    7.30
  -3  -1   1   28.60    6.80
  -3  -1   1   31.00    4.30
  -3   1   1   -0.70    3.90
   3   1  -1   10.00    2.80
   3   1  -1    5.60    4.10
   3   1  -1   22.80    4.10
  -2  -1   1   17.70    2.60
   2  -1  -1   16.80    3.90
  -2  -1   1   19.90    4.10
   2   1  -1   12.00    2.40
   2   1  -1    1.90    2.00
  -2   1   1    0.40    2.10
  -1  -1   1   -0.60    1.00
   1  -1  -1   -0.50    0.60
  -1  -1   1    0.90    1.50
  -1   1   1    0.90    0.80
   1   1  -1   -1.80    0.80
  -1   1   1   -0.10    0.70
   1   1  -1    0.70    1.40
   0  -1   1    0.50    0.50
   0  -1  -1    1.00    1.10
   0  -1   1   -2.40    1.20
   0   1   1    0.80    0.70
   0   1  -1   -0.80    0.80
   0   1  -1    0.50    1.00
   2  -1   1   26.90    4.60
  -2  -1  -1   34.10    5.00
  -2   1  -1   23.90    4.30
  -2   1  -1   37.00    4.40
  -3  -1  -1    9.20    5.80
   3  -1   1    7.30    5.80
   3  -1   1    5.90    3.70
  -3   1  -1   13.80    5.80
  -3   1  -1    8.70    4.50
   3   1   1    9.30    5.00
   4  -1   1  683.53   43.20
  -4  -1  -1  722.73   42.60
   4  -1   1  665.43   41.10
  -4   1  -1  677.33   41.80
   4   1   1  728.63   42.40
  -4   1  -1  696.03   43.10
   5  -1   1  404.46   23.80
  -5  -1  -1  325.97   25.40
   5  -1   1  395.56   27.40
   5   1   1  402.56   25.50
   5   1   1  379.26   27.10
  -5   1  -1  390.96   26.40
  -5   1  -1  389.46   25.30
   6  -1   1   50.29   10.80
   6  -1   1   44.70    5.20
   6  -1   1   43.10    5.10
  -6  -1  -1   36.60    8.30
   6   1   1   43.60    7.10
  -6   1  -1   42.70    7.90
  -6   1  -1   36.40    9.90
   6   1   1   46.50    8.20
   6   1   1   62.39   10.80
   7  -1   1  163.58   11.00
  -7  -1  -1  122.49   13.70
   7  -1   1  157.78   16.40
   7   1   1  172.38   17.40
   7   1   1  180.68   14.90
   7   1   1  140.29   13.00
  -7   1  -1  155.58   14.00
  -7   1  -1  163.98   16.90
  -8  -1  -1   48.30    9.40
   8  -1   1   45.20   12.50
  -8   1  -1   60.19   11.60
  -8   1  -1   38.60    8.80
   8   1   1   49.00    7.90
   8   1   1   47.30   11.40
   8   1   1   49.70    8.70
  -9  -1  -1   15.90    8.40
   9  -1   1   13.20   10.70
  -9   1  -1    1.00   10.10
   9   1   1    2.10    5.80
  -9   1  -1   -0.20    7.30
   9   1   1   13.70   11.30
   9   1   1    5.10    6.10
 -10  -1  -1   -3.00    7.40
  10  -1   1    1.30   11.10
  10   1   1    3.40    5.30
 -10   1  -1   -9.20    9.80
 -10   1  -1   -4.50    7.30
  10   1   1    8.00    5.80
  10   1   1    4.30   11.10
  11  -1   1   -0.80   10.00
 -11  -1  -1    3.20    8.40
  11   1   1    6.40    5.40
 -11   1  -1   18.90   10.70
  11   1   1   21.20    5.50
  11   1   1   -8.90   12.00
 -11   1  -1   -7.10    7.80
 -12  -1  -1   -6.40    8.40
  12  -1   1   -3.00   13.20
 -12   1  -1   -7.20    7.80
  12   1   1    1.30    4.70
  12   1   1    7.40   12.90
  12   1   1    2.50    4.50
 -13  -1  -1   46.40   11.40
  13  -1   1   40.00   16.00
 -13   1  -1   21.20   10.50
  13   1   1   36.30   16.20
  14  -1   1   13.20   15.80
 -14  -1  -1   22.70   10.70
 -14   1  -1   22.80   10.50
  14   1   1   65.09   18.20
 -15  -1  -1  153.48   18.50
  15  -1   1  146.49   23.90
 -15   1  -1  151.18   18.20
  15   1   1  142.59   22.90
 -16  -1  -1   64.69   14.20
  16  -1   1   23.50   18.90
  16   1   1   27.50   19.90
 -16   1  -1   44.30   13.60
  17  -1   1  -19.90   16.80
 -17  -1  -1   43.90   13.50
  17   1   1   16.30   19.40
 -17   1  -1   31.60   13.10
  18  -1   1   -9.80   19.50
 -18  -1  -1    1.90   17.90
 -18  -1  -1   -4.50   12.40
 -18   1  -1   -9.20   12.40
  18   1   1    2.30   19.80
 -19  -1  -1   -4.60   20.70
  19  -1   1    3.00   18.50
 -19  -1  -1  -15.50   12.80
  19   1   1   20.60   21.20
 -19   1  -1    6.40   13.40
  20  -1   1   -0.70   22.50
 -20  -1  -1    7.70   21.40
 -20  -1  -1    0.90   14.10
  20   1   1   20.30   21.80
 -21  -1  -1   -2.40   23.90
  21  -1   1   -4.10   23.50
  21   1   1   20.50   20.40
 -21   1  -1  -31.20   22.10
  22  -1   1   -0.20   24.30
 -22  -1  -1  -11.40   24.70
  22   1   1  -19.30   22.70
 -22   1  -1   -0.80   21.40
  23  -2  -1  -22.00   26.10
 -23  -2   1    0.80   27.40
  23   2  -1   11.90   23.30
 -23   2   1   16.90   24.80
  22  -2  -1  -18.20   23.80
 -22  -2   1  -15.70   22.50
  22   2  -1   13.40   25.30
 -22   2   1    1.30   20.90
  21  -2  -1   -3.90   21.00
 -21  -2   1   27.40   24.70
 -21  -2   1   -2.80   15.70
 -21   2   1   -5.40   22.70
  21   2  -1    2.70   20.70
 -20  -2   1   -8.30   18.80
 -20  -2   1   -2.90   13.10
  20  -2  -1    0.50   22.80
  20   2  -1   -7.70   22.40
 -20   2   1   25.90   21.60
 -19  -2   1    7.30   12.80
 -19  -2   1   16.60   20.20
  19  -2  -1   11.40   22.80
  19   2  -1  -24.70   20.80
 -19   2   1    0.80   10.90
 -19   2   1   12.70   21.20
  18  -2  -1   15.80   21.70
 -18  -2   1   -2.20   11.90
 -18  -2   1   -8.20   17.30
 -18   2   1    0.50   10.10
  18   2  -1   -4.80   16.70
  17  -2  -1   32.30   21.10
 -17  -2   1   29.50   19.30
 -17  -2   1   65.19   14.00
  17   2  -1   48.60   21.70
 -17   2   1   29.90   11.30
 -16  -2   1    1.40   10.70
  16  -2  -1   30.60   17.80
 -16  -2   1   21.80   16.50
  16   2  -1  -20.50   17.20
 -16   2   1   25.90    9.80
 -15  -2   1   98.59   21.10
  15  -2  -1  123.19   23.10
 -15  -2   1  125.79   15.80
  15   2  -1   85.29   20.40
 -15   2   1   76.59   12.30
 -14  -2   1    3.60    9.30
  14  -2  -1   -6.00   13.90
 -14  -2   1    2.60   15.30
 -14   2   1   -2.40    7.10
  14   2  -1  -14.70   13.30
 -13  -2   1   22.50    9.50
  13  -2  -1   -7.60   13.10
 -13  -2   1  -10.80   14.30
  13   2  -1   26.10   16.40
 -13   2   1   21.20    7.70
 -12  -2   1   11.40    8.20
 -12  -2   1    9.40   12.60
  12  -2  -1   17.50   12.70
  12   2  -1    8.40    4.30
 -12   2   1    4.00    6.70
  12   2  -1    8.30    4.30
  12   2  -1    9.30   11.90
 -12   2   1    4.00   12.40
 -11  -2   1  133.89   19.50
  11  -2  -1  130.39   19.50
 -11  -2   1  130.49   13.60
  11   2  -1  114.89   10.00
 -11   2   1  107.49   11.10
 -11   2   1   85.39   16.30
  11   2  -1  106.79   17.70
  11   2  -1  122.99   11.00
 -10  -2   1   16.10    7.80
 -10  -2   1    6.30   11.90
  10  -2  -1   25.60   11.50
 -10   2   1   18.00    6.00
  10   2  -1   20.40    6.40
  10   2  -1   16.30   11.70
 -10   2   1   14.70   10.50
  10   2  -1   28.40    6.00
   9  -2  -1   89.49   16.60
  -9  -2   1  110.79   16.60
  -9  -2   1  100.29   11.50
   9   2  -1   92.49    9.70
   9   2  -1   77.69    9.60
  -9   2   1   98.09    8.80
   9   2  -1   90.49   15.10
  -9   2   1  114.49   16.50
  -8  -2   1    5.60    6.40
  -8  -2   1   -7.10   10.00
  -8  -2   1   11.90    7.10
   8  -2  -1   12.80   12.00
   8   2  -1    9.40    5.60
   8   2  -1    0.70    5.70
   8   2  -1   -2.40   10.40
  -8   2   1   18.40   11.70
  -8   2   1    4.00    3.50
   7  -2  -1  376.96   29.30
  -7  -2   1  312.57   23.80
  -7  -2   1  342.27   28.10
  -7  -2   1  408.06   24.90
   7   2  -1  347.17   23.60
   7   2  -1  350.46   23.70
  -7   2   1  349.96   28.80
   7   2  -1  362.56   28.90
  -6  -2   1   29.60    7.00
  -6  -2   1   22.90    9.60
  -6  -2   1   15.60    6.40
   6  -2  -1   18.90   10.10
   6   2  -1   15.70    5.60
   6   2  -1   26.60    6.10
  -6   2   1   35.70   10.70
  -5  -2   1  118.49   13.40
   5  -2  -1  127.49   14.00
  -5  -2   1  132.49   11.10
  -5  -2   1  139.49   11.40
   5   2  -1  113.69   10.80
   5   2  -1  131.89   10.70
  -5   2   1  136.99   14.50
  -4  -2   1  265.47   19.40
  -4  -2   1  267.17   17.30
  -4  -2   1  259.47   17.30
   4  -2  -1  240.28   19.60
   4   2  -1  255.77   19.00
  -4   2   1  229.88   19.20
   4   2  -1  212.78   16.80
   4   2  -1  227.48   16.60
  -3  -2   1    7.70    4.90
  -3  -2   1    4.00    4.80
  -3  -2   1    5.10    7.10
  -3   2   1   -2.70    7.00
   3   2  -1    9.40    4.50
   3   2  -1   11.40    5.40
   3   2  -1   11.30    6.60
  -2  -2   1   37.70    5.20
  -2  -2   1   37.60    5.50
   2   2  -1   46.40    5.80
   2   2  -1    5.90    3.30
   1  -2  -1   -1.00    1.90
  -1  -2   1   -0.40    2.80
  -1  -2   1   -0.30    2.10
   1   2  -1    3.60    3.10
   1   2  -1    1.40    2.30
  -1   2   1    0.30    1.50
   0   2   1   78.59    5.30
   1  -2   1   -0.80    1.90
  -1  -2  -1    9.50    3.70
  -1   2  -1    6.80    3.30
  -1   2  -1   -0.90    3.80
   1   2   1    0.00    2.30
   2  -2   1  120.69    9.20
  -2  -2  -1  110.69   10.30
  -2   2  -1  134.19   10.10
   3  -2   1 1532.95   86.69
  -3  -2  -1 1465.75   87.99
   3   2   1 1449.85   87.89
  -3   2  -1 1490.45   88.29
  -3   2  -1 1500.05   87.09
   4  -2   1    6.50    7.20
   4  -2   1    5.60    3.00
  -4  -2  -1   -4.00    5.20
  -4   2  -1    4.30    6.90
   4   2   1   -2.10    5.30
  -4   2  -1    1.20    4.20
   5  -2   1   75.79   11.70
  -5  -2  -1   77.49   10.00
   5   2   1   65.79    8.70
  -5   2  -1   71.89    7.50
  -5   2  -1   76.69   11.30
  -6  -2  -1   91.09   11.00
   6  -2   1   85.29   12.10
  -6   2  -1   96.99   13.10
  -6   2  -1  106.19    9.50
   6   2   1   74.89   10.40
   6   2   1   86.89   10.70
   7  -2   1    5.90    9.90
  -7  -2  -1   -0.20    7.20
  -7   2  -1    8.90    9.80
   7   2   1    6.90    8.90
   7   2   1   12.00    6.90
  -7   2  -1    9.50    5.90
   7   2   1    3.00    6.90
  -8  -2  -1   30.70    8.80
   8  -2   1   18.60   11.60
  -8   2  -1   38.60   11.00
   8   2   1   34.40    7.80
   8   2   1   21.30   10.80
  -8   2  -1   37.40    7.90
   8   2   1   32.40    8.20
   9  -2   1  505.35   37.40
  -9  -2  -1  512.65   34.10
  -9   2  -1  449.66   36.10
   9   2   1  515.25   33.10
  -9   2  -1  521.45   33.50
   9   2   1  515.05   33.80
   9   2   1  438.96   36.70
 -10  -2  -1   88.49   12.60
  10  -2   1   99.59   16.20
 -10   2  -1  104.69   12.30
 -10   2  -1   99.39   15.30
  10   2   1   93.29   11.00
  10   2   1   73.59   13.60
  10   2   1  127.49   12.90
 -11  -2  -1   18.90    9.10
  11  -2   1    4.80   11.50
  11   2   1    5.90    6.50
 -11   2  -1    6.80    7.80
  11   2   1   22.20   11.80
 -11   2  -1   -8.90   11.30
  11   2   1   15.90    7.20
  12  -2   1   19.60   14.20
 -12  -2  -1   19.70    9.40
 -12   2  -1    4.40    8.70
 -12   2  -1   32.10   13.50
  12   2   1   27.60    7.40
  12   2   1   17.60    7.60
  12   2   1    9.40   13.00
  13  -2   1  -14.90   12.80
 -13  -2  -1    0.10    9.30
  13   2   1   13.40   13.00
  13   2   1    6.40    6.50
  13   2   1    0.40    6.10
 -13   2  -1    1.10    9.50
  14  -2   1  102.89   21.30
 -14  -2  -1   66.89   14.10
  14   2   1  104.89    9.50
 -14   2  -1   82.09   13.60
  14   2   1   95.99    9.50
  14   2   1   91.09   19.90
 -15  -2  -1   50.79   13.60
  15  -2   1   58.89   17.90
  15   2   1   83.09   20.60
 -15   2  -1   87.99   13.60
  16  -2   1  -16.30   17.90
 -16  -2  -1   -0.20   18.90
 -16  -2  -1   -5.80   11.60
  16   2   1   28.50   17.80
 -16   2  -1    1.40   10.80
 -17  -2  -1   14.40   18.30
 -17  -2  -1   21.90   13.00
  17  -2   1   27.50   20.00
  17   2   1   12.90   16.50
 -17   2  -1   23.60   12.80
 -18  -2  -1   -1.40   12.10
  18  -2   1   20.70   20.80
 -18  -2  -1   -8.80   18.10
  18   2   1   20.80   20.50
 -19  -2  -1   18.50   14.60
 -19  -2  -1   25.20   21.50
  19  -2   1   22.50   22.90
 -19   2  -1   23.90   13.90
  19   2   1  -18.80   20.70
 -20  -2  -1   13.10   24.30
 -20  -2  -1   11.20   14.90
  20  -2   1   15.60   23.30
  20   2   1  -13.40   17.50
 -21  -2  -1   33.20   20.20
  21  -2   1   19.00   23.60
 -21  -2  -1  -12.70   21.50
  21   2   1   31.80   24.80
  22  -2   1   13.70   26.00
 -22  -2  -1   -0.20   22.70
  22   2   1   28.30   24.30
 -22   2  -1    7.10   24.70
 -23  -3   1   25.90   24.20
  23  -3  -1    8.10   27.30
  23   3  -1  -17.70   25.80
 -23   3   1   11.10   26.90
  22  -3  -1   21.10   27.50
 -22  -3   1  -16.10   20.80
  22   3  -1   13.50   25.80
 -22   3   1    3.90   21.60
 -21  -3   1    8.00   14.20
 -21  -3   1  -25.90   19.30
  21  -3  -1    8.20   24.20
 -21   3   1   -1.50   19.00
  21   3  -1   23.00   22.40
 -20  -3   1   14.90   23.40
 -20  -3   1  -14.60   13.30
  20  -3  -1   40.20   24.90
 -20   3   1   -9.10   21.80
  20   3  -1   -4.30   22.60
  19  -3  -1    3.60   20.50
 -19  -3   1   17.40   19.40
 -19  -3   1   20.80   14.20
 -19   3   1   21.10   17.50
  19   3  -1   28.80   23.70
 -18  -3   1   -3.70   12.30
 -18  -3   1   -5.20   17.10
  18  -3  -1    3.20   21.50
 -18   3   1   10.20   10.50
  18   3  -1   26.40   18.80
 -17  -3   1   48.30   13.60
 -17  -3   1   17.60   17.80
  17  -3  -1   30.10   19.40
  17   3  -1    5.90   17.10
 -17   3   1   10.70    9.90
 -16  -3   1   45.10   19.80
  16  -3  -1   74.79   22.50
 -16  -3   1   35.30   12.90
  16   3  -1   63.29   20.20
 -16   3   1   57.79   11.40
 -15  -3   1   39.00   12.50
  15  -3  -1   57.99   21.60
 -15  -3   1   50.49   19.50
  15   3  -1   55.39   18.30
 -15   3   1   41.20    9.80
 -14  -3   1   10.80   14.20
 -14  -3   1   -2.40    9.70
  14  -3  -1    7.90   16.70
  14   3  -1   -2.40    5.50
  14   3  -1    7.20   16.10
 -14   3   1    2.90    7.50
  14   3  -1    6.30    5.30
 -13  -3   1  181.88   19.10
 -13  -3   1  217.18   25.10
  13  -3  -1  192.08   24.70
  13   3  -1  194.38   15.60
 -13   3   1  170.78   16.20
  13   3  -1  200.48   16.40
  13   3  -1  176.58   23.70
 -12  -3   1   -0.20    8.30
 -12  -3   1    2.20   11.60
  12  -3  -1    5.40   12.60
 -12   3   1  -20.50   13.40
  12   3  -1   -6.10   13.10
  12   3  -1    6.30    6.50
  12   3  -1   21.30    7.70
 -12   3   1    7.40    6.30
 -11  -3   1  213.18   24.70
 -11  -3   1  237.28   20.80
  11  -3  -1  224.08   26.50
  11   3  -1  260.47   19.00
 -11   3   1  234.18   24.50
  11   3  -1  245.88   19.30
  11   3  -1  273.37   27.00
 -11   3   1  238.98   17.50
  10  -3  -1   90.29   16.40
 -10  -3   1   84.39   11.50
 -10  -3   1   73.49   14.50
 -10   3   1   76.29   14.90
  10   3  -1   70.59   15.30
 -10   3   1   90.69    8.10
  10   3  -1   86.99   10.00
  10   3  -1   72.09   10.00
   9  -3  -1   98.39   16.30
  -9  -3   1  112.89   12.60
  -9  -3   1   75.89   15.00
  -9   3   1  108.49    8.10
  -9   3   1   99.69   15.50
   9   3  -1   75.19   15.50
   9   3  -1  111.49   11.70
   9   3  -1   91.29   10.80
  -8  -3   1   68.49   10.30
  -8  -3   1   56.49   13.00
   8  -3  -1   61.89   14.50
   8   3  -1   72.79    9.50
   8   3  -1   57.69    9.30
  -8   3   1   48.70   13.50
  -8   3   1   65.49    5.30
  -7  -3   1   64.49   10.00
   7  -3  -1   65.59   13.80
  -7  -3   1   61.29   12.10
  -7  -3   1   55.49    9.30
   7   3  -1   45.30    8.40
   7   3  -1   74.69    9.60
  -7   3   1   56.59   12.10
   6  -3  -1   65.99   12.30
  -6  -3   1   98.99   10.50
  -6  -3   1   71.49    9.80
  -6  -3   1   61.99   11.40
   6   3  -1   65.99    9.30
   6   3  -1   95.19   10.00
  -6   3   1   90.59   13.10
  -5  -3   1   13.60    6.20
  -5  -3   1   29.80    9.80
  -5  -3   1   17.20    6.50
  -5   3   1   36.30    9.50
   5   3  -1   28.30    6.60
   5   3  -1   16.40    6.80
   5   3  -1    7.30    8.80
  -4  -3   1   75.99   11.00
  -4  -3   1   67.09    8.70
  -4  -3   1   96.29   10.20
  -4   3   1   71.69   10.60
   4   3  -1  120.89   12.40
   4   3  -1   78.89    8.80
   4   3  -1  126.59   10.90
  -3  -3   1  201.98   17.70
  -3  -3   1  202.68   17.30
  -3  -3   1  253.17   17.10
   3   3  -1  246.18   17.20
   3   3  -1  246.08   17.70
   3   3  -1  245.18   18.50
  -2  -3   1   48.30    7.40
  -2  -3   1   63.19    8.80
  -2  -3   1   57.59    8.30
   2   3  -1   43.10    6.50
   2   3  -1   46.90    7.40
   2   3  -1   41.40    7.10
  -1  -3   1 1526.35   90.99
   1  -3  -1 1509.85   89.79
  -1   3   1 1555.44   89.79
  -1   3   1 1582.64   90.39
   1   3  -1 1636.34   91.09
   1   3  -1 1472.65   90.89
   0  -3   1   22.80    7.00
   0  -3   1    4.00    4.40
   0  -3  -1    2.90    4.90
   0  -3  -1    6.50    3.40
   0   3   1    6.60    3.20
   0   3  -1    1.40    4.90
   0   3   1    5.30    4.80
   0   3  -1    4.10    5.70
   1  -3   1    4.70    4.80
  -1  -3  -1   -9.30    4.20
   1  -3   1   -9.60    6.30
  -1  -3  -1    5.60    5.20
  -1   3  -1   21.90    7.80
   1   3   1   11.40    5.30
   1   3   1   -7.20    4.10
  -1   3  -1   -5.70    4.70
  -2  -3  -1    2.10    5.90
  -2  -3  -1   11.50    6.20
   2  -3   1    1.10    4.20
   2   3   1    6.50    5.30
  -2   3  -1   -0.20    4.50
  -3  -3  -1  106.39   10.80
   3  -3   1  120.19    9.00
  -3  -3  -1   88.79   10.70
   3   3   1   87.89    9.80
  -3   3  -1  105.69    9.20
   4  -3   1  328.27   20.10
  -4  -3  -1  320.87   23.00
   4   3   1  305.77   22.10
  -4   3  -1  334.47   21.10
  -4   3  -1  302.87   23.90
  -5  -3  -1  351.66   25.40
   5   3   1  422.66   25.70
  -5   3  -1  320.67   26.40
   5   3   1  376.76   25.60
  -5   3  -1  338.27   23.20
  -6  -3  -1    9.00    6.90
   6   3   1   14.80    7.60
  -6   3  -1    9.20    9.00
   6   3   1    8.60    7.60
  -6   3  -1   11.40    5.50
   7  -3   1  -11.00   10.30
  -7  -3  -1   18.50    8.10
  -7   3  -1    6.10    8.80
   7   3   1    5.40    7.30
   7   3   1    6.50    7.70
  -7   3  -1    3.60    5.90
  -8  -3  -1   96.69   12.60
   8  -3   1   88.09   14.50
   8   3   1   86.99   11.60
  -8   3  -1   62.89   13.60
   8   3   1   87.89   11.40
  -8   3  -1   89.99    9.80
   9  -3   1   -8.60   11.30
  -9  -3  -1    5.60    8.30
  -9   3  -1    7.80    6.30
   9   3   1   -7.10    7.20
   9   3   1    5.80    7.40
   9   3   1   -4.50   10.70
  -9   3  -1   10.80   10.80
 -10  -3  -1  158.88   16.50
  10  -3   1  115.99   17.30
 -10   3  -1  160.18   14.50
  10   3   1  168.18   15.50
 -10   3  -1  133.69   17.30
  10   3   1  148.89   14.80
  10   3   1  120.29   17.20
 -11  -3  -1   64.59   11.70
  11  -3   1   73.09   15.30
 -11   3  -1   38.30    9.80
  11   3   1   50.29   10.50
 -11   3  -1   61.49   13.40
  11   3   1   37.90   12.90
  11   3   1   63.29   10.20
  12  -3   1   35.00   15.00
 -12  -3  -1   -8.50    8.90
  12   3   1    5.30    8.70
 -12   3  -1  -12.60    7.90
 -12   3  -1   -1.60   12.20
  12   3   1   -6.10   12.90
  12   3   1   17.40    7.80
 -13  -3  -1  154.68   17.90
  13  -3   1  132.79   21.00
 -13  -3  -1  105.09   20.70
 -13   3  -1  155.48   16.50
  13   3   1  137.49   15.10
  13   3   1  159.48   14.70
  13   3   1  142.89   22.80
 -14  -3  -1    5.60   16.80
 -14  -3  -1    5.00   10.80
  14  -3   1    3.00   16.00
  14   3   1    1.00    7.20
  14   3   1    3.50    7.50
  14   3   1    0.40   15.30
 -14   3  -1  -10.50    9.00
 -15  -3  -1   27.00   17.90
  15  -3   1   16.40   18.10
 -15  -3  -1   24.20   12.80
 -15   3  -1   14.70   11.40
  15   3   1   29.80    7.30
  15   3   1    1.80   15.20
  15   3   1   28.20    7.60
 -16  -3  -1   91.69   16.70
 -16  -3  -1   38.70   19.30
  16  -3   1  101.79   23.60
 -16   3  -1   70.39   14.20
  16   3   1   75.79   21.40
  16   3   1   57.19    7.30
 -17  -3  -1  -16.60   16.80
 -17  -3  -1   22.40   14.00
  17  -3   1   16.50   18.60
 -17   3  -1   -8.50   11.70
  17   3   1   20.90   20.90
 -18  -3  -1    8.30   19.00
  18  -3   1    6.50   20.00
 -18  -3  -1   -7.70   13.30
 -18   3  -1    6.90   12.50
  18   3   1   10.40   20.80
  19  -3   1   34.40   20.80
 -19  -3  -1   29.10   16.20
 -19  -3  -1  -21.60   19.00
  19   3   1   21.90   22.70
 -19   3  -1    9.40   14.90
  20  -3   1  -10.60   21.80
 -20  -3  -1    6.00   15.40
 -20  -3  -1   -8.70   19.40
  20   3   1   19.20   23.90
  21  -3   1   10.80   24.10
 -21  -3  -1    2.30   16.30
 -21  -3  -1   -4.10   22.30
  21   3   1   22.70   25.50
  22  -3   1   -6.30   24.40
 -22  -3  -1   27.80   27.00
 -22   3  -1   11.60   22.20
  22   3   1   38.80   25.30
 -23  -4   1    7.50   24.60
 -23   4   1   -6.80   25.20
  23   4  -1   53.19   27.50
 -22  -4   1   19.10   23.20
  22   4  -1  -33.70   23.10
 -22   4   1   24.00   24.80
 -21  -4   1   40.40   17.40
 -21  -4   1   59.59   27.20
  21   4  -1   14.30   25.80
 -21   4   1   41.40   22.60
 -20  -4   1    9.00   21.10
  20  -4  -1   19.50   23.20
 -20  -4   1  -25.80   13.40
  20   4  -1   28.60   23.60
 -19  -4   1   25.90   15.00
  19  -4  -1  -31.40   20.10
 -19  -4   1   11.20   20.20
  19   4  -1   11.30   22.40
 -18  -4   1   11.10   21.20
 -18  -4   1   -1.40   12.90
  18  -4  -1   16.60   18.50
 -18   4   1   -1.60    9.70
  18   4  -1   48.50   22.70
 -17  -4   1  -11.30   17.30
  17  -4  -1   11.30   19.00
 -17  -4   1    4.00   13.30
  17   4  -1    5.90   17.50
 -17   4   1    8.10    9.80
 -16  -4   1   97.89   17.10
  16  -4  -1  117.19   23.70
 -16  -4   1  158.28   25.60
  16   4  -1  111.99   23.50
 -16   4   1  120.59   14.10
  16   4  -1  107.29   10.10
  16   4  -1  104.89   10.40
 -15  -4   1  139.19   24.30
  15  -4  -1  118.79   24.60
 -15  -4   1  122.49   16.70
 -15   4   1   80.99   12.40
  15   4  -1   72.39   19.50
  15   4  -1   96.19   11.00
  15   4  -1   83.49   11.40
  14  -4  -1  139.09   23.70
 -14  -4   1   94.79   19.70
 -14  -4   1  102.29   15.70
 -14   4   1  138.89   13.90
  14   4  -1  124.29   13.00
  14   4  -1  107.19   13.10
  14   4  -1   94.69   21.70
 -13  -4   1   -7.90   11.80
  13  -4  -1   39.00   18.70
 -13  -4   1   15.60    9.90
  13   4  -1   -4.80    7.40
  13   4  -1    8.00    8.00
 -13   4   1    0.00    6.20
  13   4  -1  -31.00   14.00
  12  -4  -1   66.99   17.70
 -12  -4   1   93.89   14.20
 -12  -4   1   77.89   17.30
  12   4  -1  100.79   12.20
  12   4  -1  111.49   12.50
  12   4  -1   82.49   17.90
 -12   4   1  104.59   10.00
 -11  -4   1   -3.00    8.40
 -11  -4   1    5.50   11.30
  11  -4  -1    5.20   12.60
 -11   4   1    4.90   11.00
 -11   4   1    0.70    4.60
  11   4  -1    1.90   13.50
  11   4  -1    0.90    7.10
  11   4  -1    4.20    7.40
 -10  -4   1   51.59   10.90
 -10  -4   1   87.09   16.20
  10  -4  -1   71.09   16.80
  10   4  -1   79.99   10.90
  10   4  -1  101.29   17.90
  10   4  -1  110.89   11.90
 -10   4   1   89.19   16.50
 -10   4   1   78.99    7.50
  -9  -4   1    6.40   11.10
  -9  -4   1    5.50    8.10
   9  -4  -1    5.20   11.70
  -9   4   1    8.20   10.40
   9   4  -1    0.30    6.40
   9   4  -1   13.20    8.00
  -9   4   1    7.50    3.70
  -8  -4   1  231.28   19.70
  -8  -4   1  224.48   23.00
  -8   4   1  213.28   14.40
   8   4  -1  251.87   19.40
   8   4  -1  253.17   19.60
  -8   4   1  208.08   22.10
  -7  -4   1   54.39   12.30
  -7  -4   1   53.29   10.10
  -7  -4   1   43.70    9.30
   7   4  -1   46.00    8.70
  -7   4   1   66.69   13.00
   7   4  -1   37.30    9.30
  -7   4   1   43.20    4.60
  -6  -4   1  354.96   28.00
  -6  -4   1  349.17   25.20
  -6  -4   1  330.97   24.70
  -6   4   1  342.27   27.10
   6   4  -1  339.77   24.40
   6   4  -1  322.37   24.50
  -5  -4   1   82.49   10.40
  -5  -4   1   84.39   11.40
  -5  -4   1   87.49   12.30
   5   4  -1   84.19   10.10
   5   4  -1   82.79   10.90
  -5   4   1   50.79   11.70
   5   4  -1   80.49   12.00
  -4  -4   1   25.80    8.00
  -4  -4   1   11.50    6.30
  -4  -4   1   10.90    6.50
   4   4  -1   30.60    8.30
   4   4  -1   26.70    7.30
   4   4  -1   36.40    8.00
  -3  -4   1  149.99   13.30
  -3  -4   1  127.89   12.60
  -3  -4   1  119.29   12.30
   3   4  -1  152.88   12.80
   3   4  -1  124.79   12.50
   3   4  -1  132.39   12.60
  -2  -4   1  651.13   42.70
  -2  -4   1  674.53   42.90
   2   4  -1  723.73   42.90
   2   4  -1  719.13   42.50
   2   4  -1  663.73   42.70
  -2   4   1  685.93   41.60
   1  -4  -1    5.80    4.60
  -1  -4   1    5.00    6.30
  -1  -4   1   10.90    6.30
   1   4  -1   -1.70    6.20
  -1   4   1    7.70    4.60
   1   4  -1    7.20    5.70
  -1   4   1   14.90    4.50
   0  -4  -1  100.69    8.30
   0  -4   1  120.69   11.20
   0  -4  -1  119.79   10.60
   0  -4   1   96.09    9.80
   0   4  -1   96.89   10.60
   0   4   1  111.19   10.20
   0   4  -1   96.19   10.30
   0   4   1   87.49    8.10
   1  -4   1   11.70    7.70
   1  -4   1   30.40    6.20
  -1  -4  -1    0.00    4.60
  -1  -4  -1   -3.00    6.00
   1   4   1    8.20    5.60
  -1   4  -1    9.20    5.60
  -1   4  -1    9.00    7.40
   1   4   1    7.20    4.60
   2  -4   1  282.37   18.40
  -2  -4  -1  266.37   19.90
  -2  -4  -1  290.87   19.00
   2   4   1  249.78   19.30
   2   4   1  265.27   18.60
  -2   4  -1  231.38   18.10
  -2   4  -1  243.98   19.80
  -3  -4  -1   11.50    6.50
   3  -4   1   15.90    4.80
  -3  -4  -1   19.60    7.30
  -3   4  -1   20.20    5.70
   3   4   1    8.10    5.90
   4  -4   1    7.20    4.40
  -4  -4  -1    3.20    7.30
  -4  -4  -1   12.90    8.10
  -4   4  -1   -2.30    5.20
   4   4   1    3.50    7.00
   4   4   1    0.30    6.60
  -5  -4  -1   36.30    9.00
  -5  -4  -1   26.90   10.10
   5   4   1   13.50    7.80
   5   4   1   10.70    8.60
  -5   4  -1   11.40    5.90
  -5   4  -1   26.10    9.30
  -6  -4  -1  192.38   17.10
  -6  -4  -1  155.18   18.20
  -6   4  -1  169.48   13.90
   6   4   1  183.88   17.00
  -6   4  -1  157.78   17.80
   6   4   1  164.98   16.00
  -7  -4  -1  141.59   17.60
  -7  -4  -1  185.58   17.00
  -7   4  -1  174.48   14.00
  -7   4  -1  195.38   19.10
   7   4   1  175.28   16.80
   7   4   1  154.48   15.60
  -8  -4  -1  381.66   27.40
  -8  -4  -1  295.47   29.00
  -8   4  -1  337.57   24.20
   8   4   1  348.47   26.70
  -8   4  -1  415.96   28.80
   8   4   1  373.36   26.90
  -9  -4  -1    1.20    8.10
  -9  -4  -1   11.40   10.90
  -9   4  -1    6.10    5.90
  -9   4  -1  -12.80    9.40
   9   4   1   -0.50    8.00
   9   4   1    3.40    7.50
 -10  -4  -1   15.50   12.20
 -10  -4  -1    2.40    9.50
 -10   4  -1   12.70    6.70
  10   4   1   15.10    8.70
  10   4   1    2.10   11.60
 -10   4  -1   10.70   11.10
  10   4   1   19.90    9.20
  11  -4   1   66.19   15.20
 -11  -4  -1  102.69   18.80
 -11  -4  -1   70.39   13.30
  11   4   1   77.69   15.70
  11   4   1  102.89   13.00
 -11   4  -1   90.89   11.30
 -11   4  -1   63.49   15.20
  11   4   1  104.69   13.30
  12  -4   1   51.89   16.10
 -12  -4  -1   81.79   14.30
 -12  -4  -1   91.09   19.10
 -12   4  -1   61.99   11.20
  12   4   1   70.19   15.90
  12   4   1   63.99   12.10
 -12   4  -1   35.10   15.70
  12   4   1   64.89   11.50
 -13  -4  -1   50.09   13.00
 -13  -4  -1   53.19   18.90
  13  -4   1   66.69   18.40
  13   4   1   27.90   16.40
  13   4   1   54.49   11.30
 -13   4  -1   61.49   11.90
  13   4   1   27.00    9.60
  14  -4   1  165.98   24.20
 -14  -4  -1  128.09   23.90
 -14  -4  -1  108.99   17.70
 -14   4  -1  122.39   16.00
  14   4   1  143.69   16.70
  14   4   1  121.39   21.00
  14   4   1  125.39   14.50
 -15  -4  -1  138.49   25.30
  15  -4   1  164.48   26.50
 -15  -4  -1  146.09   20.10
  15   4   1  157.18   15.90
  15   4   1  138.19   23.50
  15   4   1  173.08   16.90
 -15   4  -1  136.69   18.00
 -16  -4  -1  -14.90   17.10
 -16  -4  -1   -1.90   12.80
  16  -4   1  -19.10   17.80
  16   4   1   -2.00    7.40
  16   4   1  -10.80    6.70
  16   4   1   -4.70   17.80
 -16   4  -1   12.60   11.40
 -17  -4  -1   10.10   21.00
  17  -4   1   -6.70   17.70
 -17  -4  -1   27.30   14.50
 -17   4  -1   20.90   12.90
  17   4   1   25.60    7.10
  17   4   1   25.50   20.20
 -18  -4  -1  -12.10   17.40
 -18  -4  -1    0.50   13.80
  18   4   1  -17.60   18.90
 -18   4  -1   -6.20   11.70
 -19  -4  -1   14.00   15.00
 -19  -4  -1   59.39   22.80
  19   4   1   10.60   21.00
 -20  -4  -1   -9.80   15.40
 -20  -4  -1   27.60   23.30
  20   4   1   23.40   22.40
 -21  -4  -1    5.70   18.10
 -21  -4  -1   55.79   25.50
  21   4   1   57.89   26.20
 -22  -4  -1  -39.50   22.60
  22   4   1   25.70   26.60
 -22  -5   1  -14.80   20.70
 -22  -5   1   -1.50   16.90
 -22   5   1    5.10   24.60
  22   5  -1   12.70   23.40
 -21  -5   1  -31.30   23.60
 -21  -5   1    9.70   16.40
  21   5  -1   17.70   25.30
 -20  -5   1   24.10   16.60
 -20  -5   1   -5.40   20.20
  20   5  -1    4.60   23.90
 -19  -5   1   65.89   17.20
 -19  -5   1   62.09   23.00
  19   5  -1   78.09   26.20
 -18  -5   1   -9.70   18.80
 -18  -5   1   19.90   14.20
  18   5  -1    1.30   18.40
 -18   5   1   38.40   12.30
 -17  -5   1   40.00   15.20
 -17  -5   1   88.49   22.70
  17   5  -1   58.29    8.80
  17   5  -1   28.80   22.30
 -17   5   1   63.89   12.90
 -16  -5   1    9.80   17.20
 -16  -5   1   -8.90   12.00
  16   5  -1  -11.60   15.00
  16   5  -1   15.30    8.90
  16   5  -1   -3.70    7.30
 -16   5   1    5.20    9.40
 -15  -5   1    6.20   18.10
 -15  -5   1    7.90   12.30
  15   5  -1   36.60   10.80
 -15   5   1    8.10    8.30
  15   5  -1  -11.80   15.30
  15   5  -1   14.00    9.10
 -14  -5   1   29.30   15.60
 -14  -5   1    3.00   10.60
  14   5  -1   -0.30   14.60
  14   5  -1  -11.00    8.60
 -14   5   1   -1.50    7.00
  14   5  -1   -7.50    8.60
 -13  -5   1  191.98   25.40
 -13  -5   1  168.18   19.50
  13   5  -1  162.68   17.20
  13   5  -1  169.88   24.10
  13   5  -1  184.28   17.70
 -13   5   1  177.58   14.70
 -12  -5   1   17.50   13.00
 -12  -5   1   29.20   11.20
  12   5  -1   18.20   13.80
 -12   5   1   32.70    6.40
  12   5  -1   44.80   10.50
  12   5  -1   10.90    8.90
 -11  -5   1   39.30   11.50
 -11  -5   1   35.70   13.90
 -11   5   1   28.80    5.90
  11   5  -1   33.20    9.60
  11   5  -1   44.10   10.30
 -11   5   1   24.30   12.70
 -10  -5   1   77.99   15.40
 -10  -5   1   70.89   12.60
 -10   5   1   72.89    7.70
 -10   5   1   87.29   16.40
  10   5  -1   83.29   12.00
  10   5  -1   98.29   12.20
  -9  -5   1  199.78   22.40
  -9  -5   1  150.68   17.30
   9   5  -1  216.08   18.30
  -9   5   1  157.48   20.20
   9   5  -1  180.88   18.00
  -9   5   1  202.38   13.60
  -8  -5   1  239.88   20.20
  -8  -5   1  200.08   20.50
  -8   5   1  187.28   13.80
  -8   5   1  142.59   20.00
   8   5  -1  170.08   17.60
   8   5  -1  263.67   19.20
  -7  -5   1  383.26   28.40
  -7   5   1  365.26   23.80
  -7   5   1  366.66   30.40
   7   5  -1  394.06   27.60
   7   5  -1  391.56   28.20
  -6  -5   1  107.89   14.90
  -6  -5   1   86.19   12.50
  -6  -5   1  115.69   13.70
  -6   5   1  123.49    9.50
  -6   5   1   95.39   14.70
   6   5  -1  124.59   13.50
   6   5  -1   91.39   13.90
   6   5  -1  110.19   13.30
  -5  -5   1  418.96   30.00
  -5  -5   1  403.26   29.50
  -5  -5   1  444.76   30.90
   5   5  -1  419.16   29.60
   5   5  -1  434.06   30.60
   5   5  -1  432.76   29.60
  -4  -5   1  745.53   44.50
  -4  -5   1  639.74   44.10
  -4  -5   1  751.02   45.60
   4   5  -1  683.03   44.80
   4   5  -1  671.23   43.60
   4   5  -1  664.93   44.40
  -3  -5   1  317.97   23.70
  -3  -5   1  339.17   24.50
  -3  -5   1  333.57   24.40
   3   5  -1  328.77   24.00
   3   5  -1  386.96   24.90
   3   5  -1  343.07   24.20
  -3   5   1  278.37   22.00
  -2  -5   1  205.58   17.60
  -2  -5   1  206.68   17.40
  -2   5   1  222.58   16.10
   2   5  -1  206.08   16.60
   2   5  -1  209.78   16.80
   2   5  -1  190.98   17.30
   1  -5  -1   44.30    7.10
  -1  -5   1   43.80    8.30
  -1  -5   1   30.40    7.70
   1   5  -1   60.09    8.70
  -1   5   1   49.30    6.40
   1   5  -1   44.20    8.80
  -1   5   1   45.90    7.90
   1   5  -1   67.79    8.80
   0  -5   1   11.80    6.40
   0  -5   1    5.40    7.30
   0  -5  -1    5.90    5.10
   0  -5  -1    2.60    6.20
   0   5   1    0.80    4.30
   0   5  -1    1.50    6.70
   0   5   1   -4.30    5.10
   0   5  -1    3.10    6.50
   1  -5   1    4.70    7.30
  -1  -5  -1   13.20    6.60
   1  -5   1   14.60    6.00
  -1  -5  -1    2.70    5.30
  -1   5  -1   19.60    7.40
   1   5   1   21.60    6.80
  -1   5  -1   10.50    6.50
   1   5   1   30.90    6.00
   2  -5   1  255.87   20.00
  -2  -5  -1  276.67   21.80
  -2  -5  -1  290.47   20.60
  -2   5  -1  292.47   20.50
   2   5   1  288.57   20.60
   2   5   1  285.57   21.40
  -2   5  -1  293.27   22.50
  -3  -5  -1   -6.80    6.80
  -3  -5  -1   -3.30    7.20
   3  -5   1   -1.70    5.20
   3   5   1    2.80    8.40
  -3   5  -1    2.50    8.50
   3   5   1   -1.50    6.60
  -3   5  -1   -2.40    5.90
   3   5   1    0.20    7.70
  -4  -5  -1  159.08   15.60
  -4  -5  -1  173.98   16.30
   4  -5   1  179.88   13.40
   4   5   1  150.68   15.50
  -4   5  -1  172.88   14.40
   4   5   1  165.18   15.30
  -5  -5  -1   52.69   11.50
  -5  -5  -1   67.99   11.30
   5   5   1   50.69   10.90
  -5   5  -1   72.99    8.90
   5   5   1   68.19   11.00
  -6  -5  -1   29.10   10.40
  -6  -5  -1   30.30   10.50
  -6   5  -1   44.40    7.90
  -6   5  -1   51.79   12.00
   6   5   1   44.40    9.90
   6   5   1   33.80   10.30
  -7  -5  -1    1.80   10.00
  -7  -5  -1   -0.70    9.10
  -7   5  -1   15.90   10.10
   7   5   1   10.20    9.50
   7   5   1   14.00    8.50
  -7   5  -1   10.90    6.30
  -8  -5  -1  208.28   18.70
  -8  -5  -1  148.99   18.10
   8   5   1  170.48   16.80
  -8   5  -1  154.38   13.70
   8   5   1  146.19   16.50
  -8   5  -1  120.79   17.80
  -9  -5  -1    5.90   10.70
  -9  -5  -1   -5.20    8.30
   9   5   1    1.80    8.20
  -9   5  -1    9.10   10.90
   9   5   1    8.20    8.50
  -9   5  -1    9.70    6.20
 -10  -5  -1  465.15   34.10
 -10  -5  -1  475.55   39.20
 -10   5  -1  403.96   30.10
  10   5   1  501.35   33.40
 -10   5  -1  443.86   34.90
  10   5   1  474.55   32.70
 -11  -5  -1   37.00   15.60
 -11  -5  -1   22.30   11.30
  11   5   1   21.70    9.40
 -11   5  -1   32.40    8.20
  11   5   1   11.60    9.60
 -11   5  -1   -0.50   12.10
 -12  -5  -1  123.09   17.00
 -12  -5  -1   79.29   18.50
  12   5   1  102.99   19.40
  12   5   1  102.19   14.50
  12   5   1   89.39   13.80
 -12   5  -1  100.29   12.50
 -13  -5  -1   67.39   19.90
 -13  -5  -1   65.69   14.60
  13   5   1   67.19   13.00
  13   5   1   60.49   12.10
 -13   5  -1   86.19   12.70
  13   5   1   87.69   19.20
 -14  -5  -1   -4.70   11.70
 -14  -5  -1   -3.70   15.80
 -14   5  -1   -2.50    9.30
  14   5   1   17.60   10.20
  14   5   1    8.90   16.30
  14   5   1   -1.20    9.90
 -15  -5  -1   67.69   16.00
 -15  -5  -1   63.49   21.60
 -15   5  -1   58.59   13.60
  15   5   1   55.39   13.30
  15   5   1   39.20   11.80
  15   5   1   42.50   18.90
 -16  -5  -1   10.00   20.50
 -16  -5  -1   23.50   13.90
  16   5   1   27.60   18.20
  16   5   1    8.30    8.80
 -16   5  -1   33.70   12.80
 -17  -5  -1   43.50   21.20
 -17  -5  -1   90.59   18.40
  17   5   1   52.49   24.00
 -17   5  -1  119.99   17.80
  17   5   1   84.39   11.70
 -18  -5  -1   13.70   14.60
 -18  -5  -1   21.70   22.60
  18   5   1   11.70   22.60
 -18   5  -1  -12.30   13.90
 -19  -5  -1   42.00   23.30
 -19  -5  -1   31.80   17.20
  19   5   1   54.49   22.10
 -20  -5  -1    1.90   16.30
 -20  -5  -1  -14.10   20.20
  20   5   1  -10.50   22.30
 -21  -5  -1   -3.40   25.30
 -21  -5  -1    2.40   15.50
  21   5   1    9.00   24.90
 -22  -5  -1   18.70   22.00
 -22  -5  -1   37.70   28.70
  22   5   1  -15.20   24.70
 -22  -6   1    4.30   16.60
 -22  -6   1   -6.50   25.90
 -22   6   1    8.00   24.40
  22   6  -1   -5.60   22.60
 -21  -6   1   74.29   21.10
 -21  -6   1   48.20   24.60
  21   6  -1  107.99   31.30
 -20  -6   1   25.60   21.50
 -20  -6   1   -8.40   14.90
  20   6  -1   66.79   28.10
 -19  -6   1   22.50   21.50
 -19  -6   1   -0.70   15.70
  19   6  -1   12.10   20.60
 -18  -6   1   16.80   15.00
 -18  -6   1    7.70   19.80
  18   6  -1    3.60    7.80
  18   6  -1   18.50   23.20
 -17  -6   1   23.00   15.20
 -17  -6   1   26.40   22.40
 -17   6   1   40.30   11.60
  17   6  -1   78.79   22.80
  17   6  -1   65.59   11.60
 -16  -6   1   -6.70   17.00
 -16  -6   1   -1.70   13.30
  16   6  -1   51.29   21.00
  16   6  -1   18.40    9.90
  16   6  -1    0.50    9.40
 -16   6   1   17.70    9.50
 -15  -6   1  306.47   27.50
 -15  -6   1  275.37   33.10
  15   6  -1  254.87   32.70
 -15   6   1  243.48   20.60
  15   6  -1  262.17   23.40
  15   6  -1  245.48   23.50
 -14  -6   1  142.19   19.50
 -14  -6   1  137.89   23.40
 -14   6   1  152.48   14.00
  14   6  -1  144.49   17.40
  14   6  -1  143.89   17.10
  14   6  -1  154.68   24.00
 -13  -6   1   52.69   17.20
 -13  -6   1   93.29   15.60
  13   6  -1   59.99   12.20
 -13   6   1   73.29    9.30
  13   6  -1   78.19   19.70
  13   6  -1   54.49   12.10
 -12  -6   1  133.59   20.60
 -12  -6   1   95.29   15.50
  12   6  -1  129.69   15.40
 -12   6   1   96.29   10.30
  12   6  -1  100.79   14.50
 -11  -6   1   15.70   10.40
 -11  -6   1   -6.00   14.00
 -11   6   1   12.40    5.80
  11   6  -1   17.90    9.70
  11   6  -1   10.90    9.00
 -10  -6   1   13.90   10.20
 -10  -6   1   15.40   13.60
 -10   6   1   -7.60   11.50
  10   6  -1   13.20   10.00
  10   6  -1   22.10    9.00
 -10   6   1    8.90    5.20
  -9  -6   1   62.29   13.60
  -9  -6   1   47.50   11.40
   9   6  -1   86.19   12.60
   9   6  -1   81.59   11.90
  -9   6   1   57.39    7.20
  -9   6   1   62.39   14.30
  -8  -6   1  478.45   31.80
  -8  -6   1  396.56   33.50
  -8   6   1  413.66   33.80
  -8   6   1  410.96   27.40
   8   6  -1  470.65   31.80
   8   6  -1  431.46   30.80
  -7  -6   1   66.89   13.50
  -7  -6   1   90.19   13.50
   7   6  -1   77.59   12.30
  -7   6   1   65.19   14.10
   7   6  -1   69.79   14.10
   7   6  -1   70.89   11.30
  -7   6   1   59.89    7.60
  -6  -6   1  631.14   41.40
  -6  -6   1  577.24   40.20
  -6  -6   1  636.14   40.30
   6   6  -1  591.94   39.40
  -6   6   1  530.45   36.70
   6   6  -1  583.34   41.50
   6   6  -1  666.83   40.90
  -5  -6   1   91.69   13.40
  -5  -6   1  109.09   13.60
  -5  -6   1   90.39   13.00
   5   6  -1  110.79   13.40
   5   6  -1  119.19   14.70
  -5   6   1  118.09   10.70
   5   6  -1   84.89   12.50
  -4  -6   1  162.28   16.40
  -4  -6   1  181.08   17.30
  -4  -6   1  164.78   16.80
   4   6  -1  191.98   17.00
   4   6  -1  173.48   16.30
  -4   6   1  169.88   14.40
   4   6  -1  155.48   16.90
  -3  -6   1  783.72   53.29
  -3  -6   1  770.82   52.69
  -3  -6   1  867.61   53.29
  -3   6   1  920.41   52.19
  -3   6   1  821.42   51.99
   3   6  -1  879.81   53.09
   3   6  -1  851.81   52.89
   3   6  -1  844.82   53.69
  -2  -6   1  323.77   24.70
  -2  -6   1  295.17   24.30
   2   6  -1  329.87   24.50
  -2   6   1  378.66   24.30
  -2   6   1  330.17   23.10
   2   6  -1  328.17   25.70
  -2   6   1  341.27   23.70
   2   6  -1  372.06   24.80
  -1  -6   1  -11.80    7.30
   1  -6  -1    5.40    6.30
  -1  -6   1    7.80    7.40
   1   6  -1    2.60    7.00
  -1   6   1   -3.60    5.40
   1   6  -1   -4.60    6.90
  -1   6   1    6.20    5.20
  -1   6   1    9.20    7.90
   1   6  -1   -0.40    6.50
   0  -6  -1  404.96   24.80
   0  -6   1  351.46   26.20
   0  -6   1  352.96   26.40
   0   6  -1  362.46   25.70
   0   6  -1  381.16   26.70
   0   6   1  355.66   24.10
   0   6   1  335.77   26.40
   0   6   1  389.26   26.20
   1  -6   1   31.80    9.70
   1  -6   1   34.00    8.40
  -1  -6  -1   36.10    7.10
  -1  -6  -1   32.30    9.10
   1   6   1   36.60    9.20
  -1   6  -1   40.40    8.90
  -1   6  -1   46.20    9.30
   1   6   1   30.10    9.00
   1   6   1   28.90    7.00
  -2  -6  -1  120.89   13.80
  -2  -6  -1   90.39   11.00
   2  -6   1  100.89   13.20
   2  -6   1  113.99   11.80
   2   6   1  108.29   12.70
   2   6   1  102.39   13.20
  -2   6  -1   94.49   11.00
  -2   6  -1  110.19   12.90
   2   6   1  103.69   11.10
   3  -6   1   11.60    6.20
  -3  -6  -1    0.90    6.90
  -3  -6  -1    5.50    7.50
   3   6   1    5.90    7.40
  -3   6  -1   19.10   10.10
  -3   6  -1    8.00    7.20
   3   6   1   -3.40    8.20
   3   6   1    9.00    7.40
  -4  -6  -1  320.67   23.40
  -4  -6  -1  280.17   23.40
   4   6   1  298.57   23.80
  -4   6  -1  250.27   21.10
  -4   6  -1  314.77   24.90
   4   6   1  294.37   24.60
  -5  -6  -1    5.80    8.30
  -5  -6  -1   -1.90    8.80
  -5   6  -1   13.20    7.20
   5   6   1   10.40    9.00
   5   6   1    6.10    9.70
  -6  -6  -1  219.38   19.80
  -6  -6  -1  234.08   20.70
  -6   6  -1  209.88   17.30
   6   6   1  219.78   19.50
   6   6   1  224.98   20.60
  -6   6  -1  188.98   20.60
  -7  -6  -1   41.20   11.40
  -7  -6  -1   58.59   12.60
   7   6   1   59.39   11.00
   7   6   1   42.80   11.50
  -7   6  -1   69.09   13.30
  -7   6  -1   55.49    8.60
  -8  -6  -1  316.07   26.60
  -8  -6  -1  284.67   27.00
   8   6   1  370.46   25.50
  -8   6  -1  297.17   22.30
  -8   6  -1  317.67   28.40
   8   6   1  288.37   25.70
  -9  -6  -1    6.60    9.30
  -9  -6  -1   23.90   11.40
   9   6   1   10.20    8.70
   9   6   1   -0.60    9.20
  -9   6  -1   -4.80    9.80
  -9   6  -1    1.30    6.40
 -10  -6  -1  -10.20   10.60
 -10  -6  -1   -3.50    9.90
 -10   6  -1   -7.00    6.40
  10   6   1   -2.10    9.40
  10   6   1  -13.40    8.80
 -10   6  -1   -7.30   11.60
 -11  -6  -1   -2.10   14.50
 -11  -6  -1  -12.70    9.90
  11   6   1   -2.50    9.30
 -11   6  -1   -1.20    6.80
 -11   6  -1    0.90   13.70
  11   6   1  -17.00    8.40
 -12  -6  -1  158.28   19.60
 -12  -6  -1  140.09   22.60
 -12   6  -1  139.59   14.90
  12   6   1  163.18   17.90
  12   6   1  146.89   17.40
 -13  -6  -1  110.59   22.40
 -13  -6  -1   85.19   17.30
  13   6   1  154.28   23.00
 -13   6  -1   95.29   13.10
  13   6   1  123.39   16.10
  13   6   1   84.89   15.40
 -14  -6  -1  102.99   22.20
 -14  -6  -1  106.09   19.10
 -14   6  -1  114.99   14.90
  14   6   1  127.79   16.40
  14   6   1  104.59   21.90
  14   6   1   87.99   15.90
 -15  -6  -1  138.69   25.30
 -15  -6  -1  132.19   20.40
  15   6   1  106.39   16.60
  15   6   1   75.79   21.10
  15   6   1  127.89   17.80
 -15   6  -1  134.99   17.00
 -16  -6  -1   15.10   21.00
 -16  -6  -1   15.90   14.30
  16   6   1    2.10   18.00
  16   6   1   12.40   10.60
 -16   6  -1    0.70   11.60
 -17  -6  -1   46.80   17.10
 -17  -6  -1   54.29   21.60
 -17   6  -1   75.19   15.50
  17   6   1   50.39   12.00
  17   6   1   55.39   22.30
 -18  -6  -1    1.70   15.60
 -18  -6  -1   -7.30   19.90
  18   6   1    3.20    9.00
  18   6   1   -7.10   21.00
 -19  -6  -1  -20.30   23.10
 -19  -6  -1  -12.30   16.30
  19   6   1   24.20   22.10
 -20  -6  -1  -14.10   20.80
 -20  -6  -1  -21.50   15.30
  20   6   1   -7.20   20.70
 -21  -6  -1   19.50   26.20
 -21  -6  -1   23.70   18.30
  21   6   1   52.19   28.20
 -22  -6  -1   30.80   19.90
 -22  -6  -1   33.90   28.30
  22   6   1   18.70   26.80
 -22  -7   1    6.20   20.60
 -22  -7   1  -52.79   20.60
  22   7  -1  -16.40   26.70
 -21  -7   1    4.80   17.60
 -21  -7   1   35.30   25.40
  21   7  -1   -6.70   22.40
 -20  -7   1   17.40   17.90
 -20  -7   1    0.50   21.10
  20   7  -1   16.00   26.10
 -19  -7   1   97.29   26.90
 -19  -7   1  112.09   21.80
  19   7  -1  122.09   30.30
 -18  -7   1    2.60   22.80
 -18  -7   1   30.20   15.80
  18   7  -1   17.90   19.20
  18   7  -1   31.10   10.50
 -17  -7   1   39.20   15.70
 -17  -7   1   49.10   20.20
  17   7  -1   55.39   11.90
  17   7  -1   38.20   20.00
 -17   7   1   38.70   11.70
 -16  -7   1   20.40   14.70
 -16  -7   1    5.40   18.10
 -16   7   1   11.90    9.00
  16   7  -1   18.10   18.30
  16   7  -1   -0.10   11.20
 -15  -7   1   -5.00   16.80
 -15  -7   1  -14.00   12.00
  15   7  -1   10.80   11.50
 -15   7   1   -3.30    7.50
  15   7  -1  -22.10   18.30
  15   7  -1   -4.20   10.70
 -14  -7   1    4.40   18.30
 -14  -7   1    5.70   11.80
  14   7  -1  -24.40   14.10
  14   7  -1    3.60   10.80
 -14   7   1    5.80    7.20
  14   7  -1   19.90   11.10
 -13  -7   1  219.38   23.50
 -13  -7   1  199.48   26.40
 -13   7   1  215.58   17.60
  13   7  -1  195.28   21.90
  13   7  -1  246.08   22.30
 -12  -7   1  157.18   24.70
 -12  -7   1  157.68   20.00
 -12   7   1  201.38   15.10
  12   7  -1  175.28   19.20
  12   7  -1  147.29   18.60
 -11  -7   1   99.79   16.70
 -11  -7   1  141.69   20.60
 -11   7   1  113.09   11.60
  11   7  -1  109.79   16.10
  11   7  -1  162.68   17.30
 -10  -7   1  362.96   32.80
 -10  -7   1  309.87   28.10
 -10   7   1  343.97   23.30
  10   7  -1  345.37   28.80
  10   7  -1  340.67   27.80
  -9  -7   1   10.20    9.90
  -9  -7   1    4.90   10.90
   9   7  -1   21.90    9.40
  -9   7   1    6.90    5.40
   9   7  -1    2.80    8.70
  -9   7   1   14.50   12.30
  -8  -7   1  178.58   18.10
  -8  -7   1  137.99   18.40
   8   7  -1  135.89   15.50
  -8   7   1  130.89   18.70
  -8   7   1  148.59   12.80
   8   7  -1  128.69   15.70
  -7  -7   1    7.30   10.20
  -7  -7   1   -7.00    9.70
   7   7  -1   -6.70    8.60
   7   7  -1   -3.40    7.60
  -7   7   1    6.30    5.80
  -7   7   1    3.70   10.90
   7   7  -1    5.50    9.90
  -6  -7   1   32.00    9.90
  -6  -7   1   23.50   10.60
   6   7  -1   15.40   10.70
   6   7  -1   11.40    9.10
  -6   7   1   27.80    7.20
   6   7  -1   12.00   10.50
  -5  -7   1  649.34   43.10
  -5  -7   1  674.43   42.60
  -5   7   1  622.24   39.70
   5   7  -1  596.24   42.40
   5   7  -1  603.34   41.70
   5   7  -1  583.14   41.50
  -4  -7   1 1179.58   70.59
  -4  -7   1 1085.69   70.49
  -4  -7   1 1088.89   70.59
  -4   7   1 1109.59   68.79
   4   7  -1 1126.59   70.39
   4   7  -1 1138.19   70.49
  -4   7   1 1135.09   69.39
   4   7  -1 1206.18   71.29
  -3  -7   1   10.80    8.90
  -3  -7   1   -1.00    7.90
   3   7  -1   18.50    9.10
   3   7  -1   24.70    8.40
  -3   7   1   27.00    8.00
   3   7  -1   20.00    9.80
  -3   7   1   16.30    8.20
  -2  -7   1 1319.17   73.19
  -2  -7   1 1298.97   72.79
   2   7  -1 1149.48   72.19
  -2   7   1 1185.88   70.89
   2   7  -1 1120.79   73.09
  -2   7   1 1184.48   71.79
   2   7  -1 1149.58   72.39
  -2   7   1 1061.69   71.99
  -1  -7   1   83.79   12.20
  -1  -7   1  115.49   13.50
   1  -7  -1   64.59   10.20
   1   7  -1   94.59   12.70
   1   7  -1   99.99   12.20
   1   7  -1  106.19   12.20
  -1   7   1   75.09   10.80
  -1   7   1   93.79    9.70
  -1   7   1   98.39   13.10
   0  -7  -1   32.70    7.40
   0  -7   1   32.00    8.90
   0  -7   1   26.10    9.80
   0   7  -1   18.50    8.10
   0   7   1   11.10    6.20
   0   7  -1   27.40    9.90
   0   7   1   33.10    9.50
   0   7   1   19.90    9.80
   1  -7   1    8.20   10.00
   1  -7   1   -3.10    6.40
  -1  -7  -1   10.60    6.80
  -1  -7  -1    1.40    8.30
   1   7   1   -6.30    9.70
   1   7   1   -0.20    6.10
  -1   7  -1  -13.00    8.30
   1   7   1    3.20    8.20
  -1   7  -1   11.80    8.50
  -2  -7  -1 1572.04  102.19
   2  -7   1 1635.34  102.19
  -2  -7  -1 1827.32  101.39
   2  -7   1 1655.33  101.19
  -2   7  -1 1643.34  101.59
   2   7   1 1633.34  100.99
   2   7   1 1798.02  102.89
   2   7   1 1740.43  102.19
  -2   7  -1 1792.12  102.29
  -3  -7  -1    6.50    8.50
  -3  -7  -1    4.90    7.70
   3   7   1   14.20    8.10
  -3   7  -1   -5.80    8.80
   3   7   1   12.80    9.70
  -3   7  -1   12.40    7.90
   3   7   1    2.70    7.90
  -4  -7  -1  323.27   25.00
  -4  -7  -1  309.57   25.40
   4   7   1  320.07   24.90
   4   7   1  273.07   25.30
  -4   7  -1  321.07   23.70
   4   7   1  362.26   27.00
  -4   7  -1  307.07   27.10
  -5  -7  -1    9.20    9.60
  -5  -7  -1   -3.50    8.60
  -5   7  -1   16.00    7.30
   5   7   1    8.30    8.70
  -5   7  -1   -8.70    9.80
   5   7   1   23.30   10.80
  -6  -7  -1   40.70   11.90
  -6  -7  -1   41.00   12.10
   6   7   1   51.69   12.60
  -6   7  -1   39.50    8.80
   6   7   1   59.19   11.50
  -7  -7  -1   37.80   12.00
  -7  -7  -1   20.80   11.60
  -7   7  -1   32.20    8.20
   7   7   1   26.10   10.70
  -7   7  -1   21.20   11.20
   7   7   1   17.60    9.00
  -8  -7  -1   29.90   11.90
  -8  -7  -1   51.49   12.70
  -8   7  -1   49.80    8.90
  -8   7  -1   53.09   14.00
   8   7   1   57.09   12.00
   8   7   1   50.79   13.10
  -9  -7  -1    2.60   10.30
  -9  -7  -1   -0.80   12.00
  -9   7  -1    4.20    7.00
   9   7   1   19.30   10.10
   9   7   1   -1.50    9.50
  -9   7  -1    1.30   10.20
 -10  -7  -1  362.66   29.90
 -10  -7  -1  289.87   30.50
  10   7   1  350.26   29.60
 -10   7  -1  305.27   24.10
 -10   7  -1  347.57   31.60
  10   7   1  305.47   27.30
 -11  -7  -1   89.09   19.40
 -11  -7  -1  103.49   17.80
  11   7   1   59.49   14.50
 -11   7  -1   80.99   11.50
  11   7   1   87.89   14.70
 -12  -7  -1  128.29   19.60
 -12  -7  -1  178.88   23.80
  12   7   1  180.68   20.90
 -12   7  -1  191.28   17.30
  12   7   1  207.08   20.70
 -13  -7  -1   14.90   16.70
 -13  -7  -1   -3.70   13.20
 -13   7  -1   -7.20    8.30
  13   7   1   -4.30   11.00
  13   7   1   -5.00   10.10
 -14  -7  -1   38.20   15.40
 -14  -7  -1   23.80   17.10
  14   7   1   30.60   16.20
  14   7   1   41.80   13.10
 -14   7  -1   12.90    9.90
  14   7   1   38.40   13.70
 -15  -7  -1   22.10   18.80
 -15  -7  -1   12.30   14.40
  15   7   1    0.60   11.70
  15   7   1   -7.00   18.00
 -15   7  -1   -2.00   10.00
  15   7   1    7.40   11.90
 -16  -7  -1   29.40   19.50
 -16  -7  -1   13.70   15.50
 -16   7  -1   37.00   12.70
  16   7   1   27.20   12.90
  16   7   1   37.50   22.10
 -17  -7  -1   49.30   17.60
 -17  -7  -1   41.20   23.00
  17   7   1   38.20   12.20
 -17   7  -1   29.60   14.00
  17   7   1   56.29   21.90
 -18  -7  -1    0.40   14.30
 -18  -7  -1   14.90   22.20
  18   7   1    4.90   10.80
  18   7   1   14.20   18.70
 -19  -7  -1   27.40   22.00
 -19  -7  -1   19.20   16.80
  19   7   1    0.70   24.00
 -20  -7  -1   36.60   18.30
 -20  -7  -1  -35.70   20.30
  20   7   1   -0.30   24.30
 -21  -7  -1   18.80   19.60
 -21  -7  -1    7.30   26.10
  21   7   1    8.10   25.20
 -22  -8   1  -18.10   20.00
 -22  -8   1    6.40   25.50
  22   8  -1   -1.50   25.80
 -21  -8   1   66.39   20.90
 -21  -8   1   90.69   28.00
  21   8  -1   47.20   29.90
 -20  -8   1   -2.10   24.60
 -20  -8   1   24.70   17.90
  20   8  -1   14.40   26.90
 -19  -8   1   -9.50   20.60
 -19  -8   1   18.10   16.80
  19   8  -1   -3.00   19.50
 -18  -8   1    0.90   16.30
 -18  -8   1  -10.50   22.00
  18   8  -1   -3.70   10.00
  18   8  -1   -8.90   18.20
 -17  -8   1  167.78   25.30
 -17  -8   1  178.18   29.70
  17   8  -1  172.58   20.10
  17   8  -1  148.19   27.40
 -16  -8   1    4.10   18.80
 -16  -8   1    9.70   14.30
  16   8  -1   -5.50   20.40
  16   8  -1    8.60   12.20
 -16   8   1    8.10    8.90
 -15  -8   1  343.67   38.10
 -15  -8   1  311.07   31.10
  15   8  -1  325.07   28.70
  15   8  -1  307.27   35.10
 -15   8   1  289.07   23.80
  15   8  -1  280.67   27.50
 -14  -8   1   53.79   18.70
 -14  -8   1   85.49   17.80
 -14   8   1   82.39   11.50
  14   8  -1   80.29   15.90
  14   8  -1   68.09   15.20
 -13  -8   1  191.68   23.60
 -13  -8   1  206.98   27.10
 -13   8   1  185.48   16.10
  13   8  -1  158.88   20.10
  13   8  -1  175.78   21.10
 -12  -8   1   66.79   17.50
 -12  -8   1   46.70   15.00
  12   8  -1   40.30   13.30
 -12   8   1   50.89    9.20
  12   8  -1   66.19   13.90
 -11  -8   1  223.18   26.70
 -11  -8   1  206.08   23.80
  11   8  -1  220.38   23.30
 -11   8   1  259.27   19.10
  11   8  -1  213.28   21.90
 -10  -8   1    2.30   13.20
 -10  -8   1    7.70   12.00
  10   8  -1    9.60    9.70
 -10   8   1   27.00    7.20
  10   8  -1   16.20   11.20
  -9  -8   1  451.35   38.60
  -9  -8   1  494.55   36.40
  -9   8   1  464.25   30.70
   9   8  -1  428.06   34.00
   9   8  -1  483.45   35.50
  -8  -8   1  199.78   22.80
  -8  -8   1  217.68   22.10
   8   8  -1  276.57   24.50
  -8   8   1  249.97   25.80
  -8   8   1  243.98   18.60
   8   8  -1  249.58   22.80
  -7  -8   1  154.78   17.00
  -7  -8   1  106.59   16.20
  -7   8   1  128.29   12.60
   7   8  -1  138.79   15.60
   7   8  -1  104.99   16.20
   7   8  -1   93.79   15.20
  -6  -8   1  850.41   56.09
  -6  -8   1  832.82   56.89
   6   8  -1  933.91   57.19
   6   8  -1  801.62   55.89
   6   8  -1  890.51   55.79
  -6   8   1  864.11   55.69
  -6   8   1  863.01   53.59
  -5  -8   1   14.40   10.50
  -5  -8   1   30.50   10.20
  -5   8   1   17.50    8.00
   5   8  -1   26.60   10.30
  -5   8   1   18.90    9.40
   5   8  -1    8.70    9.60
   5   8  -1   22.10    9.80
  -4  -8   1  462.05   33.30
   4   8  -1  475.05   33.50
  -4   8   1  442.06   32.30
  -4   8   1  448.46   31.10
   4   8  -1  425.96   33.00
   4   8  -1  458.75   33.10
  -3  -8   1  912.81   57.69
  -3   8   1  866.61   56.69
  -3   8   1  910.61   56.19
   3   8  -1  911.91   57.89
   3   8  -1  911.61   57.49
   3   8  -1  914.21   58.29
  -2  -8   1   43.70   10.60
   2  -8  -1   23.00    8.50
   2   8  -1   43.90   10.50
   2   8  -1   47.80   10.70
   2   8  -1   39.90    9.90
  -2   8   1   47.30    9.30
  -2   8   1   44.40    8.70
  -2   8   1   38.80   10.10
   1  -8  -1    3.30    8.20
  -1  -8   1   30.90   10.10
   1   8  -1   -5.50    8.00
  -1   8   1    8.30    6.70
   1   8  -1   24.40    8.80
   1   8  -1   16.50   10.70
  -1   8   1    6.70    8.80
  -1   8   1   12.30    8.10
   0  -8  -1 1271.27   80.59
   0  -8   1 1387.36   82.59
   0   8  -1 1427.46   81.89
   0   8  -1 1323.97   82.59
   0   8   1 1466.25   82.29
   0   8   1 1255.57   80.19
   0   8   1 1191.18   82.29
   0   8  -1 1455.75   82.39
   1  -8   1  201.68   19.80
  -1  -8  -1  182.18   16.80
   1   8   1  182.38   19.00
  -1   8  -1  180.08   18.60
  -1   8  -1  211.38   18.60
   1   8   1  243.08   17.80
   1   8   1  218.08   19.40
   2  -8   1   42.80   11.00
  -2  -8  -1   29.60    8.90
  -2  -8  -1   36.50   10.40
  -2   8  -1   27.30    9.90
  -2   8  -1   27.40   10.60
   2   8   1   33.40    8.50
   2   8   1   32.00    9.60
   2   8   1   32.20   10.40
  -3  -8  -1   -5.50    9.90
  -3  -8  -1   10.60    8.30
   3   8   1   28.70   11.70
  -3   8  -1   17.40    8.50
   3   8   1   14.00    8.30
  -3   8  -1   25.40   10.90
   3   8   1    9.00    8.50
  -4  -8  -1  757.32   49.70
  -4  -8  -1  776.52   50.59
  -4   8  -1  775.02   48.80
   4   8   1  756.92   49.20
  -4   8  -1  688.73   50.29
   4   8   1  764.22   49.60
   4   8   1  785.22   50.69
  -5  -8  -1   -4.30    9.30
  -5  -8  -1    8.60    9.50
   5   8   1   -4.80   10.70
  -5   8  -1   -0.90    9.80
  -5   8  -1    4.00    7.50
   5   8   1    1.70    9.00
  -6  -8  -1  475.65   35.90
  -6  -8  -1  489.95   34.80
  -6   8  -1  454.85   35.70
   6   8   1  500.35   35.30
  -6   8  -1  438.56   32.20
   6   8   1  506.85   35.50
  -7  -8  -1   77.19   14.30
  -7  -8  -1   88.09   14.20
  -7   8  -1   93.09   11.40
   7   8   1   35.80   11.90
   7   8   1   88.09   13.90
  -8  -8  -1  112.59   18.00
  -8  -8  -1  105.09   17.10
  -8   8  -1  142.69   20.60
   8   8   1  125.49   16.90
  -8   8  -1  151.08   14.90
   8   8   1  143.19   18.00
  -9  -8  -1  216.28   23.50
  -9  -8  -1  209.48   25.10
  -9   8  -1  247.88   25.70
   9   8   1  217.78   22.60
  -9   8  -1  249.48   20.10
   9   8   1  234.28   24.30
 -10  -8  -1   64.39   14.60
 -10  -8  -1   79.59   17.80
  10   8   1   51.79   15.20
 -10   8  -1   62.69   10.70
  10   8   1   49.90   13.80
 -11  -8  -1   16.20   15.50
 -11  -8  -1   -0.30   11.80
  11   8   1   17.70   11.50
 -11   8  -1   -3.60    7.60
  11   8   1  -10.60   11.90
 -12  -8  -1  375.06   35.70
 -12  -8  -1  340.87   30.80
  12   8   1  274.47   28.10
 -12   8  -1  318.77   25.60
  12   8   1  320.77   29.70
 -13  -8  -1   95.69   18.90
 -13  -8  -1   66.99   19.60
  13   8   1   63.89   15.80
  13   8   1   80.09   16.00
 -13   8  -1   66.49   12.50
 -14  -8  -1   69.49   22.50
 -14  -8  -1   92.99   19.10
  14   8   1   59.39   15.50
 -14   8  -1   70.89   12.60
  14   8   1   43.70   14.90
 -15  -8  -1   88.59   23.50
 -15  -8  -1  111.89   20.60
  15   8   1  101.99   22.40
 -15   8  -1  135.59   16.40
  15   8   1   95.39   18.50
  15   8   1  120.59   18.50
 -16  -8  -1    7.80   18.00
 -16  -8  -1    2.30   15.50
  16   8   1    5.40   17.40
  16   8   1   -3.10   12.80
 -16   8  -1   -0.60   11.00
 -17  -8  -1   64.09   25.60
 -17  -8  -1   83.89   20.40
  17   8   1   75.79   24.30
  17   8   1   64.69   15.20
 -18  -8  -1   22.30   17.20
 -18  -8  -1   17.50   23.90
  18   8   1   46.20   22.50
  18   8   1   29.40   12.60
 -19  -8  -1    2.40   23.80
 -19  -8  -1   15.00   17.00
  19   8   1    6.80   20.30
 -20  -8  -1   -1.10   25.30
 -20  -8  -1   13.80   18.80
  20   8   1   30.40   26.30
 -21  -8  -1   76.79   32.30
 -21  -8  -1   43.00   21.20
  21   8   1   14.40   27.30
 -21  -9   1   39.20   22.00
 -21  -9   1  -15.80   26.40
  21   9  -1   20.10   23.90
 -20  -9   1   15.60   23.70
 -20  -9   1   -4.60   17.00
  20   9  -1  -34.00   21.90
 -19  -9   1  151.58   25.40
 -19  -9   1  120.89   31.00
  19   9  -1  135.79   30.50
  19   9  -1  131.59   18.90
 -18  -9   1   66.89   24.40
 -18  -9   1   22.50   18.20
  18   9  -1   42.70   14.00
  18   9  -1   55.29   25.00
 -17  -9   1   14.10   21.10
 -17  -9   1  101.89   20.40
  17   9  -1  109.79   25.70
  17   9  -1   93.89   17.20
 -16  -9   1   76.09   19.50
 -16  -9   1   78.69   25.50
 -16   9   1   66.89   12.10
  16   9  -1   56.89   21.40
  16   9  -1   64.99   16.00
 -15  -9   1    9.80   14.70
 -15  -9   1    5.00   17.00
  15   9  -1   23.80   14.30
 -15   9   1    8.50    9.10
  15   9  -1   16.00   22.90
 -14  -9   1  -10.40   13.40
 -14  -9   1    6.00   16.40
  14   9  -1   -1.60   13.20
 -14   9   1   27.10    9.00
 -13  -9   1  368.96   32.50
 -13  -9   1  353.56   35.00
  13   9  -1  260.47   28.30
 -13   9   1  280.77   23.60
 -12  -9   1   99.69   20.40
 -12  -9   1   86.19   18.30
  12   9  -1   96.09   17.30
 -12   9   1   95.19   12.20
 -11  -9   1  418.06   40.90
 -11  -9   1  507.75   40.90
  11   9  -1  533.95   40.70
 -11   9   1  466.65   32.80
  11   9  -1  492.95   38.20
 -10  -9   1  455.75   37.40
 -10  -9   1  525.35   39.60
  10   9  -1  399.26   36.40
  10   9  -1  510.15   36.40
 -10   9   1  453.85   31.80
  -9  -9   1   10.80   11.70
  -9  -9   1  -15.30   11.40
   9   9  -1   -2.70   10.20
  -9   9   1    3.20    7.00
   9   9  -1   -1.30   11.60
  -8  -9   1  451.55   35.20
  -8  -9   1  472.75   36.60
   8   9  -1  527.85   34.90
   8   9  -1  472.85   35.20
   8   9  -1  393.66   34.80
  -8   9   1  451.05   31.30
  -7  -9   1   22.20   11.70
  -7  -9   1   30.30   11.00
   7   9  -1   40.70   12.70
   7   9  -1   12.40   10.80
  -7   9   1   22.50    8.40
   7   9  -1   25.20   11.10
  -7   9   1   17.30    9.80
  -6  -9   1  102.59   15.20
  -6  -9   1  146.79   17.40
   6   9  -1  117.29   15.80
   6   9  -1  127.39   15.60
  -6   9   1  131.09   15.90
   6   9  -1   96.69   15.00
  -6   9   1  128.09   13.60
  -5  -9   1  188.08   19.30
  -5  -9   1  176.28   19.70
  -5   9   1  176.78   17.20
  -5   9   1  163.58   17.60
   5   9  -1  200.68   21.10
   5   9  -1  135.39   17.30
   5   9  -1  195.58   19.10
  -4  -9   1  912.31   61.49
  -4   9   1 1002.40   61.19
   4   9  -1 1066.09   63.49
   4   9  -1  888.51   61.69
  -4   9   1  947.31   60.39
   4   9  -1  982.10   61.69
  -3  -9   1  104.39   14.30
  -3   9   1   94.99   12.80
  -3   9   1  117.09   14.60
   3   9  -1   90.09   13.40
   3   9  -1  103.69   14.90
   3   9  -1  120.99   15.60
  -3   9   1  119.89   12.80
  -2  -9   1  904.31   61.79
   2  -9  -1 1003.30   60.69
   2   9  -1  968.80   61.39
  -2   9   1  938.21   61.09
  -2   9   1  918.11   59.79
  -2   9   1 1017.60   62.19
   2   9  -1 1031.30   62.89
   2   9  -1 1061.89   62.49
  -1  -9   1   14.30   10.70
   1  -9  -1   23.60    9.50
  -1   9   1    2.50    9.50
  -1   9   1    8.60    7.10
   1   9  -1   18.80    8.90
   1   9  -1   27.50   11.10
   1   9  -1   22.10    9.20
  -1   9   1    9.60    7.90
   0  -9   1    6.00   11.20
   0  -9  -1    1.00    8.60
   0   9   1    0.10    6.20
   0   9  -1    5.50   10.50
   0   9  -1   19.20    9.50
   0   9  -1    2.70    8.30
   0   9   1   -7.70    9.60
   0   9   1   14.40    8.60
   1  -9   1   54.19   12.70
  -1  -9  -1   61.19   10.60
   1   9   1   80.19   12.60
  -1   9  -1   54.69   10.80
   1   9   1   58.79    9.70
   1   9   1   42.50   11.60
  -1   9  -1   58.79   13.00
   2  -9   1  984.60   65.29
  -2  -9  -1 1018.20   65.59
  -2  -9  -1 1016.10   63.69
   2   9   1  974.50   64.69
  -2   9  -1  981.90   64.69
  -2   9  -1 1084.29   64.79
   2   9   1 1126.09   66.89
   2   9   1 1059.39   63.69
  -3  -9  -1  135.89   16.80
  -3  -9  -1  135.19   15.20
  -3   9  -1  140.99   16.00
   3   9   1  129.99   17.00
   3   9   1  142.49   16.30
  -3   9  -1  167.58   17.50
   3   9   1  130.29   14.50
  -4  -9  -1 1183.28   66.69
  -4  -9  -1  980.60   66.99
   4   9   1 1016.00   67.69
  -4   9  -1 1021.00   65.39
  -4   9  -1 1099.79   67.19
   4   9   1 1007.60   65.79
   4   9   1 1029.30   66.39
  -5  -9  -1  102.89   15.50
  -5  -9  -1   97.09   14.60
  -5   9  -1  149.09   14.80
   5   9   1  104.29   14.80
   5   9   1   91.39   15.80
  -5   9  -1  141.79   17.60
  -6  -9  -1   11.70   11.90
  -6  -9  -1   22.50   10.50
  -6   9  -1   23.80    9.60
  -6   9  -1   20.70   11.10
   6   9   1   22.50   10.10
   6   9   1   31.70   12.70
  -7  -9  -1  108.09   17.10
  -7  -9  -1   96.99   16.20
   7   9   1   95.79   15.50
  -7   9  -1  104.29   13.60
  -7   9  -1  137.49   18.70
   7   9   1  110.99   16.00
  -8  -9  -1  266.97   27.30
  -8  -9  -1  322.57   28.60
  -8   9  -1  308.87   28.00
  -8   9  -1  258.87   22.90
   8   9   1  265.07   25.80
  -9  -9  -1   34.30   12.70
  -9  -9  -1   39.70   14.60
  -9   9  -1   31.10    9.50
   9   9   1   33.80   13.40
 -10  -9  -1  157.38   20.50
 -10  -9  -1  175.38   23.10
 -10   9  -1  203.68   18.70
  10   9   1  188.78   22.70
 -11  -9  -1   92.99   20.20
 -11  -9  -1  101.99   18.90
  11   9   1  110.69   18.60
 -11   9  -1  131.49   14.80
 -12  -9  -1   66.29   19.30
 -12  -9  -1   22.60   15.40
 -12   9  -1   48.30   11.00
  12   9   1   38.80   14.90
 -13  -9  -1  108.49   23.30
 -13  -9  -1  107.49   19.00
  13   9   1   96.99   17.50
 -13   9  -1  102.49   14.60
 -14  -9  -1  192.08   29.40
 -14  -9  -1  168.28   23.90
  14   9   1  173.18   21.90
 -14   9  -1  151.88   17.60
 -15  -9  -1   23.60   20.30
 -15  -9  -1  -27.50   13.30
  15   9   1   12.80   14.10
 -15   9  -1   -9.80   10.60
 -16  -9  -1   48.20   17.50
 -16  -9  -1   33.00   22.20
 -16   9  -1   32.10   12.40
  16   9   1   40.40   20.70
  16   9   1   31.40   14.80
 -17  -9  -1   49.70   21.60
 -17  -9  -1   68.69   19.00
  17   9   1   36.40   15.40
  17   9   1   17.10   22.40
 -18  -9  -1   79.49   26.50
 -18  -9  -1   25.40   17.60
  18   9   1   34.50   14.40
  18   9   1   55.59   22.10
 -19  -9  -1   56.49   25.30
 -19  -9  -1   52.69   20.50
  19   9   1    7.60   22.80
 -20  -9  -1   14.70   23.70
 -20  -9  -1    6.00   18.70
  20   9   1  -25.00   22.60
 -21 -10   1   83.29   31.30
 -21 -10   1   52.89   23.10
  21  10  -1   42.10   26.30
 -20 -10   1   43.20   27.10
 -20 -10   1   -7.10   17.80
  20  10  -1   32.90   27.50
 -19 -10   1   -3.20   21.10
 -19 -10   1    5.40   17.80
  19  10  -1    0.40   12.50
  19  10  -1  -17.40   22.70
 -18 -10   1   18.40   18.00
 -18 -10   1  -16.50   18.50
  18  10  -1    4.60   13.30
  18  10  -1   -6.50   19.50
 -17 -10   1  121.49   23.70
 -17 -10   1  212.78   30.90
  17  10  -1  124.69   21.30
  17  10  -1  127.79   27.20
 -16 -10   1   -3.20   15.40
 -16 -10   1   -7.40   20.10
  16  10  -1    7.40   15.10
 -15 -10   1  315.07   32.50
 -15 -10   1  236.68   35.20
  15  10  -1  344.97   32.10
 -15  10   1  311.17   25.40
 -14 -10   1   50.39   21.80
 -14 -10   1   54.49   17.70
  14  10  -1   50.09   16.00
 -14  10   1   26.00   10.70
 -13 -10   1    9.50   15.30
 -13 -10   1   14.60   18.50
  13  10  -1   -0.70   14.00
 -13  10   1    8.50    8.70
 -12 -10   1  157.78   25.30
 -12 -10   1   97.59   19.10
  12  10  -1  165.38   21.60
 -12  10   1  151.18   15.90
 -11 -10   1  230.08   28.00
 -11 -10   1  217.18   25.70
 -11  10   1  211.68   19.50
  11  10  -1  211.98   25.10
 -10 -10   1    1.50   12.00
 -10 -10   1   26.70   14.70
 -10  10   1   -0.20    7.80
  10  10  -1   -5.30   12.50
  -9 -10   1  540.15   41.80
  -9 -10   1  540.45   40.40
  -9  10   1  556.24   36.40
   9  10  -1  469.35   40.20
  -8 -10   1  162.08   20.20
  -8 -10   1  186.18   22.10
  -8  10   1  166.58   16.70
   8  10  -1  168.38   22.20
  -8  10   1  174.78   20.20
   8  10  -1  134.79   19.60
  -7 -10   1  181.08   21.70
  -7 -10   1  193.98   22.60
   7  10  -1  241.68   24.60
  -7  10   1  194.08   20.70
  -7  10   1  208.28   19.20
   7  10  -1  209.68   22.70
  -6 -10   1  858.61   58.49
  -6 -10   1  993.90   58.99
   6  10  -1  934.81   59.19
  -6  10   1  823.42   55.89
  -6  10   1  811.52   57.19
   6  10  -1  891.81   58.69
  -5 -10   1    8.60   10.80
  -5  10   1   28.40   10.10
   5  10  -1   43.50   14.10
   5  10  -1    1.90    9.30
   5  10  -1   -4.60   10.80
  -5  10   1   15.50    8.80
  -4 -10   1    5.90   10.10
  -4  10   1   26.20   10.10
  -4  10   1   11.40    7.90
   4  10  -1   32.10   11.80
   4  10  -1   14.80    9.60
   4  10  -1   23.00   11.30
  -4  10   1   19.00    9.00
  -3 -10   1   12.20    9.90
  -3  10   1   17.40   10.10
  -3  10   1   15.90    8.60
   3  10  -1   19.90   11.40
   3  10  -1    2.70    9.50
  -3  10   1   23.10    8.50
   3  10  -1   30.10    9.60
  -2 -10   1  346.67   30.00
   2 -10  -1  369.86   28.30
  -2  10   1  356.86   29.60
   2  10  -1  437.96   33.90
  -2  10   1  390.96   27.00
   2  10  -1  408.66   29.70
   2  10  -1  370.66   28.80
  -2  10   1  407.66   28.60
  -1 -10   1  213.88   20.50
   1 -10  -1  221.08   19.50
  -1  10   1  217.78   20.80
  -1  10   1  232.08   18.50
  -1  10   1  195.48   19.80
   1  10  -1  194.08   20.80
   1  10  -1  204.48   19.10
   1  10  -1  256.67   22.20
   0 -10   1  784.32   50.89
   0 -10  -1  725.23   48.70
   0  10   1  763.32   48.00
   0  10   1  766.52   49.90
   0  10   1  737.03   51.09
   0  10  -1  785.12   50.49
   0  10  -1  753.52   50.49
   0  10  -1  753.02   49.00
   1 -10   1    5.60   10.80
  -1 -10  -1   14.10    8.80
  -1  10  -1   10.00    8.90
   1  10   1    3.20    8.10
  -1  10  -1   -1.50    9.30
   1  10   1   10.30   10.70
  -1  10  -1  -10.60    7.50
   1  10   1    2.20    6.90
  -2 -10  -1   63.89   11.10
   2 -10   1   53.39   12.90
   2  10   1   63.09   10.20
  -2  10  -1   77.59   13.50
   2  10   1   57.19   13.30
   2  10   1   75.09   13.30
  -2  10  -1   47.60   11.10
  -3 -10  -1   -9.30    9.80
  -3 -10  -1   12.10    9.00
   3  10   1    6.50    8.50
  -3  10  -1    0.50    9.70
   3  10   1    3.90    9.80
  -3  10  -1   16.70    9.60
   3  10   1   12.60    8.30
  -4 -10  -1  404.16   31.30
  -4 -10  -1  373.46   28.10
  -4  10  -1  321.37   27.00
   4  10   1  332.57   39.50
   4  10   1  405.66   31.50
  -4  10  -1  308.57   28.10
   4  10   1  307.87   26.50
  -5 -10  -1  -10.40    8.90
  -5 -10  -1   13.20   11.70
   5  10   1    0.30    9.00
   5  10   1    7.60    9.90
  -5  10  -1    6.20    9.00
  -5  10  -1    1.30   11.00
  -6 -10  -1 1284.07   80.59
  -6 -10  -1 1220.38   80.89
  -6  10  -1 1257.17   78.89
   6  10   1 1329.87   81.69
  -6  10  -1 1276.27   81.69
  -7 -10  -1   72.19   15.00
  -7 -10  -1   70.49   15.50
  -7  10  -1   77.19   12.80
   7  10   1   71.99   16.10
  -7  10  -1   86.99   15.60
  -8 -10  -1   54.09   14.30
  -8 -10  -1   66.69   15.20
   8  10   1   64.59   15.00
  -8  10  -1   57.39   15.40
  -8  10  -1   69.09   12.50
  -9 -10  -1  331.47   30.40
  -9 -10  -1  250.07   28.10
   9  10   1  270.37   28.00
  -9  10  -1  302.27   24.80
 -10 -10  -1  149.49   21.80
 -10 -10  -1   94.29   19.50
 -10  10  -1   91.69   14.10
  10  10   1  117.39   19.10
 -11 -10  -1   72.99   18.30
 -11 -10  -1   54.79   16.00
 -11  10  -1   80.89   13.40
  11  10   1   95.89   19.10
 -12 -10  -1  277.17   30.30
 -12 -10  -1  339.97   34.00
 -12  10  -1  290.97   25.70
  12  10   1  280.17   29.50
 -13 -10  -1   46.90   20.30
 -13 -10  -1   40.00   16.00
  13  10   1   68.59   17.20
 -13  10  -1   54.49   13.10
 -14 -10  -1   73.39   23.20
 -14 -10  -1  107.09   20.70
  14  10   1   63.59   17.30
 -14  10  -1   63.49   13.50
 -15 -10  -1  172.38   26.30
 -15 -10  -1  168.28   30.10
  15  10   1  233.48   26.10
 -15  10  -1  189.88   20.50
 -16 -10  -1   -9.50   15.50
 -16 -10  -1  -16.80   17.60
 -16  10  -1  -26.00   17.90
  16  10   1   -0.80   13.60
  16  10   1    1.70   21.40
 -17 -10  -1   77.69   21.60
 -17 -10  -1   30.40   21.40
  17  10   1   88.89   25.80
  17  10   1   32.70   17.00
 -18 -10  -1    6.60   17.40
 -18 -10  -1   73.99   27.30
  18  10   1   32.50   15.30
  18  10   1   10.70   22.00
 -19 -10  -1   -1.90   18.00
 -19 -10  -1   17.90   22.40
  19  10   1   31.80   21.50
  19  10   1    2.10   14.40
 -20 -10  -1    7.90   20.10
 -20 -10  -1   -9.30   26.10
  20  10   1   13.90   24.70
 -20 -11   1   15.20   20.20
 -20 -11   1   35.80   24.90
  20  11  -1   30.10   27.40
 -19 -11   1  121.29   30.20
 -19 -11   1  179.18   28.90
  19  11  -1  145.29   22.50
  19  11  -1  204.58   36.10
 -18 -11   1   15.40   18.30
 -18 -11   1   21.00   22.00
  18  11  -1    8.70   23.30
  18  11  -1   31.70   16.50
 -17 -11   1  163.78   27.40
 -17 -11   1  133.29   30.50
  17  11  -1  140.89   22.80
  17  11  -1  147.79   29.10
 -16 -11   1   57.09   20.80
 -16 -11   1   83.29   24.10
  16  11  -1   72.79   18.70
 -15 -11   1   29.10   16.20
 -15 -11   1  -24.70   17.70
 -15  11   1    5.40   11.10
  15  11  -1    4.20   14.80
 -14 -11   1    1.10   15.40
 -14 -11   1   28.30   20.40
 -14  11   1   23.20   11.20
  14  11  -1    3.10   15.30
 -13 -11   1  361.96   38.60
 -13 -11   1  343.67   35.30
  13  11  -1  308.17   32.60
 -13  11   1  366.86   28.40
 -12 -11   1   64.39   18.60
 -12 -11   1   67.89   18.70
 -12  11   1   74.09   13.40
  12  11  -1   46.20   16.10
 -11 -11   1  294.37   32.30
 -11 -11   1  284.77   30.10
 -11  11   1  291.87   25.00
  11  11  -1  339.27   31.70
 -10 -11   1  382.86   38.50
 -10 -11   1  459.95   40.00
 -10  11   1  467.65   37.80
  10  11  -1  466.35   36.90
 -10  11   1  456.95   33.00
  -9 -11   1  -16.80   11.10
  -9 -11   1   13.20   14.60
  -9  11   1   10.80   12.90
  -9  11   1   -3.30    8.70
   9  11  -1   20.60   13.90
  -8 -11   1  230.18   25.40
  -8 -11   1  199.28   23.00
   8  11  -1  174.08   23.00
  -8  11   1  219.48   19.60
  -8  11   1  129.79   19.80
  -7 -11   1  312.27   30.00
  -7 -11   1  318.17   30.50
  -7  11   1  338.67   27.30
  -7  11   1  297.77   28.60
   7  11  -1  360.06   31.30
   7  11  -1  381.16   33.00
  -6 -11   1    9.60   12.10
   6  11  -1    1.10   10.90
  -6  11   1   10.40    9.50
   6  11  -1    5.50   10.50
  -6  11   1    0.80   10.80
  -5 -11   1  138.89   18.50
   5  11  -1  128.39   18.80
  -5  11   1  190.58   19.10
  -5  11   1  180.98   18.20
   5  11  -1  173.38   19.70
  -4 -11   1 1055.79   72.09
  -4  11   1 1218.78   71.99
   4  11  -1 1155.98   73.49
  -4  11   1 1201.98   70.49
  -4  11   1 1122.69   71.09
   4  11  -1 1029.60   71.59
  -3 -11   1   45.30   12.70
  -3  11   1   49.99   11.00
   3  11  -1   55.79   12.50
  -3  11   1   59.69   10.90
  -3  11   1   63.99   13.50
   3  11  -1   21.30   12.00
   2 -11  -1  574.94   40.30
  -2 -11   1  581.14   42.40
   2  11  -1  613.24   41.30
  -2  11   1  624.94   42.00
  -2  11   1  595.84   42.50
  -2  11   1  594.24   39.50
   2  11  -1  612.74   43.00
  -1 -11   1  126.29   16.10
   1 -11  -1   93.19   13.80
  -1  11   1  100.19   16.20
   1  11  -1  125.19   14.80
  -1  11   1  147.09   17.10
  -1  11   1   96.09   11.90
   1  11  -1  106.39   17.20
   0 -11   1   -1.90   10.60
   0 -11  -1    6.20    9.20
   0  11   1    8.30    7.50
   0  11   1   -5.10    9.10
   0  11  -1   13.10   10.80
   0  11  -1   -3.00    8.10
  -1 -11  -1  106.89   14.40
   1 -11   1  138.69   17.20
  -1  11  -1  120.49   15.90
  -1  11  -1  122.59   15.20
  -1  11  -1  116.59   16.10
   1  11   1  112.79   13.30
   1  11   1  127.79   16.90
   2 -11   1  394.96   32.30
  -2 -11  -1  431.16   31.20
   2  11   1  468.15   37.10
  -2  11  -1  368.66   31.20
   2  11   1  447.26   30.40
  -2  11  -1  424.26   32.20
  -3 -11  -1    7.30    9.50
   3  11   1    0.40    7.90
  -3  11  -1    4.60   10.20
  -3  11  -1    9.50    9.60
   3  11   1   -0.90   11.60
  -4 -11  -1 1126.79   78.09
  -4 -11  -1 1283.97   77.19
  -4  11  -1 1363.46   78.29
   4  11   1 1218.78   79.29
   4  11   1 1131.49   76.09
  -4  11  -1 1224.48   77.19
  -5 -11  -1   16.60   11.30
  -5 -11  -1   10.10   12.70
   5  11   1    6.40   10.90
  -5  11  -1   30.40   10.70
   5  11   1   -3.30    8.60
  -5  11  -1   16.30   12.00
  -6 -11  -1   17.50   11.30
  -6 -11  -1  -10.40   11.00
   6  11   1   -6.70   12.00
  -6  11  -1    1.50   12.20
  -6  11  -1   -4.10    9.40
  -7 -11  -1   26.70   13.10
  -7 -11  -1    6.60   13.10
  -7  11  -1   16.50   10.10
   7  11   1    7.20   12.10
  -7  11  -1   33.10   14.20
  -8 -11  -1  397.76   36.80
  -8 -11  -1  466.85   37.10
  -8  11  -1  444.26   32.90
  -8  11  -1  417.66   37.20
   8  11   1  405.76   37.10
  -9 -11  -1    4.20   13.90
  -9 -11  -1   13.10   14.10
   9  11   1    7.00   12.80
  -9  11  -1  -14.30    9.50
 -10 -11  -1  232.68   27.20
 -10 -11  -1  225.58   27.80
 -10  11  -1  257.37   24.20
  10  11   1  236.88   27.20
 -11 -11  -1  155.38   22.80
 -11 -11  -1  158.78   25.00
 -11  11  -1  181.68   20.00
  11  11   1  211.98   23.80
 -12 -11  -1  -11.80   15.10
 -12 -11  -1   13.40   15.80
 -12  11  -1    7.20   11.30
  12  11   1   -9.50   14.70
 -13 -11  -1  142.69   24.40
 -13 -11  -1  145.69   26.90
 -13  11  -1  170.38   19.50
  13  11   1  150.28   23.00
 -14 -11  -1   97.59   23.20
 -14 -11  -1   65.69   20.00
  14  11   1  102.29   20.00
 -14  11  -1   92.49   15.90
 -15 -11  -1   -5.50   17.60
 -15 -11  -1   -3.30   15.30
  15  11   1   24.10   16.50
 -15  11  -1   -3.00   11.60
 -16 -11  -1  125.89   24.30
 -16 -11  -1  126.69   29.30
  16  11   1   94.09   21.00
 -17 -11  -1   52.29   27.00
 -17 -11  -1   83.09   23.80
  17  11   1   47.10   18.90
  17  11   1   40.80   25.40
 -18 -11  -1  -20.30   24.70
 -18 -11  -1   11.00   18.90
  18  11   1   15.00   22.90
  18  11   1    4.00   15.80
 -19 -11  -1   88.89   23.00
 -19 -11  -1   86.79   29.00
  19  11   1  112.79   21.20
  19  11   1   83.99   29.40
  20  11   1   -2.40   24.70
 -20 -12   1   36.90   22.70
 -20 -12   1   -2.00   27.40
  20  12  -1   -1.90   26.80
 -19 -12   1   15.50   21.00
 -19 -12   1   50.19   28.70
  19  12  -1   13.60   27.30
  19  12  -1    2.30   17.10
 -18 -12   1    1.50   22.80
 -18 -12   1   44.10   21.50
  18  12  -1   29.10   18.40
  18  12  -1    2.80   21.40
 -17 -12   1  240.68   36.50
 -17 -12   1  170.48   28.60
  17  12  -1  184.88   26.20
 -16 -12   1    8.20   23.20
 -16 -12   1   -1.50   17.70
  16  12  -1   15.70   16.60
 -15 -12   1  304.57   37.50
 -15 -12   1  283.77   33.80
 -15  12   1  312.37   29.70
  15  12  -1  318.47   33.10
 -14 -12   1   73.39   20.70
 -14 -12   1   65.29   23.50
  14  12  -1   56.09   18.60
 -14  12   1   62.59   14.20
 -13 -12   1    6.70   18.90
 -13 -12   1    6.80   16.50
  13  12  -1   -9.30   13.80
 -13  12   1    3.60   10.60
 -12 -12   1  188.48   28.60
 -12 -12   1  182.88   25.40
  12  12  -1  173.18   24.80
 -12  12   1  204.88   20.90
 -11 -12   1  354.26   35.20
 -11 -12   1  352.56   37.10
 -11  12   1  374.46   30.30
  11  12  -1  363.66   35.30
 -10 -12   1   20.70   17.30
 -10 -12   1   26.00   14.60
  10  12  -1   29.50   16.00
 -10  12   1   24.50   11.30
 -10  12   1   23.80   16.40
  -9 -12   1  435.16   37.60
  -9 -12   1  387.46   36.80
  -9  12   1  428.76   32.00
  -9  12   1  390.36   35.60
   9  12  -1  388.56   36.70
  -8 -12   1   86.29   18.90
  -8 -12   1  118.99   19.40
  -8  12   1  126.49   16.50
   8  12  -1  134.79   21.40
  -8  12   1  152.28   20.10
  -7 -12   1   56.39   15.60
   7  12  -1   66.39   15.80
  -7  12   1   83.89   15.80
  -7  12   1   56.59   12.90
  -6 -12   1  789.22   54.49
   6  12  -1  839.82   54.49
  -6  12   1  700.93   51.29
   6  12  -1  759.72   54.99
  -6  12   1  776.02   51.99
  -5 -12   1  141.49   18.90
  -5  12   1  118.19   16.50
   5  12  -1  124.29   19.50
   5  12  -1  108.29   16.00
  -5  12   1   79.99   14.20
  -4 -12   1   76.89   15.60
  -4  12   1   77.19   14.60
  -4  12   1  121.29   14.30
   4  12  -1  136.99   18.40
   4  12  -1   89.99   15.20
  -3 -12   1   45.40   13.20
   3  12  -1   51.29   15.00
   3  12  -1   58.99   12.60
  -3  12   1   36.20    9.80
  -3  12   1   35.50   12.20
  -2 -12   1  899.21   53.89
   2 -12  -1  768.62   51.19
  -2  12   1  711.53   50.09
   2  12  -1  722.73   54.19
   2  12  -1  789.82   52.39
  -2  12   1  862.21   54.29
   1 -12  -1   83.59   13.30
  -1 -12   1   87.39   15.60
  -1  12   1   66.39   14.90
   1  12  -1   76.19   13.30
   1  12  -1  109.09   17.00
  -1  12   1   86.19   11.60
   0 -12  -1 1533.05   86.29
   0 -12   1 1406.36   87.69
   0  12   1 1377.66   88.29
   0  12  -1 1277.87   87.29
   0  12  -1 1368.46   85.99
   0  12   1 1368.36   84.69
   1 -12   1   -2.40   11.50
  -1 -12  -1    5.90   10.00
  -1  12  -1   10.10    9.80
  -1  12  -1   14.50   11.50
   1  12   1    6.10    8.20
   1  12   1  -21.80   11.70
   2 -12   1  233.88   24.90
  -2 -12  -1  284.27   24.60
   2  12   1  305.07   24.40
  -2  12  -1  361.06   29.40
  -2  12  -1  301.37   25.30
   2  12   1  217.98   25.80
  -3 -12  -1   21.00   11.10
   3  12   1   20.60    9.50
  -3  12  -1   36.00   12.40
   3  12   1   20.50   13.80
  -3  12  -1   17.60   11.20
  -4 -12  -1  121.79   16.50
  -4  12  -1  116.69   16.70
   4  12   1  126.69   19.60
  -4  12  -1   95.09   16.30
   4  12   1  128.29   16.70
  -5 -12  -1   13.80   12.20
  -5 -12  -1   21.00   13.00
   5  12   1   13.20    9.70
  -5  12  -1   13.10   11.00
  -5  12  -1    0.30   11.20
   5  12   1   27.30   14.00
  -6 -12  -1 1023.80   66.59
  -6 -12  -1 1154.78   69.59
  -6  12  -1  943.11   65.29
   6  12   1  999.00   68.99
  -6  12  -1  964.10   67.69
  -7 -12  -1   37.40   14.60
  -7 -12  -1   29.50   14.40
  -7  12  -1   42.40   16.00
   7  12   1   51.99   16.50
  -7  12  -1   54.09   12.70
  -8 -12  -1  217.68   24.60
  -8 -12  -1  200.18   24.50
  -8  12  -1  190.08   21.30
   8  12   1  223.08   26.80
  -9 -12  -1  148.89   22.20
  -9 -12  -1  142.59   22.90
   9  12   1  127.69   21.50
  -9  12  -1  154.18   19.50
 -10 -12  -1   62.79   18.00
 -10 -12  -1   79.19   20.40
 -10  12  -1   84.59   15.70
  10  12   1   78.29   19.50
 -11 -12  -1   76.39   20.70
 -11 -12  -1   78.29   20.40
 -11  12  -1   97.39   16.50
  11  12   1   46.30   18.80
 -12 -12  -1  326.77   37.10
 -12 -12  -1  339.37   35.10
  12  12   1  325.37   34.60
 -12  12  -1  361.86   30.30
 -13 -12  -1   37.10   20.00
 -13 -12  -1   25.10   16.50
  13  12   1  -19.90   13.80
 -13  12  -1   15.30   12.70
 -14 -12  -1  130.29   25.30
 -14 -12  -1   85.79   25.30
 -14  12  -1  158.28   19.50
  14  12   1  136.39   22.70
 -15 -12  -1  231.28   30.60
 -15 -12  -1  196.88   30.80
  15  12   1  174.78   26.00
 -15  12  -1  184.18   22.50
 -16 -12  -1   -5.00   21.70
 -16 -12  -1  -14.90   16.70
  16  12   1   -5.30   16.30
 -17 -12  -1  109.09   27.30
 -17 -12  -1   86.39   24.30
  17  12   1   68.09   20.10
 -18 -12  -1    5.10   25.30
 -18 -12  -1    2.10   19.00
  18  12   1   24.40   17.50
  18  12   1   12.80   29.90
 -19 -12  -1   27.90   22.50
 -19 -12  -1  -23.30   22.60
  19  12   1   -1.50   21.60
  19  12   1   36.30   19.50
 -19 -13   1  113.69   28.00
 -19 -13   1   98.39   33.60
  19  13  -1  116.59   24.00
  19  13  -1  117.89   33.50
 -18 -13   1   30.00   26.10
 -18 -13   1  -28.30   19.10
  18  13  -1  -10.70   22.50
  18  13  -1    9.50   17.10
 -17 -13   1  133.49   27.90
 -17 -13   1  135.09   29.20
  17  13  -1  132.59   24.40
 -16 -13   1   79.89   23.30
 -16 -13   1   74.49   23.70
  16  13  -1   47.00   19.00
 -15 -13   1   17.30   19.40
 -15 -13   1   23.00   22.70
  15  13  -1   37.70   18.90
 -14 -13   1  -15.00   19.70
 -14 -13   1   14.30   17.70
 -14  13   1   13.60   12.10
  14  13  -1    9.90   17.20
 -13 -13   1  132.89   25.60
 -13 -13   1  154.98   27.80
  13  13  -1  144.59   24.20
 -12 -13   1  128.79   23.90
 -12 -13   1   94.49   24.80
  12  13  -1  119.99   22.40
 -12  13   1   93.79   16.00
 -11 -13   1  135.79   24.20
 -11 -13   1  160.58   25.00
  11  13  -1  151.08   23.90
 -11  13   1  110.39   17.70
 -10 -13   1  348.77   33.60
 -10 -13   1  315.17   33.80
  10  13  -1  294.07   32.70
 -10  13   1  283.17   27.30
  -9 -13   1   41.20   17.80
  -9  13   1   22.00   16.00
  -9  13   1   49.40   12.80
   9  13  -1   32.40   17.00
  -8 -13   1  113.49   20.70
  -8  13   1  101.79   16.50
   8  13  -1  133.89   21.00
  -8  13   1   90.19   18.50
  -7 -13   1  217.58   25.90
  -7  13   1  294.97   25.10
   7  13  -1  234.58   27.70
  -7  13   1  199.28   23.90
  -6 -13   1   18.30   13.40
   6  13  -1   33.90   14.20
  -6  13   1   34.00   13.20
   6  13  -1   43.50   15.20
  -6  13   1   23.20   12.00
  -5 -13   1  193.78   21.80
  -5  13   1  173.78   18.70
  -5  13   1  146.49   19.60
   5  13  -1  169.78   22.40
   5  13  -1  137.89   19.50
  -4 -13   1  911.21   57.69
   4  13  -1  867.51   59.69
  -4  13   1  776.02   54.49
   4  13  -1  818.12   56.99
  -4  13   1  855.31   57.19
  -3 -13   1   -3.30   12.30
  -3  13   1   13.20   12.00
   3  13  -1   23.00   14.20
   3  13  -1    8.80   10.60
  -3  13   1   21.00    9.30
  -2 -13   1 1243.98   72.69
   2  13  -1 1055.09   70.49
  -2  13   1 1269.57   73.79
  -2  13   1 1027.00   68.69
   2  13  -1  999.70   72.89
  -1 -13   1  126.59   18.30
   1 -13  -1  119.49   16.40
   1  13  -1  134.39   17.00
  -1  13   1  119.89   14.70
   1  13  -1  134.39   18.90
  -1  13   1  141.99   19.90
   0 -13   1   20.10   13.80
   0 -13  -1   24.90   11.40
   0  13  -1    6.30   11.80
   0  13   1   25.80   13.00
   0  13   1   24.70    9.70
   0  13  -1    6.70    9.30
  -1 -13  -1   15.20   12.00
   1 -13   1   17.50   13.00
   1  13   1   30.10   13.80
   1  13   1   24.60   10.20
  -1  13  -1   40.30   13.60
  -1  13  -1   38.00   11.10
   2 -13   1  882.01   56.69
  -2 -13  -1  875.71   55.29
   2  13   1  802.32   53.69
  -2  13  -1  851.51   56.29
   2  13   1  772.22   57.09
  -2  13  -1  775.32   54.29
  -3 -13  -1   28.90   12.90
   3  13   1   18.00    9.90
  -3  13  -1   29.00   12.90
  -3  13  -1   38.90   13.80
   3  13   1   16.50   14.50
  -4 -13  -1  708.03   51.69
  -4  13  -1  827.42   53.19
   4  13   1  698.73   51.29
   4  13   1  814.52   56.29
  -4  13  -1  804.82   53.29
  -5 -13  -1   26.70   12.10
  -5  13  -1   18.40   12.50
   5  13   1   24.90   11.80
   5  13   1   36.10   16.20
  -5  13  -1   16.70   13.50
  -6 -13  -1   35.50   14.00
  -6 -13  -1   32.70   15.90
  -6  13  -1   27.50   15.80
   6  13   1   42.60   15.40
  -6  13  -1   39.10   13.20
  -7 -13  -1  105.09   19.00
  -7 -13  -1   73.19   17.60
  -7  13  -1   67.79   19.10
  -7  13  -1   73.59   15.50
   7  13   1   81.49   18.90
  -8 -13  -1  297.77   30.70
  -8 -13  -1  315.37   31.80
  -8  13  -1  293.57   27.90
   8  13   1  289.87   32.80
  -9 -13  -1    6.30   15.60
  -9 -13  -1   -5.30   15.50
   9  13   1   -2.60   13.80
  -9  13  -1    6.60   12.30
 -10 -13  -1  609.04   48.40
 -10 -13  -1  523.35   47.30
 -10  13  -1  552.24   42.90
  10  13   1  650.03   49.20
 -11 -13  -1  134.59   24.00
 -11 -13  -1  156.28   25.50
  11  13   1  158.28   25.40
 -11  13  -1  139.19   19.30
 -12 -13  -1   46.60   20.30
 -12 -13  -1   47.70   20.60
 -12  13  -1    5.60   12.70
  12  13   1   42.80   19.20
 -13 -13  -1  135.59   26.00
 -13 -13  -1  125.59   26.60
  13  13   1  158.38   25.60
 -13  13  -1  132.29   20.10
 -14 -13  -1   73.19   23.90
 -14 -13  -1   51.69   22.20
 -14  13  -1   66.19   16.10
  14  13   1   -0.50   16.80
 -15 -13  -1   -1.40   20.50
 -15 -13  -1   16.10   19.20
  15  13   1   -2.10   17.30
 -16 -13  -1   71.49   21.30
 -16 -13  -1  131.39   29.50
  16  13   1   67.79   21.00
 -17 -13  -1   99.59   30.30
 -17 -13  -1   39.60   22.50
  17  13   1   96.39   22.60
 -18 -13  -1  -10.80   21.70
 -18 -13  -1   17.20   25.10
  18  13   1   44.40   27.60
  18  13   1    6.10   17.80
 -18 -14   1   36.80   28.80
 -18 -14   1    3.00   21.80
  18  14  -1  -21.50   18.20
 -17 -14   1  118.69   30.90
 -17 -14   1  106.89   26.20
  17  14  -1   39.70   21.70
 -16 -14   1  -21.30   18.60
 -16 -14   1   40.50   24.70
  16  14  -1   -7.90   17.80
 -15 -14   1  328.57   37.80
 -15 -14   1  298.37   39.00
  15  14  -1  258.27   33.10
 -14 -14   1   57.19   22.20
 -14 -14   1   93.99   26.40
 -14  14   1   80.39   16.60
  14  14  -1   75.79   21.70
 -13 -14   1   43.50   20.80
 -13 -14   1   14.90   18.90
 -13  14   1   14.80   13.50
  13  14  -1   29.30   18.90
 -12 -14   1   73.59   22.80
 -12 -14   1  114.49   23.50
  12  14  -1  122.49   23.70
 -12  14   1  141.29   18.80
 -11 -14   1  139.39   25.60
 -11 -14   1  135.79   24.10
  11  14  -1  147.99   25.40
 -11  14   1  152.68   20.10
 -10 -14   1    9.00   17.30
 -10  14   1   -5.40   11.10
  10  14  -1    7.60   15.60
  -9 -14   1  362.66   36.70
  -9  14   1  434.76   33.20
   9  14  -1  343.07   36.40
  -9  14   1  399.26   36.20
  -8 -14   1  339.67   35.30
  -8  14   1  370.96   32.90
   8  14  -1  403.96   38.40
  -8  14   1  445.26   36.10
  -7 -14   1   59.99   16.80
   7  14  -1   47.30   16.80
  -7  14   1   22.90   13.90
  -7  14   1   25.40   15.20
  -6 -14   1  681.73   49.99
  -6  14   1  586.54   46.80
   6  14  -1  690.83   50.29
  -6  14   1  676.53   46.50
  -5 -14   1   -8.30   14.50
  -5  14   1   -1.40   12.30
  -5  14   1   -3.30   10.90
   5  14  -1   -5.50   11.20
   5  14  -1  -16.20   12.90
  -4 -14   1  317.27   31.00
  -4  14   1  351.16   28.40
   4  14  -1  323.67   30.10
   4  14  -1  370.66   35.00
  -4  14   1  348.57   32.20
  -3 -14   1  216.48   23.50
  -3  14   1  210.68   19.90
  -3  14   1  215.68   24.40
   3  14  -1  186.28   22.20
   3  14  -1  162.08   24.30
  -2 -14   1  258.07   26.60
   2  14  -1  290.97   26.30
  -2  14   1  305.77   28.80
  -2  14   1  267.07   23.30
   2  14  -1  238.98   28.70
  -1 -14   1    6.40   13.60
   1 -14  -1   -7.00   10.30
  -1  14   1   10.40   12.10
   1  14  -1   -0.40   10.10
   1  14  -1    3.10   12.20
  -1  14   1    3.20    9.40
   0 -14  -1 1493.85   96.99
   0 -14   1 1475.45   98.29
   0  14  -1 1683.03  100.29
   0  14   1 1622.14   96.29
   0  14   1 1574.74  100.69
   0  14  -1 1590.34   97.29
  -1 -14  -1   40.00   13.40
   1 -14   1   32.10   13.90
  -1  14  -1   24.90   12.80
  -1  14  -1   15.70   11.50
   1  14   1   34.20   11.20
   1  14   1   30.70   14.40
  -2 -14  -1  208.18   22.10
  -2  14  -1  202.38   21.80
  -2  14  -1  201.48   23.80
   2  14   1  211.08   20.20
   2  14   1  153.08   23.30
  -3 -14  -1   20.60   13.40
  -3  14  -1    3.10   12.80
   3  14   1   20.20   15.60
  -3  14  -1   30.50   13.20
   3  14   1   21.30   11.20
  -4 -14  -1   81.09   15.70
   4  14   1   86.09   15.30
  -4  14  -1   94.39   17.50
  -4  14  -1   86.89   16.80
   4  14   1   97.69   20.50
  -5 -14  -1   91.19   17.20
  -5  14  -1   90.09   17.90
   5  14   1   97.39   20.40
  -5  14  -1   66.89   16.80
   5  14   1  107.99   17.10
  -6 -14  -1  604.54   44.30
  -6  14  -1  567.14   43.90
   6  14   1  589.24   48.60
  -6  14  -1  554.34   45.60
  -7 -14  -1   16.80   16.50
  -7 -14  -1   14.00   14.20
   7  14   1   17.20   16.10
  -7  14  -1   15.20   13.20
  -8 -14  -1  214.98   26.80
  -8 -14  -1  210.98   28.80
   8  14   1  221.38   28.30
  -8  14  -1  263.37   26.30
  -9 -14  -1  150.58   24.40
  -9 -14  -1  115.79   21.90
   9  14   1   98.29   22.50
  -9  14  -1  124.39   20.00
 -10 -14  -1  -16.70   17.20
 -10 -14  -1  -24.10   15.00
  10  14   1  -12.50   17.00
 -10  14  -1    5.40   13.00
 -11 -14  -1    1.60   18.10
 -11 -14  -1    0.00   17.20
 -11  14  -1    9.60   13.30
  11  14   1   20.50   17.40
 -12 -14  -1  295.07   34.20
 -12 -14  -1  234.98   31.80
 -12  14  -1  280.87   27.10
  12  14   1  156.08   26.10
 -13 -14  -1   31.90   18.90
 -13 -14  -1   70.29   21.80
 -13  14  -1   43.90   15.50
  13  14   1   25.30   18.10
 -14 -14  -1  113.19   26.00
 -14 -14  -1   78.69   25.20
  14  14   1   69.19   21.90
 -14  14  -1   59.69   17.20
 -15 -14  -1  187.28   29.60
 -15 -14  -1  229.58   34.90
  15  14   1  283.97   32.70
 -16 -14  -1    3.40   19.80
 -16 -14  -1   19.50   22.20
  16  14   1    9.10   18.90
 -17 -14  -1   -3.90   25.00
 -17 -14  -1    2.50   21.20
  17  14   1   57.29   21.70
 -18 -14  -1   17.70   21.80
  18  14   1   34.00   22.10
 -17 -15   1   36.50   22.20
 -17 -15   1   29.40   26.50
  17  15  -1   67.69   22.50
 -16 -15   1   -3.00   23.50
 -16 -15   1   64.29   23.30
  16  15  -1   40.20   20.40
 -15 -15   1  -17.60   21.70
 -15 -15   1   32.60   19.90
  15  15  -1    8.70   18.70
 -14 -15   1   15.30   21.70
 -14 -15   1   20.00   18.90
  14  15  -1    5.70   18.40
 -13 -15   1  152.88   29.50
  13  15  -1  242.98   31.00
 -13  15   1  221.58   24.40
 -12 -15   1   35.50   21.30
  12  15  -1   -4.60   15.10
 -12  15   1   13.80   14.50
 -11 -15   1   94.39   24.30
 -11  15   1  137.29   19.90
  11  15  -1  113.89   26.00
 -10 -15   1  317.17   34.50
  10  15  -1  309.17   34.60
 -10  15   1  275.17   28.60
  -9 -15   1  -16.20   15.30
   9  15  -1  -30.40   16.70
  -9  15   1  -16.00   11.60
  -8 -15   1  234.18   28.30
   8  15  -1  204.28   28.40
  -8  15   1  254.57   26.80
  -8  15   1  255.17   27.30
  -7 -15   1  136.09   23.20
  -7  15   1  199.38   22.70
   7  15  -1  152.48   25.30
  -7  15   1  166.88   22.50
  -6 -15   1   21.50   16.00
   6  15  -1   25.70   17.30
  -6  15   1    5.90   13.20
  -6  15   1   34.00   14.60
  -5 -15   1  130.69   21.10
  -5  15   1  152.58   19.20
  -5  15   1  199.18   23.40
   5  15  -1  130.39   22.70
  -4 -15   1  659.23   47.40
   4  15  -1  681.73   52.99
  -4  15   1  591.44   43.10
   4  15  -1  623.74   47.80
  -4  15   1  541.95   46.10
  -3 -15   1   -9.20   14.70
   3  15  -1   -3.80   11.90
  -3  15   1   33.20   14.70
   3  15  -1   32.20   17.00
  -3  15   1   -4.30   10.10
  -2 -15   1  953.90   62.19
   2  15  -1  875.51   63.19
  -2  15   1  851.01   57.29
  -2  15   1  882.11   62.19
   2  15  -1  868.21   59.29
   1 -15  -1  111.19   16.70
  -1 -15   1   88.09   18.90
   1  15  -1   78.29   15.90
   1  15  -1   66.99   17.00
  -1  15   1   91.29   14.60
  -1  15   1   73.19   18.30
   0 -15   1   12.50   14.60
   0 -15  -1   -7.60   12.00
   0  15   1   -9.50   14.10
   0  15  -1   -4.30   11.50
   0  15   1   -7.60   10.10
   0  15  -1   -5.00   12.60
  -1 -15  -1   37.70   14.10
   1 -15   1   32.90   15.40
   1  15   1   32.10   16.70
  -1  15  -1    3.50   12.30
   1  15   1   27.80   11.80
  -1  15  -1    9.80   13.40
  -2 -15  -1 1012.70   65.39
  -2  15  -1  913.81   64.39
   2  15   1  980.10   68.69
  -2  15  -1  995.80   67.49
   2  15   1  979.60   63.39
  -3 -15  -1  -27.90   12.20
  -3  15  -1    8.00   13.30
   3  15   1  -15.10   10.40
   3  15   1    4.20   15.50
  -3  15  -1   17.50   14.10
  -4 -15  -1  630.14   45.20
  -4  15  -1  589.74   46.20
  -4  15  -1  639.84   45.80
   4  15   1  555.04   43.90
   4  15   1  575.24   47.70
  -5 -15  -1  191.08   24.60
   5  15   1  202.98   23.50
  -5  15  -1  274.67   26.40
   5  15   1  166.28   25.20
  -5  15  -1  184.28   24.70
  -6 -15  -1   22.30   15.00
  -6  15  -1   22.80   14.80
   6  15   1   53.09   19.90
  -7 -15  -1   92.69   19.80
  -7  15  -1   91.09   18.80
   7  15   1  147.49   24.50
  -8 -15  -1  217.48   28.60
  -8 -15  -1  281.97   30.10
  -8  15  -1  261.27   28.00
   8  15   1  260.07   32.50
  -9 -15  -1  -13.40   17.50
  -9 -15  -1    5.40   17.70
  -9  15  -1   12.70   13.90
   9  15   1   26.90   20.00
 -10 -15  -1  548.55   50.29
 -10 -15  -1  501.95   46.20
 -10  15  -1  529.95   43.80
  10  15   1  577.24   50.49
 -11 -15  -1   76.09   23.80
 -11 -15  -1  128.29   24.50
  11  15   1  140.09   24.20
 -11  15  -1  132.09   20.90
 -12 -15  -1   72.99   21.80
 -12 -15  -1   43.00   21.80
 -12  15  -1   40.00   16.60
  12  15   1   35.70   19.90
 -13 -15  -1  117.79   27.60
 -13 -15  -1  118.49   25.60
 -13  15  -1  117.89   21.10
  13  15   1  177.78   28.00
 -14 -15  -1   30.30   23.10
 -14 -15  -1   33.70   23.10
  14  15   1   42.90   20.80
 -15 -15  -1  -16.00   21.30
 -15 -15  -1    1.00   22.30
  15  15   1  -16.40   17.40
 -16 -15  -1  162.08   30.40
 -16 -15  -1  110.29   28.60
  16  15   1   97.69   25.60
 -17 -15  -1   20.90   25.10
 -17 -15  -1   78.99   26.40
  17  15   1   52.09   23.00
 -16 -16   1  -11.20   23.10
  16  16  -1    5.10   20.30
 -15 -16   1  234.98   36.00
  15  16  -1  202.08   31.70
 -14 -16   1   29.70   23.90
  14  16  -1   43.90   21.60
 -13 -16   1   -1.80   20.40
  13  16  -1   12.60   19.10
 -13  16   1   -1.70   15.10
 -12 -16   1   51.69   21.50
 -12  16   1   26.90   16.10
  12  16  -1   26.60   20.50
 -11 -16   1  159.58   28.10
  11  16  -1  151.78   26.40
 -11  16   1  201.18   24.20
 -10 -16   1    6.50   18.90
 -10  16   1   27.00   15.70
  10  16  -1    9.60   17.40
  -9 -16   1  273.47   32.50
  -9  16   1  344.37   32.10
   9  16  -1  270.17   34.80
  -8 -16   1  354.26   36.20
   8  16  -1  336.97   38.20
  -8  16   1  380.06   35.00
  -7 -16   1   46.60   18.30
   7  16  -1   77.29   22.40
  -7  16   1   46.60   16.40
  -7  16   1   45.30   16.40
  -6 -16   1  469.05   40.00
  -6  16   1  430.56   36.40
   6  16  -1  536.15   45.30
  -6  16   1  405.96   38.80
  -5 -16   1   92.29   21.30
  -5  16   1  125.89   21.20
   5  16  -1  179.18   25.70
  -5  16   1  145.09   18.60
  -4 -16   1  177.88   25.70
  -4  16   1  189.58   21.30
   4  16  -1  222.18   29.00
  -4  16   1  215.48   26.30
  -3 -16   1  198.68   25.80
  -3  16   1  190.18   20.40
   3  16  -1  229.78   29.60
  -3  16   1  150.18   23.10
  -2 -16   1  353.96   33.80
  -2  16   1  345.77   35.00
   2  16  -1  341.57   31.60
   2  16  -1  375.36   36.90
  -2  16   1  311.17   28.00
  -1 -16   1   30.80   16.90
   1 -16  -1   17.50   12.40
   1  16  -1  -16.60   11.40
   1  16  -1    0.50   14.10
  -1  16   1   20.50   11.50
  -1  16   1   20.30   17.10
   0 -16   1  855.01   61.69
   0 -16  -1  882.11   59.19
   0  16  -1  940.21   60.09
   0  16  -1  879.91   62.69
   0  16   1  848.12   58.09
   0  16   1  853.81   63.79
  -1 -16  -1    7.20   14.40
   1 -16   1    4.80   14.10
   1  16   1  -11.50   16.60
  -1  16  -1    0.60   12.20
   1  16   1   16.00   11.10
  -1  16  -1   26.90   16.70
  -2 -16  -1  347.87   31.50
   2  16   1  336.37   29.90
   2  16   1  440.66   39.30
  -2  16  -1  339.87   35.00
  -2  16  -1  330.47   31.00
  -3 -16  -1   34.60   16.30
  -3  16  -1   25.20   14.30
  -3  16  -1   11.90   15.70
   3  16   1    4.10   17.80
   3  16   1   26.60   13.30
  -4 -16  -1  248.28   27.40
  -4  16  -1  263.87   27.50
   4  16   1  318.37   34.00
   4  16   1  261.77   27.30
  -4  16  -1  255.57   29.00
  -5 -16  -1   53.19   16.70
  -5  16  -1   56.89   17.80
   5  16   1   71.19   19.70
  -6 -16  -1  649.74   49.30
   6  16   1  714.73   53.49
  -6  16  -1  617.74   49.90
  -7 -16  -1  111.29   20.80
   7  16   1   80.99   23.20
  -7  16  -1  110.39   20.40
  -8 -16  -1  372.46   36.10
   8  16   1  347.47   37.60
  -8  16  -1  393.16   36.00
  -9 -16  -1  163.68   25.80
   9  16   1  137.99   26.60
  -9  16  -1  211.28   25.90
 -10 -16  -1    6.00   18.10
 -10 -16  -1   27.90   18.30
  10  16   1   18.90   19.10
 -10  16  -1   -1.20   15.00
 -11 -16  -1   27.00   20.90
 -11 -16  -1   48.70   24.20
  11  16   1   28.30   20.80
 -11  16  -1   80.39   18.90
 -12 -16  -1  198.28   30.60
 -12 -16  -1  150.58   27.20
 -12  16  -1  147.19   24.30
  12  16   1  178.48   30.30
 -13 -16  -1   22.70   21.90
 -13 -16  -1   -3.20   20.30
 -13  16  -1   15.30   16.90
  13  16   1   18.00   20.20
 -14 -16  -1   84.49   26.40
 -14 -16  -1   83.79   26.10
  14  16   1   64.09   23.00
 -15 -16  -1  151.18   31.60
 -15 -16  -1   87.89   27.40
  15  16   1  157.48   28.60
 -16 -16  -1  -10.80   24.10
 -16 -16  -1   10.80   23.40
  16  16   1   -9.60   20.30
 -15 -17   1  -29.60   22.30
  15  17  -1   10.90   21.60
 -14 -17   1   67.09   27.30
  14  17  -1   55.29   22.60
 -13 -17   1  321.87   40.80
  13  17  -1  317.87   38.40
 -12 -17   1   34.80   21.50
 -12  17   1   27.90   17.80
  12  17  -1   -0.30   20.00
 -11 -17   1  208.48   31.30
 -11  17   1  201.88   26.40
  11  17  -1  200.88   31.70
 -10 -17   1  203.78   30.70
  10  17  -1  217.58   31.50
 -10  17   1  201.18   26.60
  -9 -17   1  -23.40   16.70
   9  17  -1    7.20   17.60
  -9  17   1  -36.70   13.60
  -8 -17   1  335.67   36.20
   8  17  -1  371.46   40.60
  -8  17   1  371.36   35.90
  -7 -17   1  219.18   28.00
  -7  17   1  216.28   26.90
   7  17  -1  158.98   29.30
  -6 -17   1    8.80   17.60
  -6  17   1   30.20   16.60
   6  17  -1  -15.60   17.90
  -5 -17   1  113.59   21.90
  -5  17   1  141.49   22.40
   5  17  -1  116.49   23.90
  -4 -17   1  535.45   45.10
  -4  17   1  500.95   45.40
   4  17  -1  579.84   49.99
  -3 -17   1    1.50   16.80
   3  17  -1    8.10   18.50
  -3  17   1   -3.30   19.00
  -3  17   1    0.10   15.60
  -2 -17   1  514.45   43.40
  -2  17   1  481.75   44.60
   2  17  -1  517.25   45.30
  -2  17   1  473.55   37.60
  -1 -17   1    1.80   16.30
  -1  17   1    8.50   11.90
   1  17  -1  -22.60   16.90
  -1  17   1   30.60   18.40
   0 -17  -1  -12.10   12.30
   0 -17   1   -0.20   15.40
   0  17  -1  -16.00   16.10
   0  17  -1    6.70   15.10
   0  17   1   16.80   18.10
   0  17   1   -1.50   11.50
  -1 -17  -1    6.20   13.40
   1 -17   1    0.10   14.20
   1  17   1    1.20   11.10
   1  17   1   17.70   18.70
  -1  17  -1    2.80   13.40
  -1  17  -1   -1.60   16.70
  -2 -17  -1  698.63   49.60
   2  17   1  689.13   54.99
   2  17   1  658.03   47.80
  -2  17  -1  641.04   51.19
  -2  17  -1  640.94   51.39
  -3 -17  -1  -23.00   14.10
  -3  17  -1   -4.50   15.60
   3  17   1    2.40   18.00
   3  17   1  -14.60   12.00
  -4 -17  -1  533.95   42.40
   4  17   1  481.15   45.90
  -4  17  -1  483.85   43.80
  -5 -17  -1   57.69   16.60
  -5  17  -1   49.00   18.60
   5  17   1   57.89   22.10
  -6 -17  -1  -20.70   14.20
  -6  17  -1   28.80   17.50
   6  17   1   29.40   19.70
  -7 -17  -1   97.99   20.50
  -7  17  -1  118.29   21.90
   7  17   1   66.89   21.30
  -8 -17  -1  237.58   30.20
  -8  17  -1  321.27   33.10
   8  17   1  294.57   37.10
  -9 -17  -1    5.30   18.10
   9  17   1    2.40   16.60
  -9  17  -1  -36.80   15.80
 -10 -17  -1  245.38   31.70
 -10  17  -1  229.48   28.90
  10  17   1  228.58   32.60
 -11 -17  -1  173.98   28.00
 -11  17  -1  146.49   24.60
  11  17   1  173.98   29.50
 -12 -17  -1   -2.50   21.00
  12  17   1   20.00   21.60
 -12  17  -1    1.40   17.00
 -13 -17  -1  155.08   30.00
  13  17   1  122.89   28.70
 -14 -17  -1   77.49   28.00
 -14 -17  -1   19.80   24.20
  14  17   1   60.49   23.30
 -15 -17  -1    1.10   24.60
 -15 -17  -1   28.40   25.90
  15  17   1   19.70   22.20
 -14 -18   1   81.99   30.00
  14  18  -1  109.49   28.00
 -13 -18   1   -6.30   24.60
  13  18  -1   13.30   22.80
 -12 -18   1  126.79   28.60
  12  18  -1   95.19   28.00
 -12  18   1   81.49   21.50
 -11 -18   1  190.88   31.60
  11  18  -1  221.18   33.30
 -11  18   1  200.58   27.50
 -10 -18   1   15.00   21.20
  10  18  -1   25.70   21.30
 -10  18   1    7.90   16.40
  -9 -18   1  207.28   31.10
   9  18  -1  214.58   32.00
  -9  18   1  291.97   31.50
  -8 -18   1  163.78   27.40
  -8  18   1  136.09   24.20
   8  18  -1  163.68   30.20
  -7 -18   1   -4.10   18.30
   7  18  -1   20.00   21.00
  -7  18   1    4.50   15.90
  -6 -18   1  425.96   41.00
  -6  18   1  408.06   41.20
   6  18  -1  525.95   47.20
  -5 -18   1   28.70   19.30
  -5  18   1   60.39   19.10
   5  18  -1   33.70   21.10
  -4 -18   1   33.00   19.20
   4  18  -1   14.60   18.70
  -4  18   1   37.10   18.40
  -3 -18   1   82.39   20.30
   3  18  -1   75.09   21.70
  -3  18   1  125.09   23.30
  -2 -18   1  347.77   34.70
   2  18  -1  365.76   37.90
  -2  18   1  339.07   37.40
  -1 -18   1   17.80   16.20
  -1  18   1    5.20   18.50
   1  18  -1   76.29   22.20
   0 -18   1  688.73   55.29
   0 -18  -1  818.02   53.79
   0  18   1  737.73   58.39
   0  18  -1  794.62   60.29
  -1 -18  -1   51.79   15.70
   1  18   1   12.50   19.40
  -1  18  -1   40.10   20.30
  -2 -18  -1  172.98   24.20
  -2  18  -1  222.18   29.10
   2  18   1  256.77   32.20
  -3 -18  -1    6.80   15.80
  -3  18  -1    4.50   15.30
   3  18   1   12.20   20.00
  -4 -18  -1  155.48   22.80
  -4  18  -1  142.09   25.40
   4  18   1  206.58   29.40
  -5 -18  -1   28.20   16.50
  -5  18  -1   -8.80   16.40
   5  18   1   23.60   21.40
  -6 -18  -1  455.65   39.90
  -6  18  -1  464.65   42.80
   6  18   1  400.96   44.00
  -7 -18  -1   33.80   17.30
   7  18   1   24.10   21.60
  -7  18  -1   11.00   16.90
  -8 -18  -1  188.08   26.80
   8  18   1  153.78   28.40
  -8  18  -1  162.08   26.70
  -9 -18  -1  156.18   25.40
   9  18   1  163.68   30.80
  -9  18  -1  171.58   26.90
 -10 -18  -1   24.20   20.50
  10  18   1   67.89   24.10
 -10  18  -1   69.49   21.50
 -11 -18  -1   82.69   24.80
 -11  18  -1  102.29   23.60
  11  18   1  168.58   30.50
 -12 -18  -1  270.37   35.90
 -12  18  -1  280.97   33.60
  12  18   1  240.28   36.00
 -13 -18  -1    7.30   23.80
  13  18   1    3.60   22.50
 -13 -19   1  151.18   32.80
  13  19  -1  230.38   35.90
 -12 -19   1   23.30   24.50
  12  19  -1   34.30   22.80
 -11 -19   1   70.99   25.90
 -11  19   1  112.99   24.20
  11  19  -1  172.58   31.30
 -10 -19   1  173.08   30.90
  10  19  -1  248.78   36.10
 -10  19   1  195.78   29.20
  -9 -19   1    8.40   21.20
  -9  19   1   47.90   20.00
   9  19  -1   12.00   20.40
  -8 -19   1  206.18   29.80
  -8  19   1  211.38   29.30
   8  19  -1  169.68   31.10
  -7 -19   1   68.49   23.30
  -7  19   1  120.89   24.20
   7  19  -1  151.88   29.70
  -6 -19   1   17.00   19.80
  -6  19   1   55.99   20.90
   6  19  -1   25.00   20.30
  -5 -19   1   26.40   19.30
   5  19  -1   68.29   25.10
  -5  19   1   23.10   18.20
  -4 -19   1  722.13   57.59
   4  19  -1  801.62   65.19
  -4  19   1  724.73   58.29
  -3 -19   1    5.60   17.70
  -3  19   1  -26.00   16.10
   3  19  -1    6.80   19.90
  -2 -19   1  550.84   47.50
   2  19  -1  615.94   54.69
  -2  19   1  582.54   52.39
  -1 -19   1    3.40   14.70
   1  19  -1   -2.80   17.60
  -1  19   1   -2.70   18.40
   0 -19   1    8.70   14.80
   0 -19  -1   13.10   13.40
   0  19   1    1.60   17.00
   0  19  -1   13.80   19.40
  -1 -19  -1   11.50   13.80
  -1  19  -1   23.90   18.50
   1  19   1   -4.30   19.70
  -2 -19  -1  663.73   52.89
   2  19   1  802.52   63.59
  -2  19  -1  726.33   58.29
  -3 -19  -1   23.30   16.40
   3  19   1   35.50   21.80
  -3  19  -1  -17.10   17.20
  -4 -19  -1  665.63   52.79
  -4  19  -1  736.93   57.39
   4  19   1  678.73   60.29
  -5 -19  -1  -23.40   16.40
  -5  19  -1   13.90   18.70
   5  19   1   -2.80   21.30
  -6 -19  -1   40.90   18.90
   6  19   1   16.40   20.10
  -6  19  -1   17.90   19.70
  -7 -19  -1   93.79   22.20
  -7  19  -1   95.19   23.50
   7  19   1  174.88   30.30
  -8 -19  -1  327.67   34.90
  -8  19  -1  249.08   33.80
   8  19   1  346.87   40.80
  -9 -19  -1  -10.20   18.60
  -9  19  -1    0.60   19.20
   9  19   1   -9.70   18.70
 -10 -19  -1  445.06   44.90
 -10  19  -1  471.45   45.30
  10  19   1  507.15   50.99
 -11 -19  -1  115.99   27.10
  11  19   1   69.99   26.80
 -11  19  -1  126.09   25.10
 -12 -19  -1   41.00   24.40
  12  19   1   21.20   23.40
 -11 -20   1  125.89   30.70
 -11  20   1   84.69   34.20
  11  20  -1   85.29   30.80
 -10 -20   1   37.60   25.20
  10  20  -1   47.40   27.00
 -10  20   1   61.79   24.00
  -9 -20   1  171.88   29.30
   9  20  -1  174.88   32.60
  -9  20   1  190.88   29.60
  -8 -20   1  170.58   28.90
   8  20  -1  170.58   30.30
  -8  20   1  152.38   28.00
  -7 -20   1    9.30   21.00
  -7  20   1   27.60   19.60
   7  20  -1    4.90   19.10
  -6 -20   1  617.44   54.19
   6  20  -1  638.44   58.89
  -6  20   1  640.84   55.69
  -5 -20   1   10.10   19.60
   5  20  -1    8.60   19.90
  -5  20   1   -5.60   18.40
  -4 -20   1  118.29   24.50
   4  20  -1  110.19   27.60
  -4  20   1  108.99   25.40
  -3 -20   1   -8.00   17.70
   3  20  -1    7.80   21.80
  -3  20   1   38.10   21.80
  -2 -20   1  243.18   28.80
  -2  20   1  263.17   33.50
   2  20  -1  165.08   30.10
  -1 -20   1   12.60   16.60
  -1  20   1   -4.50   19.80
   1  20  -1   29.10   22.30
   0 -20   1  820.22   60.09
   0  20   1  867.61   65.29
   0  20  -1  833.82   66.69
   1  20   1  -19.40   19.80
  -1  20  -1  -43.00   17.60
   2  20   1  239.48   34.80
  -2  20  -1  263.67   35.90
  -3  20  -1  -16.90   20.10
   3  20   1   17.60   21.70
  -4  20  -1  108.09   24.80
   4  20   1   69.79   25.40
  -5  20  -1   30.10   20.60
   5  20   1   30.80   21.20
   6  20   1  344.67   40.80
  -6  20  -1  353.96   39.70
  -7  20  -1  -20.40   18.70
   7  20   1  -11.80   19.00
   8  20   1  125.19   28.30
  -8  20  -1  185.88   30.10
  -9  20  -1   61.79   23.90
   9  20   1  117.49   30.40
 -10  20  -1   33.30   23.20
  10  20   1   54.49   26.50
  -9  21   1   13.40   21.80
   9  21  -1   78.79   28.20
   8  21  -1  171.88   33.10
  -8  21   1  167.78   30.50
  -7  21   1  191.88   31.00
   7  21  -1   77.79   29.40
   6  21  -1   45.60   26.60
  -6  21   1   57.49   23.40
   5  21  -1   21.60   23.90
  -5  21   1   54.39   23.30
   4  21  -1  564.74   55.19
  -4  21   1  560.34   53.09
   3  21  -1   25.30   22.90
  -3  21   1   14.10   20.30
   2  21  -1  505.45   51.29
  -2  21   1  508.45   50.89
   1  21  -1  -16.50   18.90
  -1  21   1   48.20   23.40
   0  21  -1   70.79   24.90
   0  21   1   25.20   19.80
   1  21   1    3.10   22.70
  -1  21  -1    2.10   20.90
  -2  21  -1  535.35   52.49
   2  21   1  584.04   54.59
   3  21   1   -5.80   22.40
  -3  21  -1   13.90   20.80
   4  21   1  802.22   66.59
  -4  21  -1  637.04   60.29
   5  21   1   71.09   25.50
  -5  21  -1   72.99   23.50
   6  21   1   56.99   27.60
  -6  21  -1   29.90   22.30
  -7  21  -1   -4.30   21.30
   7  21   1   55.49   26.60
  -8  21  -1  244.28   36.30
   8  21   1  312.77   42.30
   6  22  -1  519.15   53.49
  -6  22   1  499.55   50.69
  -5  22   1  110.29   28.70
   5  22  -1  136.19   32.80
  -4  22   1  100.69   28.00
   4  22  -1  143.99   33.60
   3  22  -1   56.19   29.60
  -3  22   1   49.00   24.70
  -2  22   1  162.68   31.00
   2  22  -1  134.89   31.00
   1  22  -1  -11.50   23.10
  -1  22   1  -49.90   19.70
   0  22   1  633.64   57.19
   0  22  -1  529.95   54.79
   1  22   1  -30.90   22.50
  -1  22  -1  -13.70   21.80
   2  22   1  166.48   33.30
  -2  22  -1  121.29   29.80
   3  22   1   21.70   25.80
  -3  22  -1   16.30   22.90
  -4  22  -1   91.29   27.40
   4  22   1  132.79   32.10
   5  22   1    9.20   24.60
  -5  22  -1   19.60   23.20
  -6  22  -1  649.83   60.69
   6  22   1  640.84   63.39
  23   0  -2  161.18   34.40
 -23   0   2  160.88   34.70
 -22   0   2    0.40   21.50
  22   0  -2    6.60   23.10
  21   0  -2  378.86   44.30
 -21   0   2  313.27   40.90
 -20   0   2   22.40   19.40
  20   0  -2    8.70   22.40
 -20   0   2   -0.50   12.30
  19   0  -2  106.89   25.70
 -19   0   2  116.79   28.50
 -19   0   2  107.29   16.40
 -18   0   2   95.39   25.90
 -18   0   2   96.99   15.40
  18   0  -2  150.58   26.20
  17   0  -2  160.68   27.40
 -17   0   2   98.79   25.00
 -17   0   2  168.68   17.30
  16   0  -2   30.50   18.10
 -16   0   2   32.40   17.80
 -16   0   2   21.40    9.50
  15   0  -2  847.62   60.59
 -15   0   2  791.72   50.89
 -15   0   2  768.82   59.39
 -14   0   2  272.47   21.50
 -14   0   2  283.57   31.00
  14   0  -2  278.37   30.60
 -13   0   2  120.99   12.70
  13   0  -2  129.19   22.20
 -13   0   2  142.89   20.60
  12   0  -2 1080.49   70.49
 -12   0   2 1062.49   64.29
 -12   0   2 1032.80   70.69
 -11   0   2 1209.18   76.89
 -11   0   2 1198.38   71.49
 -11   0   2 1234.08   78.29
  11   0  -2 1168.58   76.99
 -11   0   2 1173.28   71.39
 -10   0   2  531.75   42.60
 -10   0   2  609.84   37.10
  10   0  -2  582.34   43.60
 -10   0   2  590.34   37.00
 -10   0   2  644.84   43.80
  -9   0   2 1305.07   72.99
  -9   0   2 1210.78   77.49
  -9   0   2 1223.88   72.79
   9   0  -2 1078.49   77.09
  -9   0   2 1287.67   78.29
  -8   0   2  471.05   30.20
  -8   0   2  538.35   30.40
  -8   0   2  458.05   34.70
  -8   0   2  515.65   36.10
   8   0  -2  421.06   35.00
  -7   0   2   37.60   10.00
  -7   0   2   18.40    8.40
  -7   0   2   31.20    5.00
  -7   0   2   31.00    5.00
   7   0  -2   24.20   10.60
  -6   0   2 5372.36  298.67
   6   0  -2 5140.09  298.67
  -6   0   2 4929.81  295.37
  -6   0   2 5213.18  298.67
  -6   0   2 5013.20  295.37
  -5   0   2 1216.18   77.69
  -5   0   2 1303.47   74.89
  -5   0   2 1298.57   78.09
   5   0  -2 1188.38   77.79
  -5   0   2 1379.16   74.99
  -4   0   2 3118.99  180.68
   4   0  -2 3118.39  182.98
  -4   0   2 3232.08  180.58
   4   0  -2 2967.60  182.48
  -4   0   2 3074.59  182.78
  -4   0   2 3255.27  182.88
   2   0  -2 2323.67  134.39
   1   0  -2   -0.30    1.20
   1   0  -2    2.10    2.10
   1   0  -2   -0.40    2.00
  -1   0   2    0.30    1.60
  -1   0   2   -0.90    2.20
  -1   0   2   -0.50    1.30
   1   0   2  509.65   29.70
   2   0   2 3871.31  204.08
   2   0   2 3009.40  204.58
  -2   0  -2 3700.03  205.08
  -3   0  -2  102.99   10.80
   3   0   2  113.29   10.50
   3   0   2  111.69    9.70
  -4   0  -2 1356.36   84.09
   4   0   2 1441.56   83.89
   4   0   2 1442.96   83.99
  -5   0  -2  382.16   30.30
   5   0   2  459.55   30.60
   5   0   2  536.35   30.40
   6   0   2 7719.53  471.65
  -6   0  -2 8278.07  472.55
   6   0   2 8512.85  472.95
   7   0   2  248.08   20.90
   7   0   2  197.38   17.30
  -7   0  -2  256.27   19.90
   8   0   2 1758.62  103.59
  -8   0  -2 1810.22  105.29
   8   0   2 1679.23  105.99
   9   0   2  765.02   49.60
   9   0   2  796.82   49.90
  -9   0  -2  854.81   52.39
   9   0   2  900.71   54.29
 -10   0  -2   88.19   12.60
  10   0   2   90.89   15.60
  10   0   2   77.59    9.00
  10   0   2   98.29    9.80
  11   0   2  164.48   13.20
  11   0   2  158.68   19.60
 -11   0  -2  171.58   17.40
  11   0   2  152.08   12.60
 -12   0  -2 1913.91  114.99
  12   0   2 1951.20  110.59
  12   0   2 1775.72  117.09
 -13   0  -2    1.50   10.40
  13   0   2   19.80   14.10
  14   0   2  350.36   35.70
 -14   0  -2  410.56   32.80
 -15   0  -2  477.65   37.70
  15   0   2  519.45   44.20
 -16   0  -2   -0.30   12.10
  16   0   2   31.10   17.50
  17   0   2  211.38   28.40
 -17   0  -2  212.58   24.00
 -18   0  -2   79.19   17.50
  18   0   2  106.99   24.00
 -19   0  -2    4.70   13.90
  19   0   2   -7.20   19.50
 -20   0  -2   66.99   17.90
  20   0   2   97.89   26.40
 -21   0  -2  205.98   34.30
  21   0   2  210.08   34.10
  22   0   2   20.00   28.00
 -22   0  -2   -8.70   23.40
 -23  -1   2   37.90   24.50
  23  -1  -2   64.49   28.60
 -23   1   2   59.59   25.40
  23   1  -2   68.09   28.90
  22  -1  -2   -9.60   26.40
 -22  -1   2  -26.50   20.00
  22   1  -2   31.70   23.50
 -22   1   2   47.10   26.00
 -21  -1   2   32.50   22.20
  21  -1  -2   49.70   26.30
 -21   1   2   38.00   24.50
  21   1  -2   65.99   24.70
  20  -1  -2   24.30   23.40
 -20  -1   2   13.50   23.10
 -20  -1   2   -2.10   11.80
 -20   1   2   33.70   21.60
  20   1  -2   11.40   20.20
  19  -1  -2  535.55   49.70
 -19  -1   2  514.35   37.30
 -19  -1   2  489.15   48.90
  19   1  -2  457.35   46.90
 -19   1   2  477.75   35.30
 -19   1   2  381.46   45.00
  18  -1  -2   22.30   22.00
 -18  -1   2    1.70   17.80
 -18  -1   2   25.80   12.60
 -18   1   2  -21.50   15.70
  18   1  -2  -26.70   16.60
 -18   1   2   34.30   10.50
 -17  -1   2  360.66   28.60
 -17  -1   2  324.77   37.00
  17  -1  -2  331.47   38.30
  17   1  -2  324.37   36.90
 -17   1   2  308.07   36.30
 -17   1   2  350.66   26.90
 -16  -1   2  321.77   35.40
 -16  -1   2  333.07   26.90
  16  -1  -2  367.06   37.00
  16   1  -2  331.47   36.00
 -16   1   2  310.97   25.20
 -16   1   2  339.27   36.50
  15  -1  -2   94.39   22.40
 -15  -1   2  101.49   21.30
 -15  -1   2   95.99   13.20
 -15   1   2  106.89   12.40
  15   1  -2  106.79   21.40
 -15   1   2  100.49   21.90
 -14  -1   2  145.19   22.90
  14  -1  -2  151.18   23.40
 -14  -1   2  133.49   14.80
 -14   1   2  129.19   13.50
 -14   1   2  133.79   21.80
  14   1  -2  213.28   26.30
  13  -1  -2 1740.43  110.69
 -13  -1   2 1720.43  110.79
 -13  -1   2 1797.12  104.39
 -13   1   2 1714.73  103.19
  13   1  -2 1720.53  110.49
  12  -1  -2   55.69   15.40
 -12  -1   2   75.39   10.10
 -12  -1   2   61.49   15.60
 -12   1   2   45.40   16.00
 -12   1   2   57.89    8.10
  12   1  -2   42.20   16.00
 -11  -1   2 1041.60   68.59
  11  -1  -2 1141.69   74.79
 -11  -1   2 1129.49   68.79
 -11  -1   2 1157.88   75.29
 -11   1   2 1180.68   73.89
  11   1  -2 1130.59   73.99
 -11   1   2 1201.18   67.89
 -10  -1   2 1108.49   70.19
 -10  -1   2 1027.40   64.59
 -10  -1   2  979.40   64.39
  10  -1  -2 1046.10   70.19
 -10   1   2 1121.29   69.49
 -10   1   2 1088.29   63.39
  10   1  -2 1094.49   69.59
 -10   1   2 1121.59   63.59
  -9  -1   2  525.25   36.00
  -9  -1   2  466.75   28.60
  -9  -1   2  415.96   28.50
   9  -1  -2  436.26   36.10
  -9   1   2  417.06   26.70
  -9   1   2  474.35   27.10
  -9   1   2  361.06   32.50
   9   1  -2  361.96   32.70
  -8  -1   2  822.02   51.09
  -8  -1   2  944.61   56.19
   8  -1  -2  821.52   55.19
  -8  -1   2  824.72   51.09
  -8   1   2  937.51   55.99
  -8   1   2  877.31   49.70
   8   1  -2  835.02   55.79
  -8   1   2  822.12   49.40
   8   1  -2  806.92   49.20
   7  -1  -2 1624.94   92.99
  -7  -1   2 1374.46   88.99
  -7  -1   2 1568.14   92.79
  -7  -1   2 1588.04   89.19
  -7   1   2 1618.64   92.69
   7   1  -2 1462.65   92.49
   7   1  -2 1453.55   87.99
   6  -1  -2 1166.08   74.89
  -6  -1   2 1280.87   72.09
  -6  -1   2 1367.66   72.09
  -6  -1   2 1217.38   74.89
   6   1  -2 1181.88   71.19
  -6   1   2 1206.68   74.49
   6   1  -2 1187.38   71.19
   6   1  -2 1097.79   74.49
  -5  -1   2 1011.30   62.39
  -5  -1   2 1027.50   60.09
   5  -1  -2  965.80   62.79
  -5  -1   2  984.10   59.89
   5   1  -2 1085.09   59.59
   5   1  -2  965.70   62.29
  -5   1   2  982.40   62.19
   5   1  -2 1029.70   59.59
   5   1  -2 1036.80   62.49
  -4  -1   2 5284.87  297.97
   4  -1  -2 4665.73  299.47
  -4  -1   2 5367.86  299.67
  -4  -1   2 5027.20  298.07
   4   1  -2 4889.61  299.47
   4   1  -2 4846.02  299.37
   4   1  -2 5431.36  297.87
  -4   1   2 5244.78  299.27
   4   1  -2 5629.64  297.77
  -4   1   2 5162.28  299.67
   3  -1  -2   86.59    9.60
  -3  -1   2   83.79    7.10
  -3  -1   2   70.99    7.00
  -3  -1   2   85.19    9.40
  -3   1   2   91.19    8.40
   3   1  -2   84.19    7.30
   3   1  -2   56.19    7.90
   3   1  -2   93.59    9.40
   3   1  -2   62.39    6.20
   2  -1  -2 8996.90  542.05
   2  -1  -2 9215.78  542.15
  -2  -1   2 9588.94  545.65
   2   1  -2 9270.37  541.55
  -2   1   2 9999.00  544.45
   0  -1   2    9.60    4.20
   0  -1   2    2.20    1.90
   0  -1  -2    6.20    2.80
   0   1  -2   16.30    3.80
   0   1   2    0.70    1.90
   0   1  -2    1.50    2.20
  -1  -1  -2   98.49    8.70
  -1   1  -2  108.19    8.80
   2  -1   2 1863.91  103.09
   2  -1   2 1831.12  103.59
  -2  -1  -2 1812.32  104.09
   2   1   2 1765.92  103.89
  -2   1  -2 1620.14  103.59
  -2   1  -2 1724.93  102.99
   3  -1   2   22.60    6.00
   3  -1   2   21.70    5.60
  -3  -1  -2   21.80    7.10
  -3   1  -2   20.90    5.70
   3   1   2   12.50    6.40
  -3   1  -2   18.60    6.20
   4  -1   2 5408.56  306.77
  -4  -1  -2 5184.28  307.47
   4  -1   2 5265.97  307.27
  -4   1  -2 5453.15  307.27
  -4   1  -2 4931.21  307.07
   4   1   2 5582.34  307.57
   5  -1   2   32.60    6.50
  -5  -1  -2   33.70    8.60
   5  -1   2   31.40    8.30
  -5   1  -2   30.20    8.30
  -5   1  -2   41.80    8.50
   5   1   2   41.50    8.80
   5   1   2   34.00    8.30
   6  -1   2    2.20    8.00
  -6  -1  -2    8.00    7.70
   6  -1   2    4.40    5.40
  -6   1  -2   -0.50    7.70
  -6   1  -2    0.60    7.70
   6   1   2    1.50    8.10
   6   1   2    7.00    7.70
   7  -1   2  210.98   20.10
   7  -1   2  212.18   16.70
  -7  -1  -2  221.28   19.20
   7   1   2  263.27   19.50
  -7   1  -2  273.07   21.40
  -7   1  -2  228.58   19.30
   7   1   2  234.18   21.20
  -8  -1  -2 2570.54  150.48
   8  -1   2 2476.25  148.09
   8  -1   2 2697.43  151.78
   8   1   2 2451.95  151.18
   8   1   2 2499.45  149.69
   8   1   2 2691.83  149.39
  -8   1  -2 2564.54  151.18
  -8   1  -2 2408.76  150.08
   9  -1   2  142.59   17.00
  -9  -1  -2  130.89   14.80
   9  -1   2  124.09   10.30
   9  -1   2  113.99   10.00
   9   1   2  109.09   11.90
   9   1   2  126.59   13.20
  -9   1  -2  127.99   14.40
   9   1   2   92.79   15.40
  -9   1  -2  141.09   16.10
  10  -1   2 2772.42  157.28
  10  -1   2 2533.85  151.48
 -10  -1  -2 2996.40  155.98
  10   1   2 2581.54  156.88
 -10   1  -2 2484.25  154.78
  10   1   2 2608.74  153.58
 -10   1  -2 2525.65  156.28
  10   1   2 2498.05  153.18
  11  -1   2  488.35   37.30
 -11  -1  -2  498.45   35.00
  11   1   2  444.56   31.30
 -11   1  -2  479.05   34.60
  11   1   2  500.15   32.00
  11   1   2  500.45   37.50
  12  -1   2  116.69   18.20
 -12  -1  -2   76.29   13.80
  12   1   2  106.99   10.90
 -12   1  -2   95.29   13.90
  12   1   2   71.59   16.00
  12   1   2   92.09   10.50
 -13  -1  -2  613.04   43.70
  13  -1   2  526.55   46.30
  13   1   2  647.94   39.20
  13   1   2  688.93   39.70
 -13   1  -2  620.74   43.80
  13   1   2  604.94   46.00
 -14  -1  -2  276.77   25.20
  14  -1   2  299.27   30.20
  14   1   2  243.28   28.40
 -14   1  -2  292.67   24.90
  14   1   2  240.98   16.80
 -15  -1  -2   79.49   15.30
  15  -1   2   95.99   21.20
 -15   1  -2   85.79   16.30
  15   1   2   96.99   21.10
 -16  -1  -2  343.27   31.10
  16  -1   2  262.17   33.40
  16   1   2  379.36   37.10
 -16   1  -2  366.76   31.10
  17  -1   2  184.78   27.30
 -17  -1  -2  178.58   21.80
  17   1   2  157.28   26.20
 -17   1  -2  150.18   20.40
 -18  -1  -2  117.89   19.70
  18  -1   2  102.79   24.40
  18   1   2   84.79   24.00
 -18   1  -2  112.99   18.90
 -19  -1  -2  469.35   39.40
  19  -1   2  469.65   46.90
 -19  -1  -2  397.66   46.90
 -19   1  -2  432.16   37.80
  19   1   2  469.15   46.20
  20  -1   2   -1.90   20.90
 -20  -1  -2  -11.10   19.80
 -20  -1  -2   -7.00   15.00
  20   1   2   -2.30   20.70
  21  -1   2   18.10   24.30
 -21  -1  -2   24.40   25.50
  21   1   2   35.90   24.40
  22  -1   2    4.90   26.20
 -22  -1  -2   15.30   25.80
  22   1   2   19.10   25.50
 -22   1  -2   13.20   26.30
  23  -2  -2  171.08   34.30
 -23  -2   2  107.09   30.40
 -23   2   2  137.19   33.80
  23   2  -2  114.99   32.70
  22  -2  -2   26.90   27.20
 -22  -2   2   28.60   22.60
  22   2  -2  -14.70   23.80
 -22   2   2   15.10   21.30
  21  -2  -2  297.27   40.80
 -21  -2   2  293.17   32.00
 -21  -2   2  336.97   42.60
 -21   2   2  271.47   40.40
  21   2  -2  340.07   41.40
 -20  -2   2   -4.50   12.10
 -20  -2   2    8.50   19.90
  20  -2  -2    4.20   20.70
  20   2  -2   27.40   24.30
 -20   2   2   -5.30   22.70
  19  -2  -2   25.40   21.70
 -19  -2   2   24.90   21.70
 -19  -2   2   25.40   13.20
  19   2  -2   13.10   20.20
 -19   2   2    3.50   17.50
 -19   2   2   22.70   10.80
  18  -2  -2   21.00   20.30
 -18  -2   2   48.50   13.60
 -18  -2   2   83.49   23.70
  18   2  -2   35.90   19.90
 -18   2   2   38.50   10.40
 -18   2   2   35.20   19.50
 -17  -2   2  552.44   36.60
 -17  -2   2  474.45   45.80
  17  -2  -2  447.76   46.30
  17   2  -2  414.36   45.20
 -17   2   2  389.96   42.80
 -17   2   2  496.65   33.80
 -16  -2   2    2.80   16.90
  16  -2  -2   19.60   16.90
 -16  -2   2    7.30   10.00
 -16   2   2    2.50   15.10
 -16   2   2    3.40    7.60
  16   2  -2   -6.40   15.80
  15  -2  -2 1283.47   84.19
 -15  -2   2 1187.08   76.79
 -15  -2   2 1157.98   83.59
  15   2  -2 1230.68   84.29
 -15   2   2 1301.37   75.19
 -14  -2   2  160.48   24.80
 -14  -2   2  202.38   19.00
  14  -2  -2  198.18   25.80
  14   2  -2  166.18   24.00
 -14   2   2  212.98   16.50
  13  -2  -2   96.99   19.20
 -13  -2   2  119.39   21.30
 -13  -2   2  111.29   13.30
 -13   2   2  112.99   11.10
  13   2  -2   97.59   18.80
 -12  -2   2 1087.49   78.19
 -12  -2   2 1148.29   73.09
  12  -2  -2 1165.68   78.39
 -12   2   2 1377.66   81.89
  12   2  -2 1165.08   78.09
 -12   2   2 1254.17   71.49
 -11  -2   2 1012.60   66.49
 -11  -2   2  983.90   60.89
 -11  -2   2 1033.90   61.09
  11  -2  -2  950.20   66.09
  11   2  -2  978.20   58.09
  11   2  -2  978.80   65.59
 -11   2   2  900.41   64.59
 -11   2   2 1004.80   58.79
  10  -2  -2  132.49   19.50
 -10  -2   2  152.38   13.80
 -10  -2   2  119.69   13.10
 -10  -2   2  178.58   19.80
 -10   2   2  118.79    9.70
  10   2  -2  126.39   10.70
 -10   2   2  131.79   10.30
 -10   2   2  148.19   19.00
  10   2  -2  142.39   11.30
  10   2  -2  184.88   20.10
   9  -2  -2  866.41   55.49
  -9  -2   2  827.82   50.89
  -9  -2   2  873.21   51.19
  -9  -2   2  730.73   54.59
   9   2  -2  860.51   55.09
   9   2  -2  787.12   49.30
  -9   2   2  764.22   54.99
   9   2  -2  848.32   49.70
  -8  -2   2  779.52   51.19
  -8  -2   2  710.93   47.00
  -8  -2   2  849.32   47.50
   8  -2  -2  705.13   50.79
   8   2  -2  754.42   46.10
  -8   2   2  698.73   50.79
   8   2  -2  787.32   46.20
   8   2  -2  762.82   50.69
   7  -2  -2  697.83   45.40
  -7  -2   2  650.23   41.40
  -7  -2   2  647.34   41.60
  -7  -2   2  623.24   44.70
   7   2  -2  683.23   40.90
   7   2  -2  667.53   40.80
  -7   2   2  671.43   44.40
   7   2  -2  712.33   45.10
  -6  -2   2 5942.21  330.87
  -6  -2   2 5793.82  330.67
   6  -2  -2 5231.68  332.87
  -6  -2   2 5742.23  332.97
   6   2  -2 5828.22  333.17
   6   2  -2 5763.62  330.27
   6   2  -2 5892.11  330.47
  -6   2   2 5245.88  332.47
   6   2  -2 5937.31  332.97
   5  -2  -2  195.98   18.40
  -5  -2   2  191.98   15.10
  -5  -2   2  182.28   14.90
  -5   2   2  196.78   17.30
   5   2  -2  209.38   15.00
   5   2  -2  200.08   14.60
   5   2  -2  216.78   18.40
  -4  -2   2  980.20   55.79
  -4  -2   2  939.71   57.19
   4  -2  -2  911.41   57.49
  -4  -2   2  989.00   55.59
   4   2  -2  862.31   55.39
   4   2  -2  894.31   55.19
   4   2  -2  953.60   56.99
  -4   2   2  892.91   57.09
  -3  -2   2  128.29   10.80
  -3  -2   2  101.09   11.40
   3   2  -2  134.29   12.00
   3   2  -2  121.49   10.10
   3   2  -2  118.19   10.70
  -3   2   2  131.39   12.50
   2  -2  -2 2452.55  152.38
  -2  -2   2 2483.85  153.78
  -2   2   2 2546.65  152.48
   2   2  -2 2923.11  153.68
  -2   2   2 2806.52  152.58
  -1  -2  -2  184.38   12.40
   1  -2   2  134.69   12.40
  -1   2  -2  150.18   12.90
   1   2   2   77.89    9.40
  -1   2  -2  126.39   10.20
   2  -2   2 2384.96  129.79
  -2  -2  -2 2302.37  130.39
  -2   2  -2 2115.09  129.79
   2   2   2 2100.99  130.19
   3  -2   2  133.19   10.60
  -3  -2  -2  129.99   12.20
   3   2   2  103.69   11.00
  -3   2  -2  142.69   11.30
  -3   2  -2  146.39   12.10
   4  -2   2 1375.56   77.69
  -4  -2  -2 1207.78   78.79
  -4   2  -2 1306.97   78.69
   4   2   2 1414.86   79.09
  -4   2  -2 1281.67   78.19
   5  -2   2   39.30    6.20
  -5  -2  -2   51.39    9.40
   5  -2   2   44.10    9.40
   5   2   2   44.00    8.80
  -5   2  -2   48.70    7.80
  -5   2  -2   51.39    9.50
  -6  -2  -2 3356.56  209.58
   6  -2   2 3916.61  207.88
   6  -2   2 3645.34  210.28
  -6   2  -2 3335.57  208.88
  -6   2  -2 3707.53  210.08
   6   2   2 3531.15  209.48
  -7  -2  -2  114.99   14.40
   7  -2   2  167.88   11.90
   7  -2   2  117.69   15.90
   7   2   2  162.88   15.20
  -7   2  -2  156.48   14.80
   7   2   2  139.89   16.20
  -7   2  -2  153.88   16.30
   8  -2   2 1470.55   79.49
  -8  -2  -2 1400.26   83.09
   8  -2   2 1327.27   83.99
  -8   2  -2 1480.15   82.69
  -8   2  -2 1237.48   83.29
   8   2   2 1449.55   82.69
   8   2   2 1198.08   83.49
   8   2   2 1230.48   81.69
   9  -2   2  932.01   59.99
  -9  -2  -2  957.50   58.79
   9   2   2  959.50   57.89
   9   2   2  960.90   57.19
  -9   2  -2  893.91   59.19
   9   2   2  855.71   59.49
  -9   2  -2  865.01   57.69
 -10  -2  -2  398.06   31.10
  10  -2   2  442.96   33.70
 -10   2  -2  428.66   31.20
  10   2   2  441.26   32.80
  10   2   2  433.46   29.80
  10   2   2  435.26   30.60
 -10   2  -2  404.46   32.60
  11  -2   2  138.39   18.70
 -11  -2  -2  153.98   17.80
 -11   2  -2  148.09   19.50
 -11   2  -2  166.18   17.60
  11   2   2  148.29   19.90
  11   2   2  180.28   16.40
  11   2   2  171.68   15.30
  12  -2   2 1272.27   80.59
 -12  -2  -2 1239.78   77.59
  12   2   2 1214.28   74.89
  12   2   2 1251.17   75.49
 -12   2  -2 1249.47   77.29
 -12   2  -2 1265.87   79.69
  12   2   2 1155.88   79.69
  13  -2   2  173.28   22.20
 -13  -2  -2  124.49   17.30
  13   2   2  124.69   12.80
  13   2   2  119.79   20.40
  13   2   2  112.89   13.10
 -13   2  -2  126.09   16.90
 -14  -2  -2  181.68   21.20
  14  -2   2  216.18   25.00
  14   2   2  181.58   16.20
 -14   2  -2  202.38   21.10
  14   2   2  195.98   16.10
  14   2   2  176.08   23.70
 -15  -2  -2  466.85   39.00
  15  -2   2  573.64   47.00
  15   2   2  513.65   32.80
  15   2   2  524.55   33.00
  15   2   2  529.95   45.00
 -15   2  -2  573.24   39.40
  16  -2   2    3.60   17.10
 -16  -2  -2  -17.30   11.50
 -16   2  -2    7.00   12.50
  16   2   2   -0.90   16.00
  17  -2   2  150.08   24.90
 -17  -2  -2  225.58   24.30
  17   2   2  178.88   27.20
 -17   2  -2  176.48   22.60
 -18  -2  -2   46.30   22.30
 -18  -2  -2   91.99   17.90
  18  -2   2   46.70   20.10
 -18   2  -2   73.59   17.20
  18   2   2   50.69   22.40
  19  -2   2   19.30   21.70
 -19  -2  -2   36.80   16.50
 -19  -2  -2   21.00   22.40
  19   2   2   56.79   23.30
 -19   2  -2   10.50   14.60
 -20  -2  -2    3.90   20.30
  20  -2   2   -4.10   21.30
 -20  -2  -2   29.80   17.80
  20   2   2   17.30   21.80
 -21  -2  -2  217.68   39.10
  21  -2   2  256.17   37.60
  21   2   2  202.78   34.90
 -22  -2  -2   35.30   24.80
  22  -2   2  -19.80   23.00
  22   2   2   12.70   25.10
 -23  -3   2  102.19   29.40
  23  -3  -2   52.59   28.10
  23   3  -2   64.89   28.30
 -23   3   2   82.99   26.90
  22  -3  -2  -27.90   20.30
 -22  -3   2  -31.60   22.60
  22   3  -2   -0.70   26.10
 -22   3   2   -7.30   23.20
  21  -3  -2   50.89   24.70
 -21  -3   2   56.79   16.40
 -21  -3   2   51.29   24.50
  21   3  -2   52.69   24.30
 -21   3   2   24.90   20.60
 -20  -3   2   -8.90   20.70
 -20  -3   2   12.70   13.50
  20  -3  -2    4.80   19.70
 -20   3   2  -29.30   17.20
  20   3  -2   19.30   23.90
 -19  -3   2  592.04   57.79
 -19  -3   2  667.13   47.10
  19  -3  -2  601.34   57.99
  19   3  -2  608.74   57.89
 -19   3   2  680.93   58.99
 -18  -3   2   -9.50   17.40
 -18  -3   2   -0.60   11.30
  18  -3  -2    9.40   19.30
 -18   3   2    5.00   16.90
 -18   3   2   -0.70    9.10
  18   3  -2  -12.50   17.50
 -17  -3   2  514.15   49.10
  17  -3  -2  618.94   54.09
 -17  -3   2  557.54   41.00
  17   3  -2  550.64   50.59
 -17   3   2  554.74   37.70
 -16  -3   2   32.10   17.10
  16  -3  -2   11.30   17.10
 -16  -3   2   15.30   10.60
  16   3  -2    8.10   19.10
 -16   3   2   16.30    8.40
 -15  -3   2   50.09   12.60
 -15  -3   2   21.70   15.60
  15  -3  -2   46.30   18.60
  15   3  -2   41.00   18.80
 -15   3   2   36.50    8.70
 -14  -3   2  125.09   15.40
  14  -3  -2  143.19   24.50
 -14  -3   2   81.69   20.00
  14   3  -2  108.09   20.60
 -14   3   2  126.39   12.10
 -13  -3   2 1405.26   85.39
  13  -3  -2 1235.58   83.69
 -13  -3   2 1162.48   78.19
  13   3  -2 1235.58   83.39
  13   3  -2 1326.47   75.29
  13   3  -2 1286.27   75.79
 -13   3   2 1246.28   75.69
  12  -3  -2   40.20   15.50
 -12  -3   2   22.00   12.90
 -12  -3   2   38.90   10.20
  12   3  -2   42.50    7.10
 -12   3   2   58.49    6.90
  12   3  -2   14.60   14.30
  12   3  -2   29.20    7.20
  11  -3  -2  464.95   35.40
 -11  -3   2  390.46   29.30
 -11  -3   2  328.97   33.40
 -11  -3   2  418.96   29.60
  11   3  -2  369.96   27.20
  11   3  -2  388.76   34.80
 -11   3   2  429.96   25.30
 -11   3   2  454.65   34.30
  11   3  -2  443.46   27.60
  10  -3  -2  610.04   49.20
 -10  -3   2  634.04   49.20
 -10  -3   2  737.53   45.60
 -10  -3   2  727.43   45.40
  10   3  -2  717.73   44.30
  10   3  -2  709.13   50.19
  10   3  -2  759.72   44.40
 -10   3   2  698.73   49.20
   9  -3  -2   47.80   13.60
  -9  -3   2   39.50    9.10
  -9  -3   2   55.39   13.10
  -9  -3   2   54.49    9.90
  -9   3   2   38.20   12.40
   9   3  -2   53.49   13.70
   9   3  -2   52.29    8.70
   9   3  -2   64.49    8.50
  -8  -3   2 1124.69   68.19
  -8  -3   2 1025.80   64.79
  -8  -3   2 1061.19   64.49
   8  -3  -2 1015.40   67.99
   8   3  -2 1029.80   63.69
  -8   3   2 1090.59   67.69
   8   3  -2 1089.69   64.09
   8   3  -2 1020.10   68.09
  -7  -3   2 1287.57   86.19
  -7  -3   2 1414.56   83.99
  -7  -3   2 1371.86   84.09
   7  -3  -2 1338.27   86.79
   7   3  -2 1532.85   83.59
   7   3  -2 1421.56   83.69
  -7   3   2 1394.26   86.39
  -6  -3   2   26.90    7.50
   6  -3  -2   12.40   10.80
  -6  -3   2   16.90    9.40
  -6  -3   2    9.20    7.00
   6   3  -2   19.10    6.70
   6   3  -2   13.10    6.30
  -6   3   2   16.90    8.50
   6   3  -2   12.60    9.20
  -5  -3   2 2254.57  137.29
  -5  -3   2 2292.27  135.89
  -5  -3   2 2295.37  135.69
   5   3  -2 2374.36  137.39
   5   3  -2 2247.88  135.59
   5   3  -2 2228.38  135.39
  -5   3   2 2548.25  137.79
  -4  -3   2 4567.94  251.07
  -4  -3   2 4103.49  250.77
  -4  -3   2 4196.48  251.77
  -4   3   2 4225.58  252.17
   4   3  -2 4380.26  250.67
   4   3  -2 4248.88  251.87
   4   3  -2 4515.15  250.97
  -3  -3   2   70.99    9.70
  -3  -3   2   66.89    8.50
   3   3  -2   56.69    8.40
   3   3  -2   50.79    7.10
   3   3  -2   59.29    8.50
   2  -3  -2  334.57   21.50
  -2  -3   2  362.76   23.60
  -2  -3   2  367.86   24.60
   2   3  -2  347.47   24.00
   2   3  -2  307.07   23.00
  -2   3   2  349.37   21.80
  -1  -3   2  404.36   26.30
   1  -3  -2  439.26   25.70
  -1  -3   2  359.16   26.90
   1   3  -2  399.46   26.40
  -1   3   2  437.46   25.70
   1   3  -2  376.66   26.60
   0  -3  -2  812.32   51.89
   0  -3  -2  881.71   50.39
   0  -3   2  897.61   52.19
   0  -3   2  856.01   53.29
   0   3  -2  835.82   52.59
   0   3  -2  864.61   52.29
   0   3   2  871.01   51.89
   1  -3   2  608.64   41.90
   1  -3   2  711.73   40.60
  -1  -3  -2  647.84   40.70
  -1   3  -2  654.93   42.10
   1   3   2  664.83   40.70
  -1   3  -2  662.83   40.50
   2  -3   2 8233.88  494.25
   2   3   2 8661.33  495.05
  -2   3  -2 8761.82  495.75
  -2   3  -2 8625.34  494.55
  -3  -3  -2   -5.40    6.10
   3  -3   2    3.70    4.60
  -3   3  -2    1.60    5.30
   3   3   2    2.20    6.00
   4  -3   2 3266.07  196.08
  -4  -3  -2 3242.78  197.48
  -4   3  -2 3424.86  197.68
   4   3   2 3455.65  197.58
  -4   3  -2 3524.55  196.78
   5  -3   2   12.00    5.10
  -5  -3  -2   -2.70    7.60
  -5   3  -2   25.40    6.70
   5   3   2    2.90    7.10
  -5   3  -2   10.20    8.70
   6  -3   2  267.67   18.10
  -6  -3  -2  306.57   22.90
  -6   3  -2  216.98   21.50
   6   3   2  305.17   22.00
  -6   3  -2  292.47   20.40
   7  -3   2  361.76   29.40
   7  -3   2  400.56   24.00
  -7  -3  -2  396.16   28.60
  -7   3  -2  350.26   28.90
   7   3   2  410.16   28.20
  -7   3  -2  387.66   27.00
  -8  -3  -2 2200.98  126.59
   8  -3   2 2172.98  127.69
  -8   3  -2 2182.18  125.19
   8   3   2 1953.80  125.69
   8   3   2 2123.09  125.89
  -8   3  -2 2061.59  126.99
  -9  -3  -2    7.80    8.90
   9  -3   2    9.60   11.20
  -9   3  -2   -8.50    9.10
   9   3   2   -2.90    7.40
  -9   3  -2   -6.50    7.50
   9   3   2    4.70    9.70
   9   3   2    5.30    7.70
 -10  -3  -2 2077.59  122.29
  10  -3   2 1916.71  123.49
  10   3   2 2056.89  121.39
  10   3   2 2091.79  121.09
 -10   3  -2 2034.90  120.99
 -10   3  -2 2006.60  123.09
  10   3   2 1959.70  123.29
 -11  -3  -2  820.82   57.99
  11  -3   2  861.31   60.39
  11   3   2  885.31   59.99
  11   3   2  880.01   57.59
 -11   3  -2  900.11   59.89
  11   3   2  969.20   57.09
 -11   3  -2  963.90   58.09
 -12  -3  -2    1.50   10.50
  12  -3   2    8.60   14.20
 -12   3  -2   -7.00    9.30
  12   3   2    8.70    9.30
  12   3   2   -4.50    7.90
  12   3   2    6.90   13.20
 -12   3  -2   15.30   12.50
 -13  -3  -2  751.72   52.79
  13  -3   2  798.62   56.39
  13   3   2  734.83   49.50
  13   3   2  777.22   54.99
  13   3   2  809.32   50.59
 -13   3  -2  789.62   51.89
 -14  -3  -2  335.07   27.80
  14  -3   2  250.97   29.30
  14   3   2  250.67   21.10
 -14   3  -2  260.37   24.70
  14   3   2  224.68   28.50
  14   3   2  245.88   21.90
 -15  -3  -2    1.50   12.20
  15  -3   2   16.00   15.70
  15   3   2    6.40    7.20
  15   3   2   23.20    8.30
 -15   3  -2   13.50   12.60
  15   3   2   19.80   17.70
  16  -3   2  260.67   30.60
 -16  -3  -2  209.48   31.40
 -16  -3  -2  243.08   25.40
  16   3   2  216.98   28.00
  16   3   2  225.38   21.00
  16   3   2  212.98   17.10
 -16   3  -2  192.48   22.80
 -17  -3  -2  343.97   41.10
 -17  -3  -2  391.86   34.70
  17  -3   2  460.45   42.60
 -17   3  -2  394.66   33.10
  17   3   2  298.97   36.70
 -18  -3  -2    0.80   15.20
  18  -3   2   -1.40   19.40
 -18  -3  -2   15.60   20.50
 -18   3  -2   30.20   13.90
  18   3   2    3.70   19.10
 -19  -3  -2  458.75   50.89
  19  -3   2  506.75   47.50
 -19  -3  -2  399.46   39.40
 -19   3  -2  446.06   41.20
  19   3   2  457.75   47.20
 -20  -3  -2   -8.40   21.40
  20  -3   2    8.90   22.20
 -20  -3  -2    9.10   16.40
  20   3   2    8.90   22.40
 -21  -3  -2   37.20   26.00
 -21  -3  -2   82.39   21.20
  21   3   2   88.39   27.70
 -22  -3  -2  -22.20   26.30
  22   3   2  -13.40   23.70
 -23  -4   2  117.09   33.70
 -23   4   2  102.79   30.10
  23   4  -2  121.89   31.00
 -22  -4   2   -8.70   21.70
  22   4  -2   -3.10   23.50
 -22   4   2   21.50   25.90
  21  -4  -2  247.48   39.10
 -21  -4   2  282.27   30.00
 -21  -4   2  243.78   38.50
 -21   4   2  249.88   37.00
  21   4  -2  335.97   41.90
 -20  -4   2  -17.60   18.60
  20  -4  -2   -5.50   20.10
 -20  -4   2    6.10   14.30
 -20   4   2    1.70   18.50
  20   4  -2   39.70   24.10
  19  -4  -2   10.90   23.30
 -19  -4   2    1.50   19.20
 -19  -4   2    0.00   13.40
  19   4  -2    5.10   23.00
 -19   4   2  -26.40   18.90
 -18  -4   2   -5.90   12.20
  18  -4  -2   -5.20   22.90
 -18  -4   2   24.90   19.00
 -18   4   2    1.10    8.60
  18   4  -2   27.80   22.60
 -17  -4   2  627.14   45.90
 -17  -4   2  472.15   50.39
  17  -4  -2  743.93   59.09
 -17   4   2  657.33   41.50
  17   4  -2  687.23   57.19
  16  -4  -2  202.88   30.60
 -16  -4   2  138.09   27.00
 -16  -4   2  185.58   21.10
 -16   4   2  192.08   17.40
  16   4  -2  202.98   28.70
 -15  -4   2 1845.12  106.39
 -15  -4   2 1553.44   98.69
  15  -4  -2 1526.95  104.29
  15   4  -2 1643.44  104.49
  15   4  -2 1755.22   95.09
  15   4  -2 1559.94   94.29
 -15   4   2 1418.76   94.89
 -14  -4   2   39.50   11.60
 -14  -4   2   54.59   16.40
  14  -4  -2   31.00   17.80
  14   4  -2   61.49    9.70
 -14   4   2   54.19    8.60
  14   4  -2   49.90   17.60
  14   4  -2   44.30    8.30
 -13  -4   2  188.58   19.70
  13  -4  -2  194.68   25.50
 -13  -4   2  178.08   23.90
  13   4  -2  174.68   16.10
  13   4  -2  202.28   17.00
 -13   4   2  191.88   14.80
  13   4  -2  254.87   28.00
  12  -4  -2  539.05   44.30
 -12  -4   2  481.45   40.00
 -12  -4   2  441.46   34.50
  12   4  -2  565.84   33.50
  12   4  -2  530.55   41.70
 -12   4   2  456.55   30.10
  12   4  -2  531.55   33.60
 -11  -4   2  364.46   27.70
 -11  -4   2  286.27   30.60
  11  -4  -2  369.16   33.40
  11   4  -2  369.36   25.90
 -11   4   2  418.16   34.10
 -11   4   2  388.56   22.00
  11   4  -2  326.47   25.80
  11   4  -2  282.87   30.70
 -10  -4   2  442.36   34.60
 -10  -4   2  388.36   30.10
  10  -4  -2  441.36   36.20
 -10  -4   2  410.46   30.00
  10   4  -2  425.26   29.20
  10   4  -2  431.76   28.70
 -10   4   2  389.76   33.10
  10   4  -2  421.36   34.00
  -9  -4   2 1317.67   85.79
   9  -4  -2 1452.35   89.59
  -9  -4   2 1452.45   86.09
  -9  -4   2 1354.16   88.89
  -9   4   2 1354.56   88.49
   9   4  -2 1520.95   85.19
   9   4  -2 1416.96   85.19
  -8  -4   2  186.08   17.40
  -8  -4   2  187.28   17.50
  -8  -4   2  179.88   20.60
  -8   4   2  174.88   20.30
   8   4  -2  210.68   17.00
   8   4  -2  209.48   17.40
  -7  -4   2  177.18   17.20
  -7  -4   2  225.68   18.90
  -7  -4   2  222.58   21.40
  -7   4   2  200.88   20.20
   7   4  -2  177.28   17.10
   7   4  -2  211.68   17.20
   7   4  -2  239.88   21.20
  -6  -4   2 4127.29  247.88
  -6  -4   2 4542.05  250.07
  -6  -4   2 4309.27  248.08
   6   4  -2 4382.96  247.58
   6   4  -2 4055.79  247.68
  -6   4   2 4063.19  249.58
   6   4  -2 4307.77  249.68
  -5  -4   2  214.38   17.40
  -5  -4   2  174.98   17.70
  -5  -4   2  239.88   17.00
   5   4  -2  157.28   17.10
   5   4  -2  175.48   15.70
   5   4  -2  250.07   18.30
  -5   4   2  190.28   18.10
  -4  -4   2 1117.99   65.29
  -4  -4   2 1125.79   64.59
  -4  -4   2 1045.20   63.99
   4   4  -2  968.00   63.59
   4   4  -2 1053.79   64.09
   4   4  -2 1042.10   65.19
  -3  -4   2  897.51   56.19
  -3   4   2  987.30   54.69
   3   4  -2 1019.10   56.39
   3   4  -2  819.42   56.09
   3   4  -2  858.21   56.49
  -2  -4   2  454.05   31.30
  -2  -4   2  471.65   31.70
  -2   4   2  498.75   30.20
   2   4  -2  517.45   31.70
   2   4  -2  488.15   32.00
  -2   4   2  477.55   29.10
   1  -4  -2  558.94   34.60
  -1  -4   2  561.84   35.60
  -1  -4   2  549.25   35.70
   1  -4  -2  547.05   32.80
  -1   4   2  532.35   32.60
  -1   4   2  595.64   34.80
   1   4  -2  523.05   35.30
   1   4  -2  623.44   35.70
   0  -4  -2 4259.77  250.47
   0  -4   2 4307.27  252.67
   0  -4  -2 4346.37  251.87
   0  -4   2 4454.05  252.07
   0   4  -2 4311.67  252.17
   0   4  -2 4232.28  252.37
   0   4   2 4488.45  252.07
  -1  -4  -2  310.47   20.80
   1  -4   2  266.07   24.20
  -1  -4  -2  286.97   22.60
   1  -4   2  335.87   22.10
   1   4   2  345.27   22.80
  -1   4  -2  354.26   24.70
  -1   4  -2  358.46   22.70
   2  -4   2  888.11   56.69
  -2  -4  -2  956.30   57.59
  -2  -4  -2  968.70   57.09
  -2   4  -2  956.10   58.69
   2   4   2  923.11   57.59
  -2   4  -2  966.40   57.19
  -3  -4  -2   13.60    8.30
  -3  -4  -2    2.60    6.80
   3  -4   2    1.30    5.50
  -3   4  -2    5.20    6.00
  -3   4  -2   -4.90    7.40
   3   4   2    9.70    7.30
  -4  -4  -2  582.24   38.60
   4  -4   2  660.13   37.00
  -4   4  -2  566.34   37.40
   4   4   2  548.35   38.80
  -5  -4  -2   37.20   10.30
   5  -4   2   41.40    6.20
  -5   4  -2   17.90    7.20
   5   4   2   29.40    8.50
  -5   4  -2   20.40   10.00
  -6  -4  -2 5617.44  314.37
   6  -4   2 5338.97  311.47
  -6   4  -2 5559.54  312.87
  -6   4  -2 5531.15  314.67
   6   4   2 4932.01  313.67
  -7  -4  -2   14.10    8.60
  -7   4  -2   23.30   10.50
   7   4   2   20.60    9.30
   7   4   2   26.20   10.10
  -7   4  -2   13.10    6.80
  -8  -4  -2 1589.54  100.09
   8   4   2 1816.62  100.29
  -8   4  -2 1547.75   98.09
  -8   4  -2 1823.72  101.49
   8   4   2 1528.15   99.39
  -9  -4  -2  812.22   49.70
   9   4   2  706.63   48.10
  -9   4  -2  743.93   49.99
  -9   4  -2  701.63   47.00
   9   4   2  774.02   48.90
 -10  -4  -2  322.97   26.30
 -10   4  -2  298.57   27.10
  10   4   2  266.87   24.00
 -10   4  -2  296.77   23.10
  10   4   2  315.07   24.70
  10   4   2  261.47   26.10
 -11  -4  -2  194.48   21.30
  11   4   2  216.68   20.40
  11   4   2  186.58   18.90
 -11   4  -2  216.98   23.20
  11   4   2  216.98   24.60
 -11   4  -2  190.48   18.60
 -12  -4  -2 1000.20   67.79
  12   4   2 1032.90   69.79
 -12   4  -2 1042.50   69.19
 -12   4  -2 1058.99   66.59
  12   4   2 1097.29   67.19
  12   4   2 1073.19   66.69
 -13  -4  -2   70.79   14.90
 -13  -4  -2   74.39   19.50
 -13   4  -2   82.19   14.70
  13   4   2   77.29   16.60
  13   4   2   77.39   13.20
  13   4   2  116.59   15.40
 -14  -4  -2  193.08   22.40
 -14  -4  -2  189.68   27.40
  14   4   2  174.78   19.60
 -14   4  -2  189.88   21.00
  14   4   2  222.08   27.00
  14   4   2  195.88   18.70
 -15  -4  -2  748.33   59.99
 -15  -4  -2  765.02   52.69
  15   4   2  736.83   48.20
 -15   4  -2  700.73   50.59
  15   4   2  753.82   49.10
  15   4   2  699.13   55.99
 -16  -4  -2   34.30   21.50
 -16  -4  -2   59.69   16.40
 -16   4  -2   42.50   15.10
  16   4   2   50.69   20.50
  16   4   2   51.99   10.00
 -17  -4  -2  150.18   22.20
 -17  -4  -2  169.18   31.60
  17   4   2  156.58   14.70
  17   4   2  159.68   25.40
 -18  -4  -2  131.09   21.80
 -18  -4  -2  119.79   30.20
  18   4   2  130.69   28.40
 -18   4  -2  133.99   20.30
 -19  -4  -2   25.20   17.00
 -19  -4  -2    4.00   23.10
  19   4   2   47.90   20.30
 -20  -4  -2   57.19   27.50
 -20  -4  -2   51.39   18.90
  20   4   2   29.60   23.50
 -21  -4  -2  282.37   40.80
 -21  -4  -2  268.27   31.90
  21   4   2  254.67   38.30
 -22  -4  -2  -16.00   24.20
  22   4   2    3.50   25.80
 -23  -5   2   64.59   31.90
  23   5  -2   30.40   27.00
 -23   5   2   50.69   25.50
 -22  -5   2   57.89   29.40
 -22  -5   2   11.90   17.50
 -22   5   2   51.49   26.40
  22   5  -2    0.30   22.70
 -21  -5   2    6.20   15.10
 -21  -5   2   32.50   22.90
  21   5  -2   21.90   23.90
 -21   5   2   52.89   24.30
 -20  -5   2   15.00   20.80
 -20  -5   2   -4.70   13.30
 -20   5   2   -9.50   18.70
  20   5  -2  -13.90   20.10
 -19  -5   2  429.26   47.20
 -19  -5   2  453.35   39.60
  19   5  -2  548.15   52.39
 -18  -5   2  -11.10   12.30
 -18  -5   2   -8.00   17.70
  18   5  -2   17.80   22.00
 -18   5   2   -2.70    9.80
 -17  -5   2  385.16   33.20
 -17  -5   2  369.46   41.50
 -17   5   2  363.26   27.60
  17   5  -2  311.27   37.80
  17   5  -2  362.66   24.20
 -16  -5   2   29.40   13.00
 -16  -5   2   26.70   17.70
  16   5  -2   32.80   19.70
  16   5  -2   31.50    7.80
  16   5  -2   34.40    9.10
 -16   5   2   17.80    8.50
 -15  -5   2  162.88   19.50
 -15  -5   2  149.99   24.50
 -15   5   2  154.78   13.80
  15   5  -2  140.99   14.90
  15   5  -2  153.08   15.50
  15   5  -2   72.19   21.20
 -14  -5   2   29.80   11.90
 -14  -5   2   34.00   17.60
  14   5  -2   23.40   16.30
 -14   5   2   29.40    6.80
  14   5  -2   29.60    9.00
  14   5  -2   18.20    9.20
 -13  -5   2 1349.66   87.99
 -13  -5   2 1354.56   82.99
  13   5  -2 1292.57   86.89
 -13   5   2 1318.47   77.99
  13   5  -2 1271.97   80.69
  13   5  -2 1357.26   80.99
 -12  -5   2   25.60   15.00
 -12  -5   2   15.40    9.90
  12   5  -2    0.70   13.60
  12   5  -2   27.20    9.00
  12   5  -2   16.00    8.30
 -12   5   2   11.00    4.30
 -11  -5   2  818.82   59.49
 -11  -5   2  854.11   54.89
 -11   5   2  835.82   49.60
  11   5  -2  871.61   53.89
  11   5  -2  830.52   53.29
 -10  -5   2  861.11   58.29
 -10  -5   2  899.71   54.99
 -10  -5   2  800.92   54.69
  10   5  -2  865.21   53.89
  10   5  -2  889.91   54.09
 -10   5   2  816.02   57.49
 -10   5   2  839.22   49.90
  -9  -5   2   33.80    9.90
  -9  -5   2   24.70   12.10
  -9  -5   2   20.60    9.40
   9   5  -2   36.60    9.40
  -9   5   2   37.50   14.30
   9   5  -2   31.40    8.60
  -8  -5   2 2210.68  128.79
  -8  -5   2 2112.99  126.09
  -8  -5   2 2125.59  126.19
   8   5  -2 2128.29  125.39
   8   5  -2 1991.30  127.99
  -8   5   2 2062.59  128.39
   8   5  -2 2134.59  125.89
  -7  -5   2  931.21   60.19
  -7  -5   2  949.71   60.19
  -7  -5   2  986.30   62.39
   7   5  -2  885.01   61.59
   7   5  -2  958.00   59.99
   7   5  -2 1001.10   59.59
  -7   5   2  996.70   62.59
  -6  -5   2   20.00    8.00
  -6  -5   2   49.90   12.30
  -6  -5   2   29.50    8.80
   6   5  -2   39.50    8.80
   6   5  -2   46.00   11.30
  -6   5   2   58.49   11.10
   6   5  -2   36.80    9.60
  -5  -5   2  886.61   52.69
  -5  -5   2  775.12   51.19
  -5  -5   2  765.22   50.89
   5   5  -2  843.12   52.19
   5   5  -2  794.02   50.89
   5   5  -2  804.22   50.89
  -4  -5   2 5350.46  301.47
  -4  -5   2 5286.17  300.87
   4   5  -2 5097.09  301.27
   4   5  -2 5128.29  300.57
   4   5  -2 4993.30  300.77
  -3  -5   2   37.70    9.90
  -3  -5   2   19.70    7.70
   3   5  -2   10.70    8.40
  -3   5   2    9.40    5.50
   3   5  -2   14.50    8.20
   3   5  -2   13.30    7.40
  -2  -5   2 3845.82  210.48
  -2  -5   2 3518.25  210.28
   2   5  -2 3701.93  210.38
   2   5  -2 3616.44  210.38
  -2   5   2 3675.83  208.08
  -2   5   2 3260.07  209.08
  -1  -5   2   23.80    7.80
   1  -5  -2   27.60    7.20
   1  -5  -2   20.10    4.50
  -1  -5   2   20.10    7.40
   1   5  -2   17.80    6.90
   1   5  -2   16.00    7.00
  -1   5   2   23.30    3.80
  -1   5   2    7.40    5.90
   0  -5   2  127.09   12.90
   0  -5  -2  123.39    9.20
   0  -5   2   95.69   11.40
   0  -5  -2  123.59   12.10
   0   5  -2   98.59   11.50
   0   5  -2  125.89   13.00
   0   5   2  127.49   12.10
   0   5   2  101.29    8.80
  -1  -5  -2  823.32   49.00
   1  -5   2  828.12   51.49
  -1  -5  -2  923.31   51.09
   1  -5   2  782.52   50.09
   1   5   2  755.02   50.09
  -1   5  -2  747.13   50.29
  -1   5  -2  850.11   51.69
  -2  -5  -2 2627.24  146.39
   2  -5   2 2379.26  146.29
  -2  -5  -2 2662.63  147.39
   2   5   2 2550.24  147.19
  -2   5  -2 2384.86  147.99
  -2   5  -2 2389.26  146.69
   3  -5   2   90.29    9.80
  -3  -5  -2   73.29   10.60
  -3  -5  -2   60.39   10.30
  -3   5  -2   93.39   13.30
  -3   5  -2   81.49   10.50
   3   5   2   72.39   11.10
  -4  -5  -2 3021.50  182.58
  -4  -5  -2 3075.29  182.68
   4  -5   2 3195.38  180.88
  -4   5  -2 3030.20  181.48
   4   5   2 3198.18  182.68
  -5  -5  -2  282.47   22.90
  -5  -5  -2  208.38   20.30
   5  -5   2  256.37   17.90
   5   5   2  251.07   21.30
  -5   5  -2  247.58   19.40
   6  -5   2  360.86   22.70
  -6  -5  -2  334.77   27.50
  -6  -5  -2  333.87   27.70
   6   5   2  329.67   26.70
   6   5   2  362.16   26.70
  -6   5  -2  299.87   27.30
  -6   5  -2  403.36   25.30
  -7  -5  -2  462.25   36.50
  -7  -5  -2  475.25   35.10
   7   5   2  490.25   34.10
  -7   5  -2  465.85   35.40
  -7   5  -2  504.55   32.40
   7   5   2  505.85   34.60
  -8  -5  -2 1615.04   94.39
  -8  -5  -2 1460.75   95.49
  -8   5  -2 1560.54   94.79
   8   5   2 1322.67   93.09
   8   5   2 1634.64   93.89
  -8   5  -2 1604.94   92.09
  -9  -5  -2   -1.80   10.60
  -9  -5  -2   13.90   10.50
   9   5   2    9.00    8.70
   9   5   2    5.60    9.20
  -9   5  -2   17.10   10.80
  -9   5  -2    7.80    6.70
 -10  -5  -2 1543.45   97.79
 -10  -5  -2 1370.36   93.79
 -10   5  -2 1563.34   92.09
  10   5   2 1668.63   93.99
  10   5   2 1487.15   93.69
 -10   5  -2 1510.85   94.89
 -11  -5  -2  494.15   38.70
 -11  -5  -2  435.76   34.60
  11   5   2  406.16   33.00
 -11   5  -2  458.65   31.70
 -11   5  -2  434.36   36.90
  11   5   2  457.45   33.80
 -12  -5  -2  173.78   23.00
 -12  -5  -2  142.99   19.30
  12   5   2  180.28   19.50
 -12   5  -2  170.18   17.60
  12   5   2  175.38   19.10
  12   5   2  169.68   23.50
 -13  -5  -2  619.64   44.70
 -13  -5  -2  593.34   49.20
  13   5   2  580.84   47.60
  13   5   2  624.44   43.10
  13   5   2  617.84   42.50
 -13   5  -2  594.24   42.10
 -14  -5  -2  303.97   34.90
 -14  -5  -2  291.57   29.20
  14   5   2  311.47   26.50
 -14   5  -2  308.17   27.40
  14   5   2  304.17   27.70
  14   5   2  337.37   33.90
 -15  -5  -2   15.30   18.10
 -15  -5  -2   -0.80   14.00
 -15   5  -2   -3.60   11.50
  15   5   2    8.90   14.40
  15   5   2   13.90   10.40
  15   5   2  -16.00   10.90
 -16  -5  -2  191.78   32.60
 -16  -5  -2  243.68   27.00
  16   5   2  233.78   31.00
  16   5   2  247.78   21.90
 -16   5  -2  246.28   25.20
 -17  -5  -2  283.97   38.00
 -17  -5  -2  332.87   33.50
  17   5   2  374.26   27.20
 -17   5  -2  348.67   31.70
  17   5   2  331.17   38.80
 -18  -5  -2   45.20   23.50
 -18  -5  -2   78.39   19.20
  18   5   2   57.29   21.30
 -18   5  -2   87.99   18.40
 -19  -5  -2  432.36   48.80
 -19  -5  -2  322.97   36.10
  19   5   2  417.16   43.10
 -20  -5  -2   -5.70   24.90
 -20  -5  -2    9.90   17.10
  20   5   2   18.70   23.70
 -21  -5  -2  -10.80   26.70
 -21  -5  -2   45.40   21.70
  21   5   2   13.40   24.70
 -22  -6   2    4.60   17.80
 -22  -6   2  -12.00   22.80
 -22   6   2  -24.90   21.50
  22   6  -2  -18.00   22.70
 -21  -6   2  173.88   34.00
 -21  -6   2  145.99   25.00
 -21   6   2  162.38   32.90
  21   6  -2  190.78   33.20
 -20  -6   2   -0.30   20.80
 -20  -6   2   -4.60   13.70
  20   6  -2   -1.40   24.20
 -19  -6   2   69.99   24.30
 -19  -6   2   16.00   15.30
  19   6  -2   17.10   22.20
 -18  -6   2   41.10   15.10
 -18  -6   2   21.00   23.20
  18   6  -2   50.59    8.50
  18   6  -2   25.20   21.10
 -17  -6   2  286.67   27.90
 -17  -6   2  225.28   32.60
  17   6  -2  257.27   20.90
  17   6  -2  224.48   31.00
 -17   6   2  237.58   21.10
 -16  -6   2   14.10   12.60
 -16  -6   2   11.90   18.10
  16   6  -2   18.10    9.50
  16   6  -2   28.20   21.30
 -16   6   2   26.30    8.60
  16   6  -2   32.70    9.70
 -15  -6   2  684.63   48.50
 -15  -6   2  657.53   53.79
  15   6  -2  657.53   44.70
  15   6  -2  679.73   45.10
  15   6  -2  682.23   56.39
 -15   6   2  663.43   42.00
 -14  -6   2   67.39   15.00
 -14  -6   2   76.19   19.20
 -14   6   2   52.89    7.60
  14   6  -2   59.09   12.40
  14   6  -2   14.00   16.50
  14   6  -2   58.39   11.80
 -13  -6   2  186.58   25.50
 -13  -6   2  145.89   19.00
  13   6  -2  139.49   23.00
 -13   6   2  152.98   12.50
  13   6  -2  170.18   17.60
  13   6  -2  180.08   18.20
 -12  -6   2  294.37   30.80
 -12  -6   2  309.97   27.10
  12   6  -2  303.17   24.90
 -12   6   2  301.67   19.90
  12   6  -2  272.57   24.80
 -11  -6   2  460.45   33.30
 -11  -6   2  338.87   35.10
  11   6  -2  406.76   30.80
 -11   6   2  460.95   26.90
  11   6  -2  412.76   31.80
 -10  -6   2  642.34   45.60
 -10  -6   2  622.74   42.30
 -10   6   2  509.65   44.00
 -10   6   2  613.44   37.00
  10   6  -2  667.53   42.30
  10   6  -2  602.74   40.80
  -9  -6   2 1004.60   65.69
  -9  -6   2 1010.30   68.49
  -9  -6   2  962.30   65.69
  -9   6   2 1081.79   61.59
   9   6  -2 1055.79   65.59
   9   6  -2 1107.59   65.29
  -9   6   2 1020.30   68.49
  -8  -6   2  270.37   24.00
  -8  -6   2  298.87   23.70
  -8  -6   2  264.87   25.70
  -8   6   2  270.67   27.20
   8   6  -2  269.77   25.70
   8   6  -2  295.77   24.20
   8   6  -2  314.87   23.40
  -7  -6   2   16.90    9.60
  -7  -6   2   13.80   10.20
  -7  -6   2   23.30    9.20
   7   6  -2   21.00   10.20
   7   6  -2   22.50   10.20
   7   6  -2   42.50    9.60
  -7   6   2   33.20   12.60
  -6  -6   2 1964.50  120.09
  -6  -6   2 1972.20  120.19
  -6  -6   2 2080.69  121.39
   6   6  -2 1932.91  119.99
   6   6  -2 1952.80  120.99
   6   6  -2 2111.89  119.89
  -5  -6   2  783.42   52.39
  -5  -6   2  813.32   53.39
  -5  -6   2  822.02   52.59
   5   6  -2  853.61   52.69
   5   6  -2  815.62   52.99
   5   6  -2  861.11   53.79
  -4  -6   2 1661.43  100.69
  -4  -6   2 1686.53  101.29
   4   6  -2 1726.33  100.59
   4   6  -2 1802.12  101.49
   4   6  -2 1494.15  100.19
  -3  -6   2 1091.59   68.39
  -3  -6   2 1059.89   68.39
  -3   6   2 1142.29   66.69
  -3   6   2 1129.79   65.99
   3   6  -2 1122.69   68.09
   3   6  -2 1034.10   67.99
   3   6  -2 1139.59   68.59
  -2  -6   2 1469.75   83.99
  -2  -6   2 1338.37   83.49
  -2   6   2 1366.76   82.49
   2   6  -2 1532.05   83.99
  -2   6   2 1236.18   80.79
   2   6  -2 1424.16   83.69
   1  -6  -2   -2.90    4.80
  -1  -6   2    9.70    8.60
   1  -6  -2   10.70    6.80
  -1  -6   2   -4.20    7.00
  -1   6   2    1.50    4.00
   1   6  -2    3.80    8.20
  -1   6   2   12.50    6.70
   1   6  -2   -1.60    6.70
   0  -6   2 6336.87  364.56
   0  -6  -2 6149.58  362.16
   0  -6  -2 6426.56  363.96
   0  -6   2 6189.28  363.96
   0   6   2 6108.59  363.76
   0   6  -2 6226.68  364.26
   0   6   2 6475.35  362.26
   0   6  -2 6268.57  364.16
  -1  -6  -2   14.20    8.90
   1  -6   2    8.10    9.50
  -1  -6  -2   16.10    6.10
   1  -6   2   23.60    7.80
  -1   6  -2   13.40    8.70
   1   6   2    6.50    7.40
  -1   6  -2    6.90    9.70
   1   6   2   28.50    6.00
  -2  -6  -2 1128.69   71.59
   2  -6   2 1261.87   72.19
   2  -6   2 1189.88   73.99
  -2  -6  -2 1158.78   72.79
   2   6   2 1214.88   72.89
  -2   6  -2 1175.38   72.49
  -2   6  -2 1231.58   73.99
  -3  -6  -2   58.39   11.70
  -3  -6  -2   59.79    9.90
   3  -6   2   64.59    9.00
  -3   6  -2   48.70    9.90
   3   6   2   68.39   11.90
  -3   6  -2   69.89   12.70
  -4  -6  -2 1496.05   93.49
  -4  -6  -2 1514.85   93.99
   4  -6   2 1498.85   91.69
  -4   6  -2 1563.54   92.79
  -4   6  -2 1637.94   94.99
   4   6   2 1587.04   93.69
  -5  -6  -2  349.87   27.00
   5  -6   2  329.17   22.30
  -5  -6  -2  310.67   26.10
  -5   6  -2  339.57   24.20
   5   6   2  338.27   26.00
   5   6   2  272.87   25.20
   6  -6   2 5696.43  319.77
  -6  -6  -2 5681.93  323.77
  -6  -6  -2 5490.25  323.07
  -6   6  -2 5473.45  323.57
   6   6   2 5568.44  322.77
   6   6   2 5347.77  322.97
  -6   6  -2 5431.06  321.27
  -7  -6  -2  275.17   25.30
  -7  -6  -2  252.37   23.90
   7   6   2  294.67   24.80
  -7   6  -2  357.06   26.00
  -7   6  -2  318.47   22.30
   7   6   2  246.78   24.00
  -8  -6  -2 1335.17   82.19
  -8  -6  -2 1272.07   79.79
  -8   6  -2 1213.48   77.49
   8   6   2 1301.87   79.69
  -8   6  -2 1281.07   80.89
   8   6   2 1309.57   80.19
  -9  -6  -2  712.53   46.80
  -9  -6  -2  690.83   49.30
  -9   6  -2  662.43   43.50
   9   6   2  697.33   46.20
   9   6   2  643.44   45.40
  -9   6  -2  647.54   47.10
 -10  -6  -2  194.48   24.00
 -10  -6  -2  194.28   21.60
 -10   6  -2  203.98   18.30
  10   6   2  184.38   20.10
 -10   6  -2  206.78   23.40
  10   6   2  216.48   21.40
 -11  -6  -2  261.67   26.00
 -11  -6  -2  267.47   28.80
 -11   6  -2  255.07   22.00
 -11   6  -2  298.67   28.80
  11   6   2  272.47   24.60
  11   6   2  255.97   24.70
 -12  -6  -2  925.01   63.19
 -12  -6  -2  873.41   58.19
  12   6   2  812.52   56.39
  12   6   2  904.91   57.29
 -12   6  -2  788.92   54.29
 -13  -6  -2   79.39   15.60
 -13  -6  -2   61.09   18.80
 -13   6  -2   56.39   12.10
  13   6   2   66.09   13.80
  13   6   2   42.30   13.60
  13   6   2   55.69   17.10
 -14  -6  -2  361.46   33.40
 -14  -6  -2  338.17   37.90
  14   6   2  347.47   30.90
  14   6   2  362.16   37.10
  14   6   2  421.46   33.10
 -14   6  -2  416.26   30.90
 -15  -6  -2  393.96   34.90
 -15  -6  -2  395.86   40.10
  15   6   2  451.95   34.30
 -15   6  -2  379.16   32.20
  15   6   2  325.87   36.00
  15   6   2  348.47   31.00
 -16  -6  -2   32.60   21.50
 -16  -6  -2   29.50   15.80
  16   6   2   22.20   19.80
 -16   6  -2   24.20   14.20
  16   6   2   34.60   11.90
 -17  -6  -2  217.48   33.80
 -17  -6  -2  218.18   27.80
  17   6   2  207.08   30.20
 -17   6  -2  261.77   26.20
  17   6   2  254.97   22.80
 -18  -6  -2   80.59   27.50
 -18  -6  -2   97.99   21.40
  18   6   2   90.29   13.90
  18   6   2   75.39   22.90
 -19  -6  -2   -3.30   21.10
 -19  -6  -2   21.60   18.20
  19   6   2   47.40   24.40
 -20  -6  -2   48.20   30.00
 -20  -6  -2   48.00   19.40
  20   6   2   84.99   28.40
 -21  -6  -2   75.39   29.50
 -21  -6  -2  112.89   24.50
  21   6   2   83.29   28.70
 -22  -7   2  -19.60   16.70
 -22  -7   2   -5.20   26.80
 -22   7   2   -1.80   19.80
  22   7  -2   21.90   27.50
 -21  -7   2   10.70   17.50
 -21  -7   2   40.20   26.10
 -21   7   2    9.70   20.60
  21   7  -2   33.60   24.60
 -20  -7   2   -2.40   21.30
 -20  -7   2   16.80   16.90
  20   7  -2  -15.50   22.70
 -19  -7   2  292.27   31.80
 -19  -7   2  339.57   42.00
  19   7  -2  267.97   36.90
 -18  -7   2   31.40   21.10
 -18  -7   2   24.40   15.40
  18   7  -2   23.50   22.00
  18   7  -2    9.10    9.10
 -17  -7   2  113.89   26.50
 -17  -7   2  124.19   20.90
 -17   7   2  130.79   14.40
  17   7  -2  131.99   15.70
  17   7  -2  128.99   27.30
 -16  -7   2   53.69   16.70
 -16  -7   2   45.10   20.70
  16   7  -2   65.29   13.80
  16   7  -2   79.79   14.00
  16   7  -2   70.99   24.40
 -16   7   2   77.49   10.90
 -15  -7   2  155.68   27.20
 -15  -7   2  108.99   18.60
  15   7  -2  105.39   16.10
  15   7  -2  142.59   17.20
 -15   7   2  112.79   11.80
  15   7  -2  103.69   25.70
 -14  -7   2   61.49   15.30
 -14  -7   2   28.00   17.30
 -14   7   2   25.10    7.10
  14   7  -2   44.10   11.90
  14   7  -2   28.90   11.00
  14   7  -2   34.50   18.40
 -13  -7   2 1187.68   77.89
 -13  -7   2 1127.19   72.29
 -13   7   2 1119.99   66.19
  13   7  -2 1024.00   70.29
  13   7  -2 1101.99   70.19
 -12  -7   2   35.30   15.90
 -12  -7   2   44.30   12.70
  12   7  -2   36.40   12.10
  12   7  -2   47.90   11.70
 -12   7   2   52.89    7.40
 -11  -7   2  648.24   45.00
 -11  -7   2  638.14   49.40
  11   7  -2  634.44   43.60
 -11   7   2  627.74   39.20
  11   7  -2  645.84   43.90
 -10  -7   2 1094.69   74.79
 -10  -7   2 1295.17   79.19
  10   7  -2 1202.18   74.79
 -10   7   2 1204.78   70.39
  10   7  -2 1143.49   74.09
  -9  -7   2  103.49   15.50
  -9  -7   2   94.09   14.50
  -9  -7   2   95.29   18.10
   9   7  -2  116.89   14.40
  -9   7   2  116.09   19.80
   9   7  -2  112.09   15.00
  -9   7   2  117.19   10.40
  -8  -7   2 1048.10   66.29
  -8  -7   2  979.80   63.79
  -8  -7   2 1037.60   64.09
  -8   7   2 1004.10   66.09
   8   7  -2  957.20   63.29
   8   7  -2  958.80   62.69
  -8   7   2  984.90   59.79
   8   7  -2 1018.20   65.49
  -7  -7   2 1186.08   73.49
  -7  -7   2 1143.39   74.59
  -7  -7   2 1122.99   73.39
   7   7  -2 1254.37   73.19
   7   7  -2 1131.59   72.99
   7   7  -2 1110.49   73.99
  -7   7   2 1257.57   75.79
  -6  -7   2    3.80    9.60
  -6  -7   2   12.80    9.40
  -6  -7   2   -7.40    9.60
   6   7  -2   -1.60    8.70
   6   7  -2    0.50    9.70
   6   7  -2   -9.20    6.90
  -5  -7   2  589.04   42.00
  -5  -7   2  682.43   42.90
   5   7  -2  635.44   42.10
   5   7  -2  569.24   40.60
   5   7  -2  617.84   42.30
  -4  -7   2 3047.99  188.48
  -4  -7   2 3091.89  188.28
   4   7  -2 3263.37  188.18
  -4   7   2 3214.48  186.48
   4   7  -2 3317.87  188.78
   4   7  -2 3457.45  188.78
  -4   7   2 2991.40  186.28
  -3  -7   2  472.05   35.70
  -3  -7   2  561.04   37.10
  -3   7   2  542.65   33.60
   3   7  -2  476.45   35.80
  -3   7   2  532.05   34.60
   3   7  -2  516.65   35.60
   3   7  -2  569.14   36.20
  -2  -7   2 5019.80  273.27
  -2  -7   2 4799.82  273.17
  -2   7   2 4749.42  271.97
   2   7  -2 4485.15  272.67
  -2   7   2 4584.14  270.27
   2   7  -2 4567.74  272.67
   2   7  -2 4512.65  273.07
  -1  -7   2  680.53   45.40
  -1  -7   2  743.83   45.70
   1  -7  -2  724.83   42.50
   1   7  -2  694.73   45.20
   1   7  -2  737.63   45.30
  -1   7   2  649.93   41.80
  -1   7   2  638.14   44.10
   0  -7  -2   46.60    7.10
   0  -7   2   20.50   10.40
   0  -7  -2   25.20    9.50
   0  -7   2   16.40    8.40
   0   7   2   36.00    6.30
   0   7  -2   34.20    9.70
   0   7  -2   42.10   10.30
   0   7   2   30.70    8.40
   1  -7   2   40.50    9.60
   1  -7   2   29.00   10.80
  -1  -7  -2   27.90    7.50
  -1  -7  -2   54.29   10.80
  -1   7  -2   30.20    9.20
   1   7   2   34.70    7.20
  -1   7  -2   23.50    8.60
   1   7   2   43.70   10.10
  -2  -7  -2 3195.18  181.78
  -2  -7  -2 3041.70  183.18
   2  -7   2 2830.12  183.18
   2  -7   2 2911.91  182.08
  -2   7  -2 3361.26  183.08
   2   7   2 3165.78  181.78
  -2   7  -2 3165.48  183.68
   2   7   2 3185.78  183.08
  -3  -7  -2   78.19   12.50
   3  -7   2   96.69   10.90
  -3  -7  -2   65.09   10.10
  -3   7  -2   75.89   11.00
  -3   7  -2   55.09   13.30
   3   7   2   41.10   10.60
  -4  -7  -2 2643.64  159.08
  -4  -7  -2 2665.83  159.88
   4  -7   2 2765.22  157.78
  -4   7  -2 2848.81  158.78
   4   7   2 2656.03  160.18
   4   7   2 2631.94  159.58
  -4   7  -2 2574.14  160.18
  -5  -7  -2  152.78   17.10
  -5  -7  -2  147.89   16.10
   5  -7   2  151.18   13.10
   5   7   2  121.59   15.00
  -5   7  -2  134.49   17.80
   5   7   2  125.99   16.70
  -5   7  -2  131.69   14.20
  -6  -7  -2   48.60   11.80
  -6  -7  -2   41.20   11.80
  -6   7  -2   48.30    9.50
   6   7   2   36.60   10.00
  -6   7  -2   38.80   12.70
   6   7   2   60.19   13.30
  -7  -7  -2  151.68   18.40
  -7  -7  -2  144.99   17.90
   7   7   2  177.38   18.80
  -7   7  -2  174.58   20.30
  -7   7  -2  165.28   16.10
   7   7   2  182.48   19.80
  -8  -7  -2 1274.57   82.99
  -8  -7  -2 1263.77   81.39
  -8   7  -2 1206.08   82.39
   8   7   2 1353.56   81.59
  -8   7  -2 1335.97   79.19
   8   7   2 1337.37   81.99
  -9  -7  -2  -11.50   11.60
  -9  -7  -2  -10.90   10.40
  -9   7  -2   -3.10    7.70
   9   7   2   -3.90    9.10
   9   7   2    8.00   10.90
  -9   7  -2    3.50   10.30
 -10  -7  -2 1205.98   80.99
 -10  -7  -2 1334.27   79.19
 -10   7  -2 1242.68   79.59
  10   7   2 1210.08   77.69
 -10   7  -2 1186.58   75.09
  10   7   2 1190.48   78.19
 -11  -7  -2  177.18   21.90
 -11  -7  -2  165.68   23.30
  11   7   2  179.88   20.80
  11   7   2  216.48   21.40
 -11   7  -2  167.88   17.40
 -12  -7  -2   98.89   20.30
 -12  -7  -2  123.69   19.40
  12   7   2  114.59   17.20
  12   7   2   80.29   15.70
 -12   7  -2   96.29   13.60
 -13  -7  -2  196.78   24.30
 -13  -7  -2  251.97   30.90
  13   7   2  185.68   22.30
 -13   7  -2  182.38   19.30
  13   7   2  200.08   22.90
 -14  -7  -2  191.68   28.50
 -14  -7  -2  227.48   26.30
 -14   7  -2  271.07   23.10
  14   7   2  211.78   24.20
  14   7   2  191.38   28.00
  14   7   2  249.88   24.70
 -15  -7  -2  -19.50   18.70
 -15  -7  -2   15.60   14.20
  15   7   2    7.00   12.60
 -15   7  -2    2.60   11.60
  15   7   2  -18.10   16.70
  15   7   2    8.10   12.50
 -16  -7  -2  389.06   41.60
 -16  -7  -2  268.07   31.80
 -16   7  -2  354.86   30.30
  16   7   2  323.77   29.30
  16   7   2  312.77   36.50
 -17  -7  -2  157.58   30.20
 -17  -7  -2  164.28   24.30
  17   7   2  115.09   23.50
  17   7   2  123.49   17.70
 -17   7  -2  155.78   21.40
 -18  -7  -2   33.50   18.30
 -18  -7  -2   60.29   24.20
  18   7   2   76.89   13.60
  18   7   2  109.49   26.10
 -19  -7  -2  265.47   38.90
 -19  -7  -2  216.28   29.40
  19   7   2  232.88   35.10
 -20  -7  -2   15.50   17.60
 -20  -7  -2   -3.70   22.50
  20   7   2   13.10   24.80
 -21  -7  -2  -31.00   26.20
 -21  -7  -2    9.80   18.90
  21   7   2   22.60   25.50
 -22  -8   2  -15.20   17.90
 -22  -8   2  -28.50   27.00
 -22   8   2   34.50   25.90
  22   8  -2   19.70   26.20
 -21  -8   2  168.18   27.20
 -21  -8   2  208.18   36.60
  21   8  -2  148.79   35.80
 -20  -8   2   30.00   17.70
 -20  -8   2   59.09   25.30
  20   8  -2   17.20   23.80
 -19  -8   2   11.50   23.30
 -19  -8   2  -32.70   13.90
  19   8  -2   21.00   24.30
 -18  -8   2    4.80   15.50
 -18  -8   2    8.40   22.20
  18   8  -2   22.20   23.10
  18   8  -2    7.60   10.10
 -17  -8   2  277.37   36.80
 -17  -8   2  219.78   26.80
  17   8  -2  214.88   22.10
  17   8  -2  248.18   35.00
 -16  -8   2   -4.40   18.70
 -16  -8   2   24.70   14.00
 -16   8   2    4.90    7.70
  16   8  -2    5.40   12.00
  16   8  -2  -16.50   19.40
 -15  -8   2  459.35   38.00
 -15  -8   2  486.75   44.70
  15   8  -2  366.96   40.60
 -15   8   2  381.36   27.80
  15   8  -2  388.96   33.40
  15   8  -2  414.56   33.30
 -14  -8   2  127.39   23.70
 -14  -8   2  145.19   20.70
  14   8  -2  117.69   18.20
  14   8  -2  144.49   18.60
 -14   8   2  163.08   13.90
 -13  -8   2   26.50   14.40
 -13  -8   2   40.40   16.60
  13   8  -2    4.90   10.70
 -13   8   2   10.70    6.70
  13   8  -2   -1.50   11.00
 -12  -8   2  666.63   45.80
 -12  -8   2  580.64   48.10
  12   8  -2  539.45   43.10
 -12   8   2  660.33   39.30
  12   8  -2  610.14   44.00
 -11  -8   2  307.77   28.50
 -11  -8   2  303.77   31.40
  11   8  -2  316.77   28.60
 -11   8   2  320.17   22.60
  11   8  -2  373.06   27.90
 -10  -8   2  179.78   23.90
 -10  -8   2  171.58   20.80
  10   8  -2  169.08   19.60
  10   8  -2  178.18   19.50
 -10   8   2  189.88   15.40
  -9  -8   2 1208.68   76.79
  -9  -8   2 1234.58   74.29
   9   8  -2 1046.60   73.19
   9   8  -2 1082.69   75.19
   9   8  -2 1151.38   73.09
  -9   8   2 1218.68   69.99
  -8  -8   2  437.56   36.50
  -8  -8   2  522.15   37.50
  -8  -8   2  458.65   34.90
   8   8  -2  471.45   34.80
   8   8  -2  512.65   38.10
  -8   8   2  449.95   31.20
   8   8  -2  498.75   36.00
  -8   8   2  498.35   41.00
  -7  -8   2   92.09   16.00
  -7  -8   2   50.29   12.80
  -7  -8   2   83.59   13.30
  -7   8   2   72.39   10.10
   7   8  -2   66.79   11.80
   7   8  -2   83.19   15.00
   7   8  -2   61.79   13.00
  -6  -8   2 2021.30  116.19
  -6  -8   2 1868.31  116.29
  -6  -8   2 1870.31  115.79
   6   8  -2 1911.81  115.89
   6   8  -2 1800.22  115.99
  -6   8   2 1924.31  113.19
   6   8  -2 1939.61  115.09
  -5  -8   2  334.57   27.80
  -5  -8   2  309.37   26.60
   5   8  -2  311.27   25.20
   5   8  -2  329.47   27.90
  -5   8   2  278.47   23.90
   5   8  -2  367.76   27.90
  -4  -8   2  684.03   43.90
  -4  -8   2  613.14   43.60
  -4   8   2  620.94   40.60
   4   8  -2  643.74   42.50
   4   8  -2  612.24   43.00
  -4   8   2  666.33   41.10
   4   8  -2  579.04   43.20
  -3  -8   2  514.75   36.00
  -3  -8   2  484.75   35.90
   3   8  -2  545.05   36.70
  -3   8   2  528.45   32.30
  -3   8   2  519.95   33.90
   3   8  -2  455.95   35.20
   3   8  -2  430.36   34.90
  -2  -8   2 1280.07   80.59
  -2  -8   2 1416.76   81.59
  -2   8   2 1248.98   77.69
  -2   8   2 1277.27   79.79
   2   8  -2 1347.37   80.79
   2   8  -2 1390.76   80.89
   2   8  -2 1271.77   80.89
   1  -8  -2  570.74   35.70
  -1  -8   2  525.45   38.70
  -1  -8   2  570.54   38.10
  -1   8   2  569.24   37.10
   1   8  -2  540.95   37.70
   1   8  -2  514.95   38.70
  -1   8   2  572.04   34.80
   0  -8  -2 6294.07  387.66
   0  -8  -2 6744.63  385.96
   0  -8   2 6858.31  388.06
   0  -8   2 6308.87  388.06
   0   8  -2 6911.61  388.06
   0   8   2 7177.38  388.16
   0   8  -2 6736.83  388.36
   0   8   2 6374.76  385.76
  -1  -8  -2  135.69   12.60
  -1  -8  -2  134.69   15.80
   1  -8   2  104.39   15.50
   1  -8   2  170.48   16.10
  -1   8  -2  132.29   15.00
   1   8   2  126.39   12.20
  -1   8  -2  134.29   15.70
   1   8   2  122.39   14.40
   2  -8   2 1146.59   69.69
   2  -8   2 1166.18   71.79
  -2  -8  -2 1050.49   70.19
  -2  -8  -2 1142.69   68.69
   2   8   2 1156.28   71.59
  -2   8  -2 1165.08   71.09
  -2   8  -2 1215.98   70.49
   2   8   2 1043.00   70.29
   2   8   2 1085.89   68.59
  -3  -8  -2   -2.80    7.70
   3  -8   2   -9.60    6.70
  -3  -8  -2   -2.50    8.70
  -3   8  -2    4.80    8.90
   3   8   2   -0.10   11.00
   3   8   2   -9.90    7.70
  -3   8  -2    6.90   11.50
  -4  -8  -2  879.21   54.09
  -4  -8  -2  797.42   54.59
   4  -8   2  846.32   52.39
   4   8   2  910.21   54.79
  -4   8  -2  866.01   56.29
   4   8   2  723.53   54.29
  -4   8  -2  840.02   53.39
  -5  -8  -2    8.20    9.80
  -5  -8  -2   -3.00    9.00
  -5   8  -2    1.70   11.00
   5   8   2   -0.90    9.10
   5   8   2   -1.20    9.00
  -5   8  -2    1.70    8.00
  -6  -8  -2 2352.26  148.19
  -6  -8  -2 2482.05  148.69
   6   8   2 2445.76  148.69
  -6   8  -2 2599.64  146.89
   6   8   2 2425.66  148.19
  -6   8  -2 2511.95  149.59
  -7  -8  -2  150.68   18.20
  -7  -8  -2  136.49   17.60
  -7   8  -2  137.69   15.40
  -7   8  -2  188.58   21.30
   7   8   2  148.29   18.50
   7   8   2  128.89   16.80
  -8  -8  -2  802.62   48.70
  -8  -8  -2  605.84   47.80
  -8   8  -2  584.34   47.00
   8   8   2  671.43   47.60
   8   8   2  758.32   47.60
  -8   8  -2  652.63   44.10
  -9  -8  -2  496.55   35.90
  -9  -8  -2  457.85   36.00
  -9   8  -2  419.76   31.50
   9   8   2  400.66   33.90
   9   8   2  461.75   35.50
  -9   8  -2  392.56   35.90
 -10  -8  -2  137.69   19.30
 -10  -8  -2  162.88   22.90
  10   8   2  142.29   19.00
 -10   8  -2  163.98   17.00
  10   8   2  183.18   21.00
 -11  -8  -2  234.28   25.30
 -11  -8  -2  237.68   27.20
  11   8   2  203.88   23.30
 -11   8  -2  226.48   20.70
 -12  -8  -2  673.73   50.89
 -12  -8  -2  613.84   48.10
  12   8   2  642.74   47.30
 -12   8  -2  661.73   44.20
 -13  -8  -2   66.89   20.50
 -13  -8  -2   76.39   18.70
  13   8   2   86.89   16.80
 -13   8  -2   79.59   13.60
 -14  -8  -2  283.47   28.60
 -14  -8  -2  180.58   28.40
  14   8   2  218.88   25.40
 -14   8  -2  227.08   22.50
 -15  -8  -2  194.48   31.20
 -15  -8  -2  229.58   28.00
  15   8   2  167.98   27.60
  15   8   2  226.38   24.80
 -15   8  -2  238.58   23.20
 -16  -8  -2    4.40   15.60
 -16  -8  -2    0.70   17.50
  16   8   2  -38.90   13.10
 -16   8  -2   -4.60   12.20
  16   8   2    5.00   13.20
 -17  -8  -2   96.59   25.20
 -17  -8  -2  130.89   23.50
  17   8   2   71.59   24.50
  17   8   2  107.89   17.60
 -18  -8  -2   83.29   20.60
 -18  -8  -2   53.69   24.50
  18   8   2   57.39   22.10
  18   8   2   46.20   14.40
 -19  -8  -2    3.70   19.00
 -19  -8  -2   86.79   26.30
  19   8   2  -17.90   20.70
 -20  -8  -2   -7.10   17.80
 -20  -8  -2  -43.30   23.80
  20   8   2   24.30   25.40
  21   8   2  110.69   32.60
 -21  -9   2   23.30   24.70
 -21  -9   2   43.60   21.00
  21   9  -2   56.69   29.90
 -20  -9   2   13.30   17.50
 -20  -9   2  -12.90   24.40
  20   9  -2   28.60   24.10
 -19  -9   2  215.98   28.70
 -19  -9   2  144.99   33.10
  19   9  -2  177.58   20.30
  19   9  -2  147.49   31.10
 -18  -9   2  120.99   29.30
 -18  -9   2   22.00   18.00
  18   9  -2   49.10   23.60
  18   9  -2   20.00   12.60
 -17  -9   2  126.29   28.20
 -17  -9   2   71.89   19.30
  17   9  -2   89.69   17.10
  17   9  -2   49.10   22.90
 -16  -9   2   25.60   15.90
 -16  -9   2   13.90   18.80
  16   9  -2   25.10   14.60
 -16   9   2   29.00    9.00
  16   9  -2    4.90   19.00
 -15  -9   2   85.19   20.10
 -15  -9   2   79.49   22.50
  15   9  -2  104.69   17.60
 -15   9   2  110.29   12.60
  15   9  -2   70.29   16.80
 -14  -9   2  150.78   22.40
 -14  -9   2  129.09   26.50
  14   9  -2  125.09   19.30
 -14   9   2  123.99   13.60
  14   9  -2  143.89   19.30
 -13  -9   2  770.52   49.60
 -13  -9   2  645.34   51.19
  13   9  -2  641.34   46.20
 -13   9   2  638.04   41.10
  13   9  -2  524.85   45.10
 -12  -9   2   94.19   21.50
 -12  -9   2  119.79   19.40
 -12   9   2  118.39   12.70
  12   9  -2   99.69   17.20
  12   9  -2  110.09   17.00
 -11  -9   2  648.24   47.60
 -11  -9   2  571.14   43.30
 -11   9   2  544.15   36.80
  11   9  -2  548.85   41.30
  11   9  -2  575.64   42.50
 -10  -9   2  686.53   48.60
 -10  -9   2  623.14   45.60
  10   9  -2  641.44   45.10
  10   9  -2  598.64   45.60
 -10   9   2  645.14   41.00
  -9  -9   2   -7.00   11.20
  -9  -9   2    8.60   13.40
   9   9  -2    4.30    9.90
   9   9  -2  -11.20   10.60
  -9   9   2   -9.30    6.50
  -8  -9   2  507.55   39.90
  -8  -9   2  454.55   39.40
   8   9  -2  525.65   37.80
  -8   9   2  579.44   35.70
   8   9  -2  575.94   41.30
   8   9  -2  519.05   38.70
  -7  -9   2 1018.80   65.69
  -7  -9   2  971.00   66.09
  -7   9   2 1022.90   64.09
  -7   9   2 1009.20   62.59
   7   9  -2 1023.60   64.89
   7   9  -2  972.10   65.89
   7   9  -2 1069.69   66.39
  -6  -9   2   35.80   11.60
  -6  -9   2   59.59   13.60
   6   9  -2   55.09   12.10
   6   9  -2   75.89   13.50
  -6   9   2   72.49   10.70
   6   9  -2   75.29   12.20
  -6   9   2   35.00    9.80
  -5  -9   2  112.59   16.00
  -5  -9   2   98.29   14.80
  -5   9   2  109.99   12.80
  -5   9   2   94.59   12.60
   5   9  -2   97.39   15.10
  -5   9   2   95.79   11.90
   5   9  -2   77.59   13.40
   5   9  -2   80.49   14.10
  -4  -9   2 1461.65   92.49
  -4  -9   2 1407.26   92.49
  -4   9   2 1531.25   91.39
   4   9  -2 1557.24   93.39
  -4   9   2 1506.35   90.79
   4   9  -2 1601.54   93.09
  -4   9   2 1544.75   90.19
   4   9  -2 1398.16   91.99
  -3  -9   2   98.19   14.60
  -3  -9   2  101.49   14.60
   3   9  -2  113.99   16.20
   3   9  -2  115.19   15.50
  -3   9   2  103.39   12.80
  -3   9   2   83.99   13.30
   3   9  -2  106.69   13.80
  -3   9   2  128.79   11.70
  -2  -9   2 1680.93   97.39
  -2  -9   2 1593.74   97.09
  -2   9   2 1520.45   93.79
   2   9  -2 1711.33   97.79
   2   9  -2 1596.54   96.89
  -2   9   2 1497.85   96.59
   2   9  -2 1641.74   96.89
  -2   9   2 1506.35   95.99
   1  -9  -2  197.08   16.70
  -1  -9   2  176.18   19.40
  -1  -9   2  210.08   20.60
  -1   9   2  199.68   16.00
  -1   9   2  212.38   19.00
   1   9  -2  196.58   19.50
  -1   9   2  236.28   20.90
   1   9  -2  184.98   18.80
   1   9  -2  172.98   19.20
   0  -9   2  151.48   17.60
   0  -9  -2  137.69   13.30
   0  -9   2  112.89   14.70
   0   9   2  136.09   16.70
   0   9  -2  124.19   14.90
   0   9  -2  138.09   17.20
   0   9   2  125.49   15.60
   0   9   2  136.59   12.50
  -1  -9  -2  112.79   14.80
  -1  -9  -2  126.79   13.00
   1  -9   2  128.29   17.20
   1  -9   2  135.99   15.40
  -1   9  -2  143.49   15.50
   1   9   2  110.59   15.20
   1   9   2  132.29   16.20
  -1   9  -2  150.88   16.30
   1   9   2  103.89   11.80
   2  -9   2 3782.02  204.88
  -2  -9  -2 3151.68  204.98
   2  -9   2 3368.76  205.68
  -2  -9  -2 3496.15  203.68
  -2   9  -2 3569.54  205.58
   2   9   2 3710.43  206.68
  -2   9  -2 3519.35  205.28
   2   9   2 3466.35  203.58
   2   9   2 3253.17  205.18
  -3  -9  -2   17.70   10.20
  -3  -9  -2   23.50    8.50
   3  -9   2   26.40    8.80
  -3   9  -2   22.70   12.10
   3   9   2   25.70    7.90
   3   9   2   28.60    9.40
  -3   9  -2   26.60   10.10
   3   9   2   11.70    9.90
  -4  -9  -2 2545.05  147.09
  -4  -9  -2 2316.37  145.09
   4   9   2 2411.76  146.99
  -4   9  -2 2382.96  145.29
   4   9   2 2733.93  147.09
  -4   9  -2 2287.57  146.69
  -5  -9  -2  112.39   15.90
  -5  -9  -2  140.69   16.20
   5   9   2  118.09   16.50
   5   9   2  103.89   16.90
  -5   9  -2  104.39   16.70
  -5   9  -2  174.18   16.70
  -6  -9  -2    4.70   10.30
  -6  -9  -2   23.50   10.70
  -6   9  -2   13.20   11.90
   6   9   2   36.50   10.70
   6   9   2   25.00   12.40
  -6   9  -2   32.00    9.60
  -7  -9  -2  139.79   19.90
  -7  -9  -2  194.68   21.30
  -7   9  -2  215.38   22.80
   7   9   2  151.08   20.10
  -7   9  -2  221.78   19.30
  -8  -9  -2  751.22   53.19
  -8  -9  -2  763.42   52.39
   8   9   2  700.63   52.49
  -8   9  -2  758.12   53.99
  -8   9  -2  767.22   49.60
  -8   9  -2  798.22   56.89
  -9  -9  -2   45.80   15.40
  -9  -9  -2   17.70   12.10
   9   9   2   34.60   13.00
  -9   9  -2   22.40    9.90
 -10  -9  -2  681.93   52.29
 -10  -9  -2  791.42   54.69
 -10   9  -2  708.83   48.40
  10   9   2  754.22   52.39
 -11  -9  -2  159.08   22.40
 -11  -9  -2  157.58   23.50
 -11   9  -2  146.59   17.30
  11   9   2  131.79   20.60
 -12  -9  -2   -2.50   14.80
 -12  -9  -2    9.80   16.90
 -12   9  -2    9.60   10.70
  12   9   2   -1.10   12.70
 -13  -9  -2  311.47   33.60
 -13  -9  -2  297.57   35.20
  13   9   2  382.46   34.20
 -13   9  -2  398.16   30.30
 -14  -9  -2  176.28   24.70
 -14  -9  -2  133.29   24.80
 -14   9  -2  179.98   19.80
  14   9   2  158.28   22.80
 -15  -9  -2   -3.70   16.90
 -15  -9  -2  -12.50   16.90
  15   9   2    0.80   13.50
 -15   9  -2  -14.10   10.80
  15   9   2   20.90   18.00
 -16  -9  -2  147.19   30.30
 -16  -9  -2  149.69   25.30
 -16   9  -2  171.38   20.70
  16   9   2  162.18   22.40
  16   9   2  168.18   27.60
 -17  -9  -2  101.39   26.30
 -17  -9  -2   97.39   23.10
  17   9   2  132.09   20.70
  17   9   2  115.79   27.10
 -18  -9  -2   64.89   21.10
 -18  -9  -2    5.50   20.90
  18   9   2   24.70   14.00
  18   9   2   35.80   23.20
 -19  -9  -2  184.48   28.90
 -19  -9  -2  195.78   37.30
  19   9   2  214.08   34.20
 -20  -9  -2  -12.80   22.10
 -20  -9  -2   19.80   20.60
  20   9   2    2.60   21.90
 -21 -10   2  217.28   39.10
 -21 -10   2  196.78   30.00
  21  10  -2  234.48   40.20
 -20 -10   2    9.00   22.80
 -20 -10   2   -2.10   18.80
  20  10  -2    3.50   23.40
 -19 -10   2   29.20   18.20
 -19 -10   2   13.30   22.00
  19  10  -2   -0.10   12.40
  19  10  -2  -10.10   21.30
 -18 -10   2   43.00   23.30
 -18 -10   2   22.00   17.10
  18  10  -2   16.50   12.90
  18  10  -2   -0.90   21.40
 -17 -10   2  147.19   32.40
 -17 -10   2  207.18   27.20
  17  10  -2  180.48   30.80
  17  10  -2  191.28   24.00
 -16 -10   2   28.90   16.20
 -16 -10   2   42.40   22.50
  16  10  -2    0.40   14.10
 -15 -10   2  443.36   43.50
 -15 -10   2  460.25   39.30
 -15  10   2  342.77   28.20
  15  10  -2  376.66   34.60
 -14 -10   2   45.20   17.20
 -14 -10   2    2.60   18.20
  14  10  -2    1.00   13.70
 -14  10   2   11.30    9.00
 -13 -10   2   33.20   16.60
 -13 -10   2   41.00   18.20
  13  10  -2   28.00   14.50
 -13  10   2   32.40    9.80
 -12 -10   2  526.65   46.80
 -12 -10   2  520.05   43.00
  12  10  -2  622.04   43.20
 -12  10   2  518.25   36.30
 -11 -10   2  204.28   25.40
 -11 -10   2  192.88   27.30
 -11  10   2  192.48   17.70
  11  10  -2  198.08   23.40
 -10 -10   2  182.28   24.20
 -10 -10   2  145.19   20.10
  10  10  -2  138.59   19.70
 -10  10   2  149.99   15.50
  -9 -10   2  487.95   40.00
  -9 -10   2  500.15   41.60
  -9  10   2  497.85   34.70
   9  10  -2  550.24   40.00
  -8 -10   2  224.98   24.70
  -8 -10   2  218.98   24.80
  -8  10   2  272.07   21.50
   8  10  -2  282.97   26.70
  -8  10   2  224.08   22.30
  -7 -10   2   14.50   11.50
  -7  10   2   21.90    9.20
   7  10  -2   22.40   11.10
   7  10  -2    0.00    9.70
  -7  10   2    9.10    9.60
  -6 -10   2  946.41   66.99
  -6  10   2  995.70   64.69
  -6  10   2 1025.20   64.49
   6  10  -2 1128.59   67.69
   6  10  -2 1048.60   66.99
  -5 -10   2  367.86   28.10
   5  10  -2  347.47   29.00
  -5  10   2  310.97   24.60
   5  10  -2  378.86   32.20
  -5  10   2  350.56   26.30
   5  10  -2  235.88   26.20
  -5  10   2  315.57   25.30
  -4 -10   2  248.88   25.20
  -4 -10   2  346.27   28.30
  -4  10   2  358.86   25.30
   4  10  -2  288.47   27.00
   4  10  -2  261.67   25.10
   4  10  -2  300.97   26.10
  -4  10   2  280.57   22.50
  -4  10   2  318.27   23.90
  -3 -10   2  159.38   18.70
  -3 -10   2  117.79   17.20
   3  10  -2  160.38   20.00
  -3  10   2  198.68   19.00
  -3  10   2  149.88   14.30
   3  10  -2  177.48   18.40
  -3  10   2  137.99   16.30
   3  10  -2  182.48   18.90
  -2 -10   2  535.35   40.90
  -2 -10   2  596.04   40.40
   2  10  -2  546.55   39.70
  -2  10   2  584.24   36.80
   2  10  -2  534.05   40.50
   2  10  -2  588.24   40.10
  -2  10   2  681.43   40.30
  -2  10   2  535.35   39.90
  -1 -10   2   91.49   13.60
   1 -10  -2   83.89   11.30
  -1 -10   2   74.29   14.20
   1  10  -2   87.49   13.30
   1  10  -2   67.59   13.60
   1  10  -2  100.69   14.00
  -1  10   2   69.29   11.60
  -1  10   2   93.19   10.30
  -1  10   2   76.49   13.70
   0 -10  -2 2242.28  136.19
   0 -10   2 2182.38  138.99
   0 -10   2 2390.56  138.69
   0  10   2 2295.77  135.99
   0  10  -2 2391.56  138.39
   0  10   2 2354.46  139.29
   0  10  -2 2293.27  139.19
   0  10   2 2338.87  138.69
   1 -10   2   88.39   15.40
  -1 -10  -2   97.09   11.80
   1 -10   2   90.49   13.90
  -1 -10  -2   74.89   12.80
   1  10   2   75.89   15.40
   1  10   2   93.89   14.40
  -1  10  -2   90.09   15.00
   1  10   2   96.09   11.00
  -1  10  -2  114.69   15.20
   2 -10   2 1016.70   66.99
  -2 -10  -2 1099.69   66.79
  -2 -10  -2 1009.10   63.89
  -2  10  -2 1048.20   66.09
   2  10   2 1027.10   63.89
  -2  10  -2  931.31   65.29
   2  10   2 1053.29   65.99
   2  10   2 1100.89   67.29
  -3 -10  -2   20.50   10.40
  -3 -10  -2   10.60    8.70
   3  10   2    0.70   10.10
   3  10   2   15.30    7.70
  -3  10  -2    9.80   11.20
   3  10   2   25.40   12.30
  -3  10  -2   28.10   10.30
  -4 -10  -2  803.02   51.19
  -4 -10  -2  827.22   53.49
   4  10   2  869.71   53.89
  -4  10  -2  724.23   52.89
  -4  10  -2  697.03   50.99
  -5 -10  -2    5.10    9.40
  -5 -10  -2   10.50   11.20
   5  10   2    5.70   10.30
  -5  10  -2    7.30    9.20
  -5  10  -2    8.10   12.00
  -6 -10  -2 1477.85   93.99
  -6 -10  -2 1604.24   93.69
   6  10   2 1458.35   94.69
  -6  10  -2 1455.25   94.99
  -6  10  -2 1485.45   92.29
  -7 -10  -2   22.20   12.30
  -7 -10  -2   47.20   14.20
  -7  10  -2   40.60   15.60
  -7  10  -2   48.30   11.60
   7  10   2   43.40   14.60
  -8 -10  -2  342.37   32.70
  -8 -10  -2  422.16   34.60
   8  10   2  345.77   33.00
  -8  10  -2  401.36   30.10
  -9 -10  -2  161.88   22.10
  -9 -10  -2  191.28   23.50
   9  10   2  153.38   22.20
  -9  10  -2  214.68   20.30
 -10 -10  -2   46.20   14.90
 -10 -10  -2   89.49   19.10
 -10  10  -2   71.09   13.70
  10  10   2   48.00   16.00
 -11 -10  -2  178.88   26.90
 -11 -10  -2  197.78   25.30
  11  10   2  278.57   28.70
 -11  10  -2  260.37   23.20
 -12 -10  -2  394.66   39.70
 -12 -10  -2  321.67   34.50
 -12  10  -2  400.16   31.80
  12  10   2  462.05   38.20
 -13 -10  -2   72.39   22.60
 -13 -10  -2   90.09   20.10
 -13  10  -2   97.49   15.50
  13  10   2   56.19   17.90
 -14 -10  -2   88.29   21.80
 -14 -10  -2   91.09   21.00
 -14  10  -2  101.19   16.30
  14  10   2   83.99   18.70
 -15 -10  -2  229.28   32.10
 -15 -10  -2  234.48   29.60
 -15  10  -2  200.78   22.70
  15  10   2  202.98   26.10
 -16 -10  -2   12.90   19.30
 -16 -10  -2   26.50   16.30
 -16  10  -2   19.30   14.50
  16  10   2   31.80   17.20
  16  10   2   44.10   23.50
 -17 -10  -2   82.79   22.90
 -17 -10  -2  130.69   30.10
  17  10   2  104.49   20.20
  17  10   2  107.19   28.50
 -18 -10  -2   69.79   22.30
 -18 -10  -2   68.79   25.80
  18  10   2   78.89   18.30
  18  10   2  130.79   27.20
 -19 -10  -2   34.90   19.40
 -19 -10  -2  -26.70   25.00
  19  10   2   74.09   21.10
  19  10   2   29.00   24.60
 -20 -10  -2   25.90   28.20
 -20 -10  -2   12.10   20.90
  20  10   2    4.70   23.80
 -20 -11   2   17.50   19.30
 -20 -11   2  -12.10   24.30
  20  11  -2   33.90   25.10
 -19 -11   2  255.87   32.60
 -19 -11   2  219.98   37.90
  19  11  -2  199.08   25.40
  19  11  -2  270.47   38.30
 -18 -11   2   52.09   23.40
 -18 -11   2   23.20   19.30
  18  11  -2  -22.80   20.60
  18  11  -2   18.50   15.00
 -17 -11   2  188.88   33.70
 -17 -11   2  195.58   28.80
  17  11  -2  149.09   31.30
  17  11  -2  196.48   24.80
 -16 -11   2   -0.60   21.40
 -16 -11   2   75.79   20.10
  16  11  -2    8.80   14.80
 -15 -11   2   21.70   17.40
 -15 -11   2   26.10   19.00
 -15  11   2   72.79   12.60
  15  11  -2   37.80   16.40
 -14 -11   2   47.10   17.00
 -14 -11   2   69.49   23.50
 -14  11   2   55.79   11.90
  14  11  -2   37.40   16.70
 -13 -11   2  859.91   61.19
 -13 -11   2  821.42   62.49
  13  11  -2  815.72   58.29
 -13  11   2  799.02   52.89
 -12 -11   2   26.90   19.10
 -12 -11   2  -18.50   12.60
 -12  11   2   17.40    9.70
  12  11  -2   14.80   14.70
 -11 -11   2  788.72   54.99
 -11 -11   2  675.93   53.09
 -11  11   2  693.33   46.90
  11  11  -2  710.93   52.19
 -10 -11   2  578.24   48.80
 -10 -11   2  673.23   48.40
  10  11  -2  630.64   47.00
 -10  11   2  691.63   47.00
 -10  11   2  645.64   43.30
  -9 -11   2    6.80   12.90
  -9 -11   2   13.00   12.50
   9  11  -2    6.10   12.70
  -9  11   2   12.00    9.20
  -9  11   2   10.10   11.50
  -8 -11   2  740.83   51.39
   8  11  -2  783.82   51.29
  -8  11   2  612.44   48.30
  -8  11   2  727.03   47.10
  -7 -11   2  602.64   42.50
  -7  11   2  539.05   38.30
   7  11  -2  567.54   42.80
   7  11  -2  526.65   41.50
  -7  11   2  530.65   39.80
  -6 -11   2    4.10   11.90
  -6  11   2   -9.40    9.20
   6  11  -2   -1.40   10.70
   6  11  -2   -3.20   11.80
  -6  11   2    2.70   10.00
  -6  11   2    0.20    8.30
  -5 -11   2  194.98   23.20
  -5  11   2  243.58   22.10
  -5  11   2  231.88   20.60
   5  11  -2  224.38   24.50
   5  11  -2  272.17   25.50
  -5  11   2  256.97   22.10
  -4 -11   2  598.74   42.20
  -4  11   2  601.24   40.80
   4  11  -2  548.05   41.00
   4  11  -2  540.25   41.60
  -4  11   2  593.64   38.20
  -4  11   2  550.64   39.30
  -3 -11   2  136.79   17.60
   3  11  -2   85.59   16.00
   3  11  -2   66.89   14.10
  -3  11   2  105.59   11.80
  -3  11   2  137.39   16.00
  -3  11   2  131.59   16.30
  -2 -11   2 1335.87   80.19
  -2  11   2 1325.57   79.29
  -2  11   2 1200.08   75.99
   2  11  -2 1276.77   79.19
   2  11  -2 1261.37   80.69
  -2  11   2 1211.18   79.59
  -1 -11   2   82.29   15.90
   1 -11  -2  102.89   12.60
  -1  11   2  112.99   16.60
   1  11  -2   97.89   16.20
  -1  11   2  107.09   11.30
  -1  11   2   84.79   13.40
   1  11  -2   77.09   13.70
   0 -11   2   -7.50   11.70
   0 -11  -2   12.80    8.60
   0  11  -2   -1.40   10.20
   0  11   2   -8.50   10.30
   0  11  -2   10.10    9.10
   0  11   2    0.40    6.70
   1 -11   2   -2.10   11.10
  -1 -11  -2   13.80    8.50
   1  11   2    9.30   11.30
  -1  11  -2   15.20   10.80
   1  11   2   -1.70    6.60
  -1  11  -2   11.80    9.70
  -2 -11  -2 1191.68   69.09
  -2 -11  -2 1159.78   71.89
   2 -11   2 1108.29   71.69
   2  11   2 1145.59   68.89
  -2  11  -2 1032.30   70.79
   2  11   2  996.70   71.39
  -2  11  -2 1107.59   70.79
  -3 -11  -2   13.90    9.20
  -3 -11  -2   -6.30   10.10
   3  11   2   12.90   11.70
   3  11   2   24.40    9.10
  -3  11  -2   16.50   11.20
  -3  11  -2    6.40   10.10
  -4 -11  -2 1873.01  109.59
  -4 -11  -2 1695.73  110.69
  -4  11  -2 1886.91  111.49
   4  11   2 1928.81  112.49
  -4  11  -2 1638.74  109.69
  -5 -11  -2   15.80   11.40
  -5 -11  -2    1.70   10.10
  -5  11  -2    5.30   12.70
  -5  11  -2   17.50   10.80
   5  11   2   11.80   12.90
  -6 -11  -2   14.30   11.50
  -6 -11  -2   -0.60   12.90
  -6  11  -2   41.30   11.30
  -6  11  -2   -5.60   13.70
   6  11   2    0.60   12.50
  -7 -11  -2  131.09   19.60
  -7 -11  -2  195.38   21.70
   7  11   2  115.79   20.00
  -7  11  -2  117.09   16.90
  -7  11  -2  168.58   21.90
  -8 -11  -2  566.44   43.30
  -8 -11  -2  611.74   45.20
  -8  11  -2  553.24   40.60
   8  11   2  528.55   44.20
  -9 -11  -2   71.69   17.50
  -9 -11  -2   46.00   15.50
  -9  11  -2   76.69   14.00
   9  11   2   43.40   16.60
 -10 -11  -2  412.36   36.10
 -10 -11  -2  312.67   33.10
 -10  11  -2  390.26   30.10
  10  11   2  288.17   32.60
 -11 -11  -2   86.19   19.20
 -11 -11  -2   83.79   21.20
  11  11   2   82.99   19.20
 -11  11  -2   82.59   15.60
 -12 -11  -2   -0.50   14.80
 -12 -11  -2    0.60   17.60
 -12  11  -2  -10.10   11.20
  12  11   2  -22.00   13.90
 -13 -11  -2  272.37   34.80
 -13 -11  -2  283.97   33.10
 -13  11  -2  305.57   27.40
  13  11   2  273.77   31.30
 -14 -11  -2  204.98   27.90
 -14 -11  -2  233.18   33.30
  14  11   2  155.38   25.20
 -14  11  -2  186.48   21.50
 -15 -11  -2   31.20   19.00
 -15 -11  -2   30.30   19.20
  15  11   2   16.10   16.00
 -15  11  -2   23.70   13.70
 -16 -11  -2  151.18   26.50
 -16 -11  -2  150.78   31.10
  16  11   2  177.28   25.30
 -17 -11  -2  102.19   22.80
 -17 -11  -2   85.79   28.30
  17  11   2  107.59   21.40
  17  11   2  165.58   30.70
 -18 -11  -2   -3.20   18.50
 -18 -11  -2   13.00   22.40
  18  11   2   11.50   16.80
  18  11   2    2.60   20.50
 -19 -11  -2  138.09   34.70
 -19 -11  -2  179.38   29.10
  19  11   2  109.29   21.90
  19  11   2  105.39   30.80
 -20 -12   2   27.00   21.40
 -20 -12   2   -0.20   24.80
  20  12  -2   14.30   24.70
 -19 -12   2   43.70   22.20
 -19 -12   2   40.80   28.20
  19  12  -2   11.00   24.20
  19  12  -2   22.60   16.40
 -18 -12   2   14.40   20.80
 -18 -12   2   -5.80   21.00
  18  12  -2   13.20   23.00
  18  12  -2   27.50   17.00
 -17 -12   2   75.79   27.80
 -17 -12   2   81.29   24.30
  17  12  -2   77.59   20.50
 -16 -12   2   44.30   19.80
 -16 -12   2   40.00   22.40
  16  12  -2   32.80   17.90
 -15 -12   2  378.06   38.90
 -15 -12   2  342.67   41.10
  15  12  -2  351.86   35.40
 -15  12   2  364.46   31.00
 -14 -12   2   -5.00   19.50
 -14 -12   2   -6.00   16.60
 -14  12   2   -1.00   10.10
  14  12  -2   17.50   16.30
 -13 -12   2   42.60   17.20
 -13 -12   2   83.19   23.00
 -13  12   2   40.70   12.60
  13  12  -2   94.49   19.70
 -12 -12   2  282.07   33.40
 -12 -12   2  243.48   29.60
 -12  12   2  230.48   21.70
  12  12  -2  184.88   27.10
 -11 -12   2  183.28   25.90
 -11 -12   2  159.78   24.70
 -11  12   2  175.68   19.20
  11  12  -2  187.68   25.70
 -10 -12   2  168.68   25.30
  10  12  -2  169.48   23.80
 -10  12   2  205.28   23.00
 -10  12   2  192.18   19.70
  -9 -12   2  260.87   29.10
  -9  12   2  232.98   25.60
   9  12  -2  240.08   27.60
  -9  12   2  285.07   24.20
  -8 -12   2  262.27   29.00
   8  12  -2  297.87   31.00
  -8  12   2  250.57   24.00
  -8  12   2  274.07   26.10
  -7 -12   2  -14.00   11.80
  -7  12   2   -0.70    9.40
   7  12  -2   10.00   12.70
  -7  12   2    5.60   10.80
  -7  12   2   -5.60    9.00
  -6 -12   2  850.81   57.19
   6  12  -2  830.82   56.49
  -6  12   2  748.73   54.89
  -6  12   2  764.42   53.09
  -6  12   2  834.82   54.59
   6  12  -2  889.51   57.39
  -5 -12   2  295.67   29.30
  -5  12   2  354.56   26.70
   5  12  -2  323.37   30.10
   5  12  -2  386.26   33.80
  -5  12   2  326.57   28.80
  -4 -12   2  323.37   29.50
   4  12  -2  286.17   29.30
   4  12  -2  300.87   27.80
  -4  12   2  320.37   25.10
  -4  12   2  367.56   29.80
  -3 -12   2  272.77   27.30
  -3  12   2  322.27   23.80
   3  12  -2  305.07   27.90
  -3  12   2  343.27   28.80
   3  12  -2  320.47   29.80
  -2 -12   2  357.56   30.50
   2  12  -2  329.77   31.80
   2  12  -2  358.76   29.60
  -2  12   2  344.17   25.00
  -2  12   2  332.57   30.10
  -1 -12   2   44.70   14.70
   1 -12  -2   61.19   11.10
   1  12  -2   60.79   12.20
   1  12  -2   54.99   14.50
  -1  12   2   43.10    9.10
  -1  12   2   39.80   13.30
   0 -12  -2 1399.46   83.59
   0 -12   2 1371.66   86.69
   0  12  -2 1414.96   85.59
   0  12   2 1423.46   87.09
   0  12   2 1358.66   82.79
   0  12  -2 1208.08   86.09
   1 -12   2   47.70   14.80
  -1 -12  -2   43.00   11.10
   1  12   2   77.09   16.10
  -1  12  -2   66.99   14.60
  -1  12  -2   33.40   12.20
   1  12   2   44.40    9.40
  -2 -12  -2  457.35   31.40
   2 -12   2  457.95   34.70
  -2  12  -2  427.96   34.90
   2  12   2  400.86   29.70
   2  12   2  314.37   32.70
  -2  12  -2  400.56   32.80
  -3 -12  -2    1.30    9.10
  -3 -12  -2   -5.20   11.50
  -3  12  -2   -6.70   10.90
  -3  12  -2    4.20   10.70
   3  12   2  -17.70   11.10
   3  12   2   -9.40    8.00
  -4 -12  -2  416.76   34.10
  -4 -12  -2  366.16   29.70
   4  12   2  345.67   33.10
  -4  12  -2  325.87   30.60
  -4  12  -2  370.66   32.00
  -5 -12  -2   15.10   11.80
  -5 -12  -2   10.50   10.90
   5  12   2   -5.50   11.70
  -5  12  -2    1.30   12.70
  -5  12  -2    2.70   11.10
  -6 -12  -2 1376.96   92.49
  -6 -12  -2 1451.05   94.79
   6  12   2 1491.45   94.99
  -6  12  -2 1499.85   92.49
  -6  12  -2 1584.54   95.29
  -7 -12  -2    1.30   13.90
  -7 -12  -2   -2.90   12.50
  -7  12  -2   -3.90   10.80
   7  12   2    9.70   12.90
  -8 -12  -2  146.39   23.50
  -8 -12  -2  151.28   21.50
  -8  12  -2  152.58   19.90
   8  12   2  161.88   23.90
  -9 -12  -2  258.17   28.60
  -9 -12  -2  190.98   25.80
  -9  12  -2  270.17   24.80
   9  12   2  223.08   26.80
 -10 -12  -2   67.19   18.00
 -10 -12  -2   47.30   18.70
 -10  12  -2   38.50   14.20
  10  12   2   41.20   15.60
 -11 -12  -2   96.49   20.70
 -11 -12  -2   89.89   19.90
  11  12   2  111.39   22.00
 -11  12  -2  149.99   19.00
 -12 -12  -2  379.76   38.80
 -12 -12  -2  377.56   39.70
  12  12   2  328.57   37.10
 -12  12  -2  477.45   35.60
 -13 -12  -2  -21.70   17.00
 -13 -12  -2   33.70   16.30
  13  12   2   16.40   17.00
 -13  12  -2   14.40   12.80
 -14 -12  -2   53.89   20.20
 -14 -12  -2   49.40   20.70
  14  12   2   29.20   17.80
 -14  12  -2   45.00   15.60
 -15 -12  -2  171.38   29.70
 -15 -12  -2  184.78   29.10
  15  12   2  191.18   27.10
 -15  12  -2  187.38   23.50
 -16 -12  -2    5.10   18.60
 -16 -12  -2  -27.10   22.20
  16  12   2   20.90   18.60
 -17 -12  -2   63.29   21.90
 -17 -12  -2   65.89   27.10
  17  12   2   54.99   20.20
 -18 -12  -2   44.40   22.70
 -18 -12  -2   46.70   29.30
  18  12   2  109.59   31.00
  18  12   2   47.90   20.20
 -19 -12  -2   -5.10   22.10
  19  12   2    9.80   18.10
  19  12   2   -6.20   21.00
 -19 -13   2  199.58   32.70
 -19 -13   2  210.58   38.60
  19  13  -2  195.18   36.30
  19  13  -2  187.68   27.30
 -18 -13   2   23.20   23.60
 -18 -13   2   24.60   22.10
  18  13  -2   35.60   26.50
  18  13  -2   -8.70   17.20
 -17 -13   2  104.59   28.50
 -17 -13   2  127.49   26.70
  17  13  -2  116.69   24.00
 -16 -13   2    6.20   18.90
 -16 -13   2    5.60   21.90
  16  13  -2  -19.60   15.50
 -15 -13   2   44.00   20.10
 -15 -13   2   32.60   21.30
  15  13  -2   31.70   18.40
 -14 -13   2   84.69   23.30
 -14 -13   2   44.90   19.50
  14  13  -2  116.39   22.00
 -14  13   2   44.10   13.90
 -13 -13   2  347.87   38.70
 -13 -13   2  337.87   36.70
  13  13  -2  363.96   35.80
 -13  13   2  311.37   28.50
 -12 -13   2    2.60   15.60
 -12 -13   2   -6.80   16.00
  12  13  -2   15.90   16.80
 -12  13   2    4.90   11.70
 -11 -13   2  173.08   27.60
 -11  13   2  172.78   20.00
  11  13  -2  189.78   24.90
 -10 -13   2  341.77   34.20
  10  13  -2  360.66   34.90
 -10  13   2  328.37   28.90
 -10  13   2  346.87   32.10
  -9 -13   2   71.69   19.40
  -9  13   2   53.69   16.30
   9  13  -2   48.40   16.60
  -9  13   2   69.49   13.70
  -8 -13   2  585.04   46.40
   8  13  -2  605.54   47.10
  -8  13   2  578.04   43.10
  -8  13   2  542.45   41.60
  -7 -13   2  428.06   36.70
   7  13  -2  360.06   35.50
  -7  13   2  409.36   32.90
  -7  13   2  408.26   32.40
  -6 -13   2   13.10   14.00
   6  13  -2   25.00   14.70
  -6  13   2    3.90   10.30
  -6  13   2   -0.60   11.50
  -5 -13   2  283.07   28.70
   5  13  -2  318.87   29.20
   5  13  -2  302.17   31.10
  -5  13   2  276.27   26.70
  -5  13   2  287.47   24.10
  -4 -13   2  969.70   65.29
  -4  13   2  920.01   60.79
   4  13  -2 1038.20   65.09
   4  13  -2  976.90   66.09
  -4  13   2  984.60   64.59
  -3 -13   2  -12.90   12.40
   3  13  -2    7.90   12.50
   3  13  -2   -2.60   10.60
  -3  13   2   10.30   11.90
  -3  13   2    7.50    7.70
  -2 -13   2  784.92   57.19
   2  13  -2  847.62   56.39
  -2  13   2  858.21   53.19
   2  13  -2  778.42   58.39
  -2  13   2  916.51   57.99
  -1 -13   2   15.20   13.90
   1 -13  -2    3.20    9.00
   1  13  -2   12.60   13.10
  -1  13   2   17.60    8.00
   1  13  -2   -7.30    9.90
  -1  13   2   23.50   13.40
   0 -13   2    3.10   13.20
   0 -13  -2    1.70    9.90
   0  13   2    5.00    8.00
   0  13   2   -4.80   11.50
   0  13  -2   -4.00   12.60
   0  13  -2    6.00   10.80
   1 -13   2   33.30   14.50
  -1 -13  -2    6.30   10.30
   1  13   2   43.40   15.80
  -1  13  -2   31.10   12.10
  -1  13  -2   35.10   14.00
   1  13   2   20.80    8.70
   2 -13   2  516.05   40.00
  -2 -13  -2  547.15   37.40
   2  13   2  517.25   40.40
  -2  13  -2  518.65   39.40
  -2  13  -2  430.56   39.90
   2  13   2  507.85   35.90
  -3 -13  -2   28.00   11.50
  -3  13  -2   37.20   12.50
   3  13   2   28.80   10.00
  -3  13  -2   22.40   13.20
   3  13   2   32.30   15.60
  -4 -13  -2  398.46   32.40
  -4 -13  -2  406.76   35.80
  -4  13  -2  442.76   36.00
  -4  13  -2  414.56   34.90
   4  13   2  409.86   36.50
  -5 -13  -2   40.70   15.70
  -5 -13  -2   58.39   14.20
  -5  13  -2   35.20   16.10
   5  13   2   20.40   15.40
  -5  13  -2   39.00   13.60
  -6 -13  -2    6.30   11.60
  -6 -13  -2    2.50   13.40
   6  13   2   -6.80   13.60
  -6  13  -2   15.40   13.30
  -7 -13  -2  110.89   19.30
  -7 -13  -2  101.39   20.40
  -7  13  -2  158.28   20.20
   7  13   2  151.78   22.30
  -8 -13  -2  440.66   39.00
  -8 -13  -2  551.34   40.80
  -8  13  -2  472.85   37.60
   8  13   2  371.56   38.50
  -9 -13  -2   81.49   19.40
  -9 -13  -2   69.99   19.20
  -9  13  -2   67.39   15.30
   9  13   2   61.79   20.20
 -10 -13  -2  238.58   29.20
 -10 -13  -2  254.47   30.80
  10  13   2  276.47   32.40
 -10  13  -2  283.17   27.90
 -11 -13  -2   70.99   21.10
 -11 -13  -2   55.29   22.20
  11  13   2   84.29   21.20
 -11  13  -2   82.29   17.30
 -12 -13  -2  -20.80   16.90
 -12 -13  -2   -6.80   17.20
  12  13   2   -8.00   17.10
 -12  13  -2    5.40   13.00
 -13 -13  -2   61.89   22.00
 -13 -13  -2  110.29   24.90
  13  13   2   76.99   20.50
 -13  13  -2   87.09   18.30
 -14 -13  -2   67.09   24.00
 -14 -13  -2   95.49   22.60
 -14  13  -2   74.29   17.10
  14  13   2  117.69   23.60
 -15 -13  -2   12.70   21.90
 -15 -13  -2   -7.80   19.40
  15  13   2    9.70   17.30
 -16 -13  -2   73.99   27.70
 -16 -13  -2   91.49   24.10
  16  13   2   52.29   21.40
 -17 -13  -2  100.09   28.70
 -17 -13  -2   64.49   22.30
  17  13   2   51.69   20.30
 -18 -13  -2   16.20   21.80
 -18 -13  -2    6.20   22.70
  18  13   2  -50.49   23.50
  18  13   2   27.30   20.40
 -18 -14   2   31.90   24.10
 -18 -14   2   12.70   22.00
  18  14  -2   -1.30   18.50
 -17 -14   2   55.59   27.90
 -17 -14   2   51.39   22.10
  17  14  -2   87.69   22.60
 -16 -14   2   78.49   27.00
 -16 -14   2   47.30   21.50
  16  14  -2   30.90   18.90
 -15 -14   2  127.29   28.60
 -15 -14   2  102.59   23.30
  15  14  -2   93.69   23.30
 -14 -14   2   -4.80   18.70
  14  14  -2   33.60   18.80
 -14  14   2    6.00   13.30
 -13 -14   2    8.10   19.90
 -13  14   2   17.30   12.90
  13  14  -2    4.30   17.90
 -12 -14   2  143.29   26.00
  12  14  -2  180.98   26.20
 -12  14   2  179.88   21.20
 -11 -14   2  134.29   25.20
  11  14  -2  110.59   23.60
 -11  14   2  166.38   20.20
 -10 -14   2   51.49   19.70
  10  14  -2   63.99   19.90
 -10  14   2   62.29   17.90
 -10  14   2   66.09   14.50
  -9 -14   2  241.98   30.80
   9  14  -2  275.07   30.40
  -9  14   2  281.27   28.60
  -9  14   2  291.17   27.30
  -8 -14   2   96.69   20.10
   8  14  -2   94.79   21.30
  -8  14   2   88.59   16.60
  -8  14   2   75.69   17.50
  -7 -14   2   12.70   16.80
  -7  14   2   65.49   14.80
   7  14  -2   68.09   18.50
  -7  14   2   68.19   15.30
  -6 -14   2  990.30   64.59
  -6  14   2  914.91   61.79
  -6  14   2  919.81   59.49
   6  14  -2  821.92   64.39
  -5 -14   2  382.36   34.10
  -5  14   2  344.17   29.10
  -5  14   2  392.26   33.30
   5  14  -2  356.36   35.60
  -4 -14   2  198.88   25.50
  -4  14   2  210.48   24.50
  -4  14   2  243.58   20.80
   4  14  -2  213.28   27.50
   4  14  -2  253.77   25.60
  -3 -14   2   57.29   16.80
   3  14  -2   45.50   17.70
  -3  14   2   39.90   15.10
   3  14  -2   27.70   13.70
  -3  14   2   37.50    9.90
  -2 -14   2  161.18   23.20
   2  14  -2  255.17   27.30
  -2  14   2  156.18   21.90
  -2  14   2  182.48   17.70
   2  14  -2  219.68   23.10
  -1 -14   2   34.80   16.00
   1 -14  -2   50.79   12.20
  -1  14   2   40.70   10.20
   1  14  -2   18.70   12.00
   1  14  -2   29.80   15.80
  -1  14   2   58.29   16.20
   0 -14  -2  974.10   61.49
   0 -14   2  911.91   64.79
   0  14   2  960.70   60.19
   0  14  -2 1020.60   62.99
   0  14   2  840.52   63.99
   0  14  -2  938.71   64.39
  -1 -14  -2   -0.80   10.90
   1 -14   2   10.30   13.50
   1  14   2   15.50    9.00
  -1  14  -2   17.10   11.80
   1  14   2   -2.20   13.00
  -1  14  -2   29.70   13.90
  -2 -14  -2  284.67   26.40
   2 -14   2  305.77   29.50
   2  14   2  355.96   33.50
  -2  14  -2  320.97   31.10
  -2  14  -2  341.47   29.60
   2  14   2  283.77   25.60
  -3 -14  -2    4.80   11.90
   3  14   2    7.00   10.00
   3  14   2   19.50   13.70
  -3  14  -2    1.40   13.00
  -3  14  -2  -12.60   12.60
  -4 -14  -2  224.98   22.20
   4  14   2  161.08   24.70
  -4  14  -2  214.48   24.20
  -4  14  -2  170.58   23.20
  -5 -14  -2   36.00   13.90
  -5 -14  -2    4.80   13.10
   5  14   2   16.60   16.50
  -5  14  -2   15.80   13.80
  -6 -14  -2  654.23   48.00
  -6 -14  -2  693.83   51.89
  -6  14  -2  677.33   48.70
   6  14   2  606.24   50.19
  -7 -14  -2   25.20   14.80
  -7 -14  -2    7.40   14.20
   7  14   2    8.30   16.10
  -7  14  -2   49.70   15.70
  -8 -14  -2  164.68   22.90
  -8 -14  -2  167.78   26.10
   8  14   2  153.08   24.50
  -8  14  -2  206.68   23.50
  -9 -14  -2   75.69   20.50
  -9 -14  -2   79.99   19.40
  -9  14  -2   94.19   18.50
   9  14   2   65.99   21.00
 -10 -14  -2   77.19   20.60
 -10 -14  -2   61.29   19.60
  10  14   2  142.79   25.40
 -10  14  -2   59.49   17.30
 -11 -14  -2   68.29   21.10
 -11 -14  -2   29.10   19.90
  11  14   2   18.00   19.20
 -11  14  -2   70.99   16.30
 -12 -14  -2  227.78   31.10
 -12 -14  -2  253.07   32.00
  12  14   2  166.08   28.60
 -12  14  -2  191.58   24.90
 -13 -14  -2    6.00   20.40
 -13 -14  -2  -16.20   18.40
 -13  14  -2    6.40   14.50
  13  14   2   20.90   18.80
 -14 -14  -2   32.80   20.20
 -14 -14  -2   56.99   23.40
 -14  14  -2   47.10   17.10
  14  14   2   41.00   19.90
 -15 -14  -2  148.89   28.50
 -15 -14  -2  144.89   31.40
  15  14   2  150.98   26.60
 -16 -14  -2   37.80   21.10
 -16 -14  -2  -54.29   21.20
  16  14   2   -7.00   19.00
 -17 -14  -2   -1.50   25.50
 -17 -14  -2   28.50   23.30
  17  14   2    2.40   19.00
 -18 -15   2  -27.70   25.70
  18  15  -2    3.40   19.50
 -17 -15   2    1.80   25.90
  17  15  -2   28.70   20.40
 -16 -15   2   -2.10   24.20
  16  15  -2   66.89   22.30
 -15 -15   2   -6.70   21.70
  15  15  -2   37.00   19.80
 -14 -15   2   88.89   27.80
  14  15  -2   74.79   21.90
 -13 -15   2  196.48   30.80
 -13  15   2  150.98   21.30
  13  15  -2  169.48   27.80
 -12 -15   2   22.30   18.50
  12  15  -2   22.20   17.50
 -12  15   2    9.50   14.00
 -11 -15   2   85.69   22.80
  11  15  -2  127.79   26.00
 -11  15   2  157.38   20.60
 -10 -15   2   56.39   20.80
  10  15  -2  100.09   22.00
 -10  15   2   74.39   16.80
  -9 -15   2    8.40   16.50
  -9  15   2   13.10   14.00
   9  15  -2   -6.20   15.30
  -9  15   2  -20.90   14.50
  -8 -15   2  152.48   24.40
  -8  15   2  209.48   23.90
   8  15  -2  177.28   26.80
  -8  15   2  176.38   22.10
  -7 -15   2  258.07   29.10
  -7  15   2  279.07   25.70
  -7  15   2  243.58   27.20
   7  15  -2  282.37   32.40
  -6 -15   2  -25.00   14.10
  -6  15   2  -10.10   13.10
  -6  15   2  -11.70   10.70
   6  15  -2   16.00   16.30
  -5 -15   2   57.49   18.20
   5  15  -2   56.29   17.90
  -5  15   2   69.29   16.90
  -5  15   2   65.89   13.50
  -4 -15   2  844.82   61.59
   4  15  -2  862.51   62.19
  -4  15   2  837.02   55.79
  -4  15   2  936.81   61.49
  -3 -15   2  186.78   25.00
  -3  15   2  167.18   23.00
  -3  15   2  193.28   18.60
   3  15  -2  186.98   24.90
  -2 -15   2  776.32   55.49
   2  15  -2  665.23   52.19
   2  15  -2  781.02   55.99
  -2  15   2  738.63   53.49
  -2  15   2  742.23   48.50
  -1 -15   2   17.10   17.00
   1 -15  -2    6.40   10.80
   1  15  -2   -6.30   13.60
  -1  15   2   -4.30    8.80
   1  15  -2  -14.90   11.40
  -1  15   2   14.60   15.00
   0 -15   2  141.39   22.10
   0 -15  -2  120.49   17.30
   0  15  -2  129.29   18.30
   0  15   2  116.69   21.70
   0  15   2  146.79   16.10
   0  15  -2  175.48   24.70
   1 -15   2    9.10   15.80
  -1 -15  -2  -13.70   12.30
  -1  15  -2  -13.70   13.50
   1  15   2   -6.60   15.30
   1  15   2   12.00    9.70
  -1  15  -2   -5.60   12.00
  -2 -15  -2  570.44   41.10
   2  15   2  570.84   39.10
  -2  15  -2  558.14   44.00
  -2  15  -2  527.85   42.20
   2  15   2  434.26   43.10
  -3 -15  -2  110.79   17.70
   3  15   2  160.48   24.30
   3  15   2  108.99   16.90
  -3  15  -2  134.99   22.10
  -3  15  -2  142.29   20.60
  -4 -15  -2  306.57   29.10
  -4  15  -2  304.67   31.10
   4  15   2  318.97   34.50
  -5 -15  -2   22.00   13.90
  -5  15  -2   21.60   13.90
   5  15   2   38.60   19.60
  -6 -15  -2   -2.40   13.60
  -6  15  -2   10.70   15.00
   6  15   2  -19.10   14.60
  -7 -15  -2   36.70   19.70
  -7 -15  -2   66.09   17.70
   7  15   2   24.10   19.50
  -7  15  -2   67.19   17.90
  -8 -15  -2  306.37   32.60
  -8 -15  -2  372.96   37.60
  -8  15  -2  306.47   32.00
   8  15   2  351.16   37.80
  -9 -15  -2   72.09   20.10
  -9 -15  -2   75.79   22.00
   9  15   2   95.09   23.70
  -9  15  -2   92.19   19.30
 -10 -15  -2  203.58   28.20
 -10 -15  -2  245.38   32.60
 -10  15  -2  234.08   26.90
  10  15   2  243.88   30.50
 -11 -15  -2   16.70   19.70
 -11 -15  -2   43.60   20.80
 -11  15  -2   43.80   16.70
  11  15   2   20.70   20.30
 -12 -15  -2  -16.80   20.50
 -12 -15  -2   18.60   19.40
 -12  15  -2    1.00   14.80
  12  15   2   -2.70   17.80
 -13 -15  -2   98.19   26.50
 -13 -15  -2  137.09   26.70
  13  15   2  119.89   25.80
 -13  15  -2   83.99   20.50
 -14 -15  -2   48.50   22.60
 -14 -15  -2   40.90   24.30
  14  15   2   31.40   20.60
 -15 -15  -2   33.80   23.50
 -15 -15  -2  -10.40   21.80
  15  15   2   17.60   20.60
 -16 -15  -2   55.89   27.90
 -16 -15  -2   38.00   25.60
  16  15   2   44.60   21.90
 -17 -16   2   25.30   25.10
  17  16  -2   46.80   22.30
 -16 -16   2   21.10   27.00
  16  16  -2   51.19   23.40
 -15 -16   2   34.80   25.50
  15  16  -2   36.60   22.10
 -14 -16   2   12.80   22.00
  14  16  -2   -6.40   18.50
 -13 -16   2  -12.70   21.40
 -13  16   2    5.20   14.30
  13  16  -2   12.90   19.20
 -12 -16   2  102.69   25.70
 -12  16   2  113.59   20.40
  12  16  -2  155.88   25.30
 -11 -16   2   79.39   23.60
  11  16  -2   50.59   21.30
 -11  16   2   75.89   18.00
 -10 -16   2   37.30   20.00
  10  16  -2   45.30   19.70
 -10  16   2   74.79   17.40
  -9 -16   2  168.98   27.30
   9  16  -2  164.88   28.30
  -9  16   2  156.28   22.80
  -8 -16   2    4.80   17.00
   8  16  -2    7.30   16.60
  -8  16   2   25.00   14.20
  -7 -16   2   -3.60   16.30
   7  16  -2  -24.20   14.40
  -7  16   2   11.00   14.30
  -6 -16   2  259.97   31.50
  -6  16   2  306.97   31.40
   6  16  -2  360.96   36.50
  -6  16   2  315.17   27.20
  -5 -16   2   59.99   19.70
  -5  16   2   83.59   18.80
  -5  16   2   64.49   13.40
   5  16  -2   94.29   21.00
  -4 -16   2  135.09   22.30
  -4  16   2  111.09   21.10
   4  16  -2  103.39   23.10
  -4  16   2  110.79   15.20
  -3 -16   2   -0.70   16.10
  -3  16   2   19.00   14.70
  -3  16   2   12.50   10.50
   3  16  -2   19.40   17.40
  -2 -16   2   26.70   16.60
  -2  16   2   10.90   10.30
   2  16  -2   32.40   16.40
  -2  16   2   31.80   17.10
   1 -16  -2   29.70   10.80
  -1 -16   2   21.50   16.70
   1  16  -2   19.20   15.90
  -1  16   2   21.30   11.40
  -1  16   2    0.40   14.60
   0 -16   2  775.12   53.39
   0 -16  -2  690.33   47.40
   0  16  -2  647.64   51.59
   0  16   2  724.63   54.29
   0  16   2  622.24   45.80
   1 -16   2   13.70   15.90
  -1 -16  -2  -12.30   11.80
   1  16   2    0.20    9.80
   1  16   2   16.50   18.30
  -1  16  -2   45.30   17.80
  -2 -16  -2  211.88   23.20
   2  16   2  273.97   31.50
  -2  16  -2  222.08   27.30
   2  16   2  211.08   22.30
  -3 -16  -2   -7.70   12.60
  -3  16  -2   -2.40   15.40
   3  16   2   19.00   11.80
   3  16   2  -19.10   14.50
  -4 -16  -2   73.19   16.40
   4  16   2  137.59   24.30
  -4  16  -2   86.09   19.60
  -5 -16  -2   75.29   16.70
   5  16   2   76.49   20.30
  -5  16  -2   45.40   17.40
  -6 -16  -2  350.26   32.40
  -6  16  -2  361.76   35.30
   6  16   2  315.87   35.90
  -7 -16  -2   -8.50   14.50
   7  16   2   18.10   19.30
  -7  16  -2   10.00   16.30
  -8 -16  -2   88.69   20.40
  -8 -16  -2  125.69   26.00
  -8  16  -2  100.79   20.70
   8  16   2  106.79   25.30
  -9 -16  -2   22.70   18.90
  -9 -16  -2   49.30   19.00
  -9  16  -2   31.90   16.60
   9  16   2   13.20   20.10
 -10 -16  -2   22.50   20.90
 -10 -16  -2   -5.40   20.20
  10  16   2   23.90   21.10
 -10  16  -2   63.59   18.50
 -11 -16  -2   99.79   25.20
 -11 -16  -2   45.30   19.80
 -11  16  -2   52.69   18.30
  11  16   2   38.50   20.60
 -12 -16  -2   89.79   25.10
 -12 -16  -2  127.49   27.70
  12  16   2   93.19   25.00
 -12  16  -2   57.49   19.90
 -13 -16  -2   14.90   22.50
 -13 -16  -2  -21.20   21.50
 -13  16  -2    1.50   17.20
  13  16   2    6.30   19.30
 -14 -16  -2   26.40   23.50
 -14 -16  -2    9.50   22.10
  14  16   2   57.49   22.90
 -15 -16  -2   83.49   25.50
 -15 -16  -2   98.09   29.70
  15  16   2   78.69   25.00
 -16 -17   2  -27.30   25.00
  16  17  -2   11.60   21.30
 -15 -17   2  -16.00   23.40
  15  17  -2   27.10   21.90
 -14 -17   2   25.10   25.20
  14  17  -2   55.19   22.30
 -13 -17   2   65.19   25.50
  13  17  -2  116.89   26.60
 -12 -17   2    0.90   21.30
  12  17  -2   30.00   20.50
 -12  17   2  -15.90   15.00
 -11 -17   2   24.50   21.10
 -11  17   2   56.89   17.40
  11  17  -2   22.40   21.30
 -10 -17   2  138.39   26.20
 -10  17   2   92.39   20.10
  10  17  -2   77.89   25.40
  -9 -17   2    8.10   19.90
   9  17  -2   25.10   18.80
  -9  17   2   34.90   17.00
  -8 -17   2  150.48   25.20
   8  17  -2  149.39   27.40
  -8  17   2  134.39   22.40
  -7 -17   2   54.49   20.50
   7  17  -2   47.40   21.10
  -7  17   2   63.29   18.60
  -6 -17   2  -23.00   17.80
  -6  17   2  -24.70   14.20
   6  17  -2   -6.40   16.10
  -5 -17   2  -44.00   15.60
   5  17  -2   11.90   19.00
  -5  17   2    6.50   14.60
  -4 -17   2  150.08   25.00
   4  17  -2  167.38   27.50
  -4  17   2  137.29   23.70
  -3 -17   2   46.90   18.50
   3  17  -2   61.89   20.90
  -3  17   2   45.90   18.90
  -2 -17   2  591.84   48.90
   2  17  -2  545.35   50.69
  -2  17   2  655.33   52.29
  -1 -17   2   -1.20   16.60
  -1  17   2   -0.20   16.60
   1  17  -2   13.20   19.30
   0 -17  -2   96.79   15.30
   0 -17   2   42.50   19.20
   0  17   2   60.29   18.90
   0  17  -2   72.89   21.10
  -1 -17  -2   50.79   14.50
   1 -17   2   60.69   17.50
   1  17   2   11.90   18.60
  -1  17  -2   22.30   16.60
  -2 -17  -2  215.78   23.80
   2  17   2  199.88   27.90
  -2  17  -2  209.08   28.60
  -3 -17  -2  145.49   20.50
   3  17   2  125.39   25.60
  -3  17  -2  138.79   23.90
  -4 -17  -2  252.57   26.60
  -4  17  -2  306.97   32.80
   4  17   2  275.67   33.10
  -5 -17  -2  -22.10   13.20
   5  17   2  -14.10   15.80
  -5  17  -2    5.90   16.10
  -6 -17  -2   -6.40   14.20
   6  17   2    7.80   16.20
  -6  17  -2   -8.50   16.20
  -7 -17  -2   30.20   16.10
   7  17   2   52.49   21.60
  -7  17  -2   50.79   18.40
  -8 -17  -2  151.18   24.00
   8  17   2  180.08   28.30
  -8  17  -2  213.08   27.10
  -9 -17  -2  -10.20   15.70
   9  17   2   -2.10   18.40
  -9  17  -2  -11.60   16.30
 -10 -17  -2   47.00   19.40
 -10 -17  -2   23.70   20.00
 -10  17  -2   43.70   18.60
  10  17   2   26.10   20.20
 -11 -17  -2   16.60   22.30
 -11 -17  -2    6.60   19.20
 -11  17  -2   15.60   17.30
  11  17   2  -16.30   19.80
 -12 -17  -2   20.40   21.60
 -12 -17  -2   18.60   20.50
  12  17   2   22.60   21.00
 -12  17  -2   26.30   17.90
 -13 -17  -2  101.09   26.20
 -13 -17  -2   96.99   26.00
  13  17   2  134.39   28.70
 -14 -17  -2   81.69   29.30
 -14 -17  -2   29.30   25.30
  14  17   2   47.70   25.20
 -14 -18   2  -24.50   23.80
  14  18  -2    4.70   21.40
 -13 -18   2    2.40   22.90
  13  18  -2   20.20   22.50
 -12 -18   2   50.19   24.60
  12  18  -2   85.79   27.10
 -12  18   2   35.20   19.70
 -11 -18   2   29.30   23.20
  11  18  -2   97.19   26.40
 -11  18   2  126.69   23.30
 -10 -18   2   88.29   25.10
 -10  18   2   77.09   20.90
  10  18  -2   45.90   20.80
  -9 -18   2   20.90   21.50
  -9  18   2   41.40   18.40
   9  18  -2   21.90   22.20
  -8 -18   2   28.60   20.70
  -8  18   2   11.70   16.70
   8  18  -2   21.80   22.00
  -7 -18   2    4.90   22.40
   7  18  -2  -30.70   18.60
  -7  18   2   -3.50   15.60
  -6 -18   2   99.49   23.90
  -6  18   2  127.69   23.10
   6  18  -2   71.89   22.80
  -5 -18   2   13.80   20.30
   5  18  -2   34.70   21.30
  -5  18   2   18.90   17.80
  -4 -18   2   83.19   22.00
   4  18  -2  106.79   25.80
  -4  18   2   74.19   21.10
  -3 -18   2   10.90   18.50
   3  18  -2   31.30   20.40
  -3  18   2   32.90   17.60
  -2 -18   2    3.20   18.40
   2  18  -2   32.50   20.20
  -2  18   2    9.40   17.90
  -1 -18   2   30.30   18.00
   1  18  -2    3.90   18.70
  -1  18   2   45.20   18.10
   0 -18   2  328.67   35.80
   0 -18  -2  436.26   33.40
   0  18   2  372.36   41.90
   0  18  -2  483.75   44.60
  -1 -18  -2   53.19   15.00
   1  18   2   72.19   21.80
  -1  18  -2   67.99   21.00
  -2 -18  -2   34.80   15.00
   2  18   2   48.10   20.50
  -2  18  -2   52.59   20.90
  -3 -18  -2   -9.40   14.50
  -3  18  -2   47.70   19.70
   3  18   2   50.39   22.80
  -4 -18  -2   32.20   16.20
   4  18   2   52.79   20.30
  -4  18  -2   34.80   18.20
  -5 -18  -2   92.59   20.10
   5  18   2  125.29   25.00
  -5  18  -2  114.49   24.00
  -6 -18  -2  141.79   22.50
  -6  18  -2  181.58   28.60
   6  18   2  148.49   27.00
  -7 -18  -2    2.10   15.50
   7  18   2    3.20   21.20
  -7  18  -2   -8.20   16.90
  -8 -18  -2    1.10   16.40
   8  18   2   -8.20   18.10
  -8  18  -2  -14.20   16.10
  -9 -18  -2   74.89   21.30
   9  18   2   49.40   24.60
  -9  18  -2   85.69   22.00
 -10 -18  -2   73.99   21.90
  10  18   2   78.79   26.20
 -10  18  -2   71.69   21.80
 -11 -18  -2   83.89   24.70
 -11  18  -2   83.19   22.90
  11  18   2  121.49   28.00
 -12 -18  -2   42.40   24.80
 -12  18  -2   48.60   22.70
  12  18   2   26.90   23.00
 -13 -18  -2  -34.70   21.70
  13  18   2   20.50   23.40
 -13 -19   2   58.79   28.40
  13  19  -2   27.20   24.20
 -12 -19   2    9.20   24.70
  12  19  -2   -1.80   20.20
 -11 -19   2   15.70   23.00
  11  19  -2    2.00   22.10
 -11  19   2    5.00   18.50
 -10 -19   2   51.59   24.50
 -10  19   2   65.29   21.50
  10  19  -2   59.79   25.60
  -9 -19   2   91.49   26.40
   9  19  -2  108.39   29.20
  -9  19   2   99.89   23.10
  -8 -19   2   50.49   24.50
   8  19  -2   79.29   25.50
  -8  19   2  114.89   23.80
  -7 -19   2   53.39   22.20
   7  19  -2   42.40   25.30
  -7  19   2   90.89   22.30
  -6 -19   2  -23.20   18.30
  -6  19   2    7.80   17.60
   6  19  -2   21.60   22.10
  -5 -19   2  -13.80   19.00
  -5  19   2   33.90   18.10
   5  19  -2   -0.30   21.10
  -4 -19   2   23.00   19.90
   4  19  -2   -7.10   19.90
  -4  19   2   61.89   19.70
  -3 -19   2   21.60   19.50
  -3  19   2    5.90   18.90
   3  19  -2   35.20   21.90
  -2 -19   2  193.18   27.80
   2  19  -2  158.88   30.20
  -2  19   2  176.78   28.90
  -1 -19   2   25.70   17.40
   1  19  -2   32.90   22.40
  -1  19   2   24.70   20.50
   0 -19   2   25.50   17.30
   0  19   2    8.30   19.20
   0  19  -2   10.90   20.50
  -1 -19  -2   29.80   20.50
   1  19   2   15.90   20.30
  -1  19  -2   37.90   21.10
  -2 -19  -2   80.49   19.40
  -2  19  -2   74.49   22.90
   2  19   2   57.69   23.60
  -3 -19  -2   49.70   16.90
   3  19   2   94.29   25.40
  -3  19  -2   62.39   21.90
  -4 -19  -2   58.29   19.90
   4  19   2  191.88   30.70
  -4  19  -2  175.38   28.30
  -5 -19  -2  -18.60   14.90
  -5  19  -2   14.60   19.10
   5  19   2    9.80   19.50
  -6 -19  -2   -1.30   16.80
   6  19   2    3.50   19.00
  -6  19  -2  -11.70   18.30
  -7 -19  -2   22.50   18.10
  -7  19  -2   22.30   20.20
   7  19   2   25.50   22.50
  -8 -19  -2   29.20   19.20
   8  19   2   54.39   24.30
  -8  19  -2   63.09   20.90
  -9 -19  -2   10.10   18.10
  -9  19  -2   12.60   19.20
   9  19   2  -13.90   21.00
 -10 -19  -2   -8.70   20.40
 -10  19  -2   18.10   19.90
  10  19   2   49.60   24.70
 -11 -19  -2  -14.90   19.10
 -11  19  -2   -5.50   19.80
  11  19   2    6.40   21.90
 -12 -19  -2   59.29   38.30
  12  19   2   28.20   25.40
 -11 -20   2  -11.40   25.40
  11  20  -2   40.00   26.70
 -10 -20   2    0.90   25.20
 -10  20   2    6.00   21.20
  10  20  -2   47.00   24.30
  -9 -20   2   -6.90   22.40
  -9  20   2   77.19   21.90
   9  20  -2   69.39   26.20
  -8 -20   2  -32.00   18.40
  -8  20   2    0.30   19.40
   8  20  -2   -3.90   21.80
  -7 -20   2  -16.40   20.70
   7  20  -2   -0.60   21.20
  -7  20   2   12.60   19.40
  -6 -20   2   58.09   25.30
  -6  20   2   87.49   23.90
   6  20  -2   67.29   25.80
  -5 -20   2    0.90   20.40
  -5  20   2   21.10   19.10
   5  20  -2  -18.30   21.10
  -4 -20   2   53.29   21.60
   4  20  -2   59.49   24.10
  -4  20   2   58.09   22.90
  -3 -20   2   13.90   19.60
  -3  20   2   11.50   20.60
   3  20  -2   -5.90   21.80
  -2 -20   2    9.40   18.90
  -2  20   2   -4.20   19.50
   2  20  -2   19.60   19.90
  -1 -20   2   42.00   18.30
   1  20  -2  -11.40   20.30
  -1  20   2   20.30   20.90
   0  20  -2   70.79   24.50
   0  20   2   43.00   22.40
   1  20   2   38.20   23.10
  -1  20  -2   59.09   23.10
  -2  20  -2   -4.10   19.40
   2  20   2   36.00   22.70
   3  20   2   30.70   20.20
  -3  20  -2    3.40   18.90
  -4  20  -2   37.70   22.00
   4  20   2   33.50   23.60
  -5  20  -2   50.59   22.50
   5  20   2   65.59   24.20
   6  20   2   84.89   25.50
  -6  20  -2   55.99   23.20
  -7  20  -2  -13.30   19.50
   7  20   2   61.99   23.10
  -8  20  -2   12.80   20.20
   8  20   2   -2.30   23.60
   9  20   2   83.19   25.70
  -9  20  -2   24.10   22.40
 -10  20  -2   42.60   23.50
  10  20   2   36.80   26.50
  -9 -21   2   14.30   25.90
   9  21  -2   13.00   24.40
  -9  21   2   48.00   22.90
  -8 -21   2   16.80   25.10
  -8  21   2   54.39   24.00
   8  21  -2   74.59   27.10
  -7 -21   2   -1.70   23.40
   7  21  -2   88.19   28.70
  -7  21   2   70.99   23.40
  -6 -21   2    0.30   23.20
  -6  21   2    8.50   20.90
   6  21  -2   -3.60   20.80
  -5 -21   2    1.20   21.60
  -5  21   2    8.20   21.50
   5  21  -2   36.80   24.60
  -4 -21   2   71.09   24.10
  -4  21   2   17.00   22.70
   4  21  -2   23.50   25.00
  -3 -21   2   75.89   23.10
   3  21  -2   29.40   25.20
  -3  21   2   16.80   19.80
  -2 -21   2   84.69   22.40
   2  21  -2   78.49   23.90
  -2  21   2   67.19   22.10
  -1 -21   2   31.40   27.50
  -1  21   2   32.20   20.30
   1  21  -2   26.10   24.20
   0  21  -2  -16.00   20.60
   0  21   2   12.30   22.10
  -1  21  -2   23.20   20.00
   1  21   2   14.60   21.10
   2  21   2   31.50   21.70
  -2  21  -2   73.89   24.80
  -3  21  -2   35.60   22.90
   3  21   2   20.60   21.90
  -4  21  -2   27.70   24.50
   4  21   2   42.50   26.50
   5  21   2  -24.30   18.70
  -5  21  -2  -15.10   20.70
  -6  21  -2  -13.90   22.40
   6  21   2   21.20   22.70
  -7  21  -2    3.50   22.10
   7  21   2   -7.00   21.10
   8  21   2   -1.60   24.40
  -8  21  -2   34.70   23.60
  -6  22   2    1.10   21.70
   6  22  -2    0.90   22.70
  -5  22   2   84.19   26.70
   5  22  -2   90.69   29.50
   4  22  -2   12.40   27.30
  -4  22   2   48.40   24.90
   3  22  -2  -10.00   21.60
  -3  22   2   19.70   22.80
  -2  22   2   38.40   24.30
   2  22  -2   32.80   25.30
   1  22  -2   39.80   22.60
  -1  22   2   34.20   24.60
   0  22   2   -2.00   24.00
   0  22  -2    8.30   21.10
   1  22   2   36.60   25.40
  -1  22  -2   27.60   23.30
   2  22   2   -2.90   23.40
  -2  22  -2   -8.40   22.60
   3  22   2   51.49   27.50
  -3  22  -2   12.90   23.50
   4  22   2   -8.20   24.00
  -4  22  -2    0.80   22.30
  -5  22  -2   29.20   24.70
   5  22   2   32.50   26.40
  24   0  -3    3.90   29.90
 -24   0   3    4.30   23.10
 -23   0   3    1.80   21.60
  23   0  -3  -11.40   25.50
 -22   0   3   28.60   21.90
  22   0  -3    3.90   22.80
 -21   0   3   23.10   24.40
  21   0  -3    2.90   21.80
  20   0  -3   32.10   25.20
 -20   0   3   -3.10   11.20
 -20   0   3    8.40   19.40
  19   0  -3   14.10   19.20
 -19   0   3  -12.80   17.00
 -19   0   3   -7.00    9.60
 -18   0   3  -21.50    8.50
  18   0  -3  -26.40   18.90
 -18   0   3   -4.70   17.00
 -17   0   3    1.20    9.00
 -17   0   3    1.70   18.70
  17   0  -3  -32.20   15.30
  16   0  -3   12.90   19.00
 -16   0   3  -22.90   13.40
 -16   0   3    8.60    8.30
  15   0  -3   24.30   16.50
 -15   0   3    4.20    7.60
 -15   0   3    1.80   14.80
 -14   0   3    1.90    6.60
 -14   0   3   -9.60   11.90
  14   0  -3  -10.70   16.20
 -13   0   3    6.20    6.30
  13   0  -3   -1.50   13.50
 -13   0   3   -1.40    5.90
 -13   0   3    1.10   12.20
 -12   0   3   -3.20    5.20
  12   0  -3   -3.60   11.60
 -12   0   3  -12.90   12.10
 -12   0   3   -3.30    5.70
 -12   0   3  -14.70   11.70
 -11   0   3   -0.30   10.20
  11   0  -3   -4.10   10.80
 -11   0   3   -1.50    4.90
 -11   0   3   -3.60    5.20
 -11   0   3   12.60   11.10
 -10   0   3    5.30   10.30
 -10   0   3    0.20    4.90
 -10   0   3    2.60   11.30
 -10   0   3   -3.30    4.60
  10   0  -3   10.30   11.30
  -9   0   3   -6.70    4.60
  -9   0   3    9.80    9.00
  -9   0   3    1.30    4.90
   9   0  -3    3.20   11.30
  -9   0   3   10.60   10.40
  -8   0   3   13.80    7.80
   8   0  -3   -2.00   11.10
  -8   0   3    0.70    4.20
  -8   0   3    0.50    9.10
  -8   0   3   -3.40    4.20
  -7   0   3    4.90    4.10
  -7   0   3   -7.10    7.90
   7   0  -3   -8.20   11.00
  -7   0   3    0.50    3.80
  -7   0   3   -4.40    6.80
  -6   0   3    0.70    3.40
   6   0  -3   -4.70    7.70
  -6   0   3    3.40    7.40
  -6   0   3    2.70    3.80
  -6   0   3   -1.70    7.40
   5   0  -3   -2.30    6.70
  -5   0   3   -9.60    6.00
   5   0  -3    9.10    8.80
  -5   0   3    3.40    3.20
  -5   0   3    2.60    3.80
  -5   0   3    0.70    6.90
   4   0  -3  -16.00    7.90
   4   0  -3    0.30    2.10
  -4   0   3    1.40    6.60
   4   0  -3   -1.90    3.00
  -4   0   3   -7.80    6.60
   4   0  -3   -8.90    5.20
  -4   0   3   -1.10    4.10
  -3   0   3   -7.20    5.40
  -3   0   3   -2.00    4.50
   3   0  -3    0.80    4.70
   3   0  -3   -3.40    6.60
  -3   0   3   -2.50    5.60
   3   0  -3   -2.20    4.40
   2   0  -3   -0.60    2.70
  -2   0   3    1.10    4.30
   2   0  -3  -10.10    4.70
  -2   0   3   -0.40    3.00
   2   0  -3    1.00    5.50
  -2   0   3    2.80    4.50
   1   0  -3    0.50    4.90
   1   0  -3    5.60    3.80
   1   0  -3   -2.50    2.40
  -1   0   3    4.30    5.10
  -1   0   3    0.70    2.00
  -1   0   3    7.30    3.60
   0   0  -3    3.90    6.10
   0   0   3   -0.70    1.20
   0   0  -3    7.00    3.60
   0   0   3   -5.00    3.10
   0   0   3   -3.40    5.90
   1   0   3    5.00    6.80
  -1   0  -3   11.40    6.70
   2   0   3    1.10    6.20
  -2   0  -3   -9.60    6.60
   2   0   3    2.80    3.50
   3   0   3   -5.60    6.30
  -3   0  -3    1.20    6.80
   3   0   3   -6.70    4.20
  -4   0  -3  -20.80    7.10
   4   0   3   -8.10    6.10
   4   0   3   -2.10    5.40
  -5   0  -3   -0.50    7.40
   5   0   3    2.60    7.60
   5   0   3    1.00    6.90
   6   0   3    4.10    7.30
   6   0   3    1.00    8.20
  -6   0  -3   -7.70    8.80
   7   0   3    2.40    6.70
  -7   0  -3    2.00    9.00
   7   0   3   -5.30    7.90
   8   0   3   -3.50    6.60
   8   0   3  -11.40    8.50
  -8   0  -3   11.40    9.60
  -9   0  -3   -4.90    8.50
   9   0   3    4.90    9.20
   9   0   3   -0.70    6.60
 -10   0  -3   -9.10    8.50
  10   0   3   -7.40    6.10
  10   0   3    1.40   10.40
  10   0   3    3.00    6.40
  11   0   3   -0.70    6.20
  11   0   3   -5.50   11.00
 -11   0  -3    4.80    9.70
  11   0   3    3.30    6.60
  12   0   3   -6.80   11.60
  12   0   3    4.20    6.20
  12   0   3    7.70    6.10
 -12   0  -3   -6.90   10.20
  13   0   3  -24.40   12.00
  13   0   3   -2.60    5.20
 -13   0  -3   -6.40   10.70
  13   0   3   -1.00    5.00
  14   0   3  -26.40   13.30
 -14   0  -3   -6.20   11.90
 -15   0  -3    6.10   13.20
  15   0   3   35.90   17.90
 -16   0  -3   19.20   13.90
  16   0   3   -1.90   15.90
 -17   0  -3   -8.70   13.70
  17   0   3   10.60   17.70
 -18   0  -3   15.90   15.10
  18   0   3   31.20   20.00
 -19   0  -3   -0.60   14.70
  19   0   3   21.00   20.20
  20   0   3   17.00   22.90
 -20   0  -3   -4.70   15.10
  21   0   3   -1.60   22.40
  22   0   3   14.20   25.60
 -22   0  -3   -5.20   26.10
 -24  -1   3    8.20   27.50
  24  -1  -3  -21.20   25.20
  24   1  -3   -3.60   24.70
 -24   1   3   -4.10   25.70
  23  -1  -3  -13.90   27.00
 -23  -1   3   -4.90   21.90
  23   1  -3  -74.29   19.60
 -23   1   3   48.00   28.40
  22  -1  -3  -14.00   23.50
 -22  -1   3  -23.70   17.60
  22   1  -3   12.90   23.00
 -22   1   3   58.59   25.10
 -21  -1   3  -41.40   19.40
  21  -1  -3   20.60   26.30
 -21   1   3  -12.70   21.80
  21   1  -3    1.00   21.10
 -20  -1   3   15.10   12.20
  20  -1  -3  -50.59   17.70
 -20  -1   3   -7.90   17.70
  20   1  -3   14.50   20.90
 -20   1   3  -22.80   17.40
  19  -1  -3  -29.60   16.80
 -19  -1   3   32.70   21.60
 -19   1   3   18.80   18.90
 -19   1   3    5.10    9.90
  19   1  -3   22.70   20.20
  18  -1  -3   11.40   20.50
 -18  -1   3   -2.40   17.60
 -18  -1   3   -2.20   10.50
 -18   1   3  -14.50   18.70
 -18   1   3   -5.40    8.50
  18   1  -3  -18.50   17.10
 -17  -1   3    2.10   16.40
 -17  -1   3   11.40   10.00
  17  -1  -3  -35.50   17.90
 -17   1   3   -2.20   16.70
  17   1  -3   -4.30   17.70
 -17   1   3    5.50    8.00
 -16  -1   3   17.30    9.40
 -16  -1   3   17.60   14.90
  16  -1  -3   27.70   19.60
  16   1  -3    9.80   18.80
 -16   1   3   16.10    8.00
 -16   1   3  -21.90   16.60
  15  -1  -3   33.20   18.60
 -15  -1   3   44.10    9.90
 -15  -1   3   40.30   18.10
 -15   1   3   26.80   15.80
  15   1  -3   47.00   18.90
 -15   1   3   53.49    8.90
  14  -1  -3   20.30   14.60
 -14  -1   3    1.20   13.10
 -14  -1   3    2.80    7.40
 -14   1   3   -8.20   12.00
 -14   1   3   -0.80    6.00
  14   1  -3   23.10   17.90
 -13  -1   3   43.70   14.70
 -13  -1   3   48.40    9.10
  13  -1  -3   65.99   17.30
 -13  -1   3   42.40    8.80
  13   1  -3   37.00   16.80
 -13   1   3   36.00    7.20
 -13   1   3   30.20   13.60
 -13   1   3   27.00    7.00
 -12  -1   3   14.30    6.80
  12  -1  -3    3.60   12.50
 -12  -1   3    8.20    6.70
 -12  -1   3   18.90   12.40
 -12   1   3   19.90    5.60
  12   1  -3    4.90   13.30
 -12   1   3   18.40    5.30
 -12   1   3   17.40   13.20
 -11  -1   3  108.19   11.10
 -11  -1   3   91.79   10.50
  11  -1  -3   82.79   17.70
 -11  -1   3  103.89   18.20
 -11   1   3   75.09   15.10
  11   1  -3  104.29   18.00
 -11   1   3   99.39    9.10
 -11   1   3  113.19    9.10
 -11   1   3   84.79   15.90
 -10  -1   3    8.00    6.00
  10  -1  -3   -3.70   12.80
 -10  -1   3    7.90    6.20
 -10  -1   3    5.10   11.20
 -10   1   3   21.80   11.30
 -10   1   3    4.20    4.10
 -10   1   3    4.10    4.00
  10   1  -3    1.80   10.60
 -10   1   3    6.90    9.70
  -9  -1   3   16.00    6.10
   9  -1  -3   17.60   12.50
  -9  -1   3    3.00   10.40
  -9  -1   3   12.80    6.20
  -9   1   3    8.10    3.70
   9   1  -3    6.00   11.30
  -9   1   3    2.00    3.30
  -9   1   3   11.20    8.90
  -9   1   3   -2.00   10.50
  -8  -1   3   20.80    6.30
  -8  -1   3   29.80   11.10
   8  -1  -3   34.60   12.60
  -8  -1   3   24.80    5.90
   8   1  -3   29.30   11.60
  -8   1   3    6.40   10.90
  -8   1   3   19.80    2.90
  -8   1   3   16.50    8.50
  -8   1   3   27.70    3.30
   7  -1  -3   10.70   10.30
  -7  -1   3   24.30    9.70
  -7  -1   3    1.60    5.00
  -7  -1   3   14.70    5.30
   7   1  -3    3.60    2.40
  -7   1   3   14.00    7.70
   7   1  -3    8.80    3.50
   7   1  -3    6.30   10.00
  -7   1   3   19.90    9.70
  -6  -1   3   78.19    8.10
  -6  -1   3   85.79    8.10
   6  -1  -3   69.79   12.80
  -6  -1   3   65.49   11.90
   6   1  -3   55.79   10.60
   6   1  -3   73.89    7.00
   6   1  -3   79.69    6.70
  -6   1   3   68.89   11.80
   6   1  -3   72.59   12.10
  -6   1   3   59.79    9.80
   5  -1  -3  559.34   35.40
  -5  -1   3  536.15   35.30
  -5  -1   3  472.65   32.10
  -5  -1   3  500.75   32.00
  -5   1   3  523.25   34.90
   5   1  -3  540.55   34.90
  -5   1   3  481.15   33.30
   5   1  -3  586.14   34.90
   5   1  -3  538.15   31.90
   5   1  -3  530.05   31.50
   4  -1  -3  312.37   21.90
  -4  -1   3  319.77   23.50
   4  -1  -3  330.67   23.40
  -4  -1   3  287.67   20.60
   4   1  -3  301.27   20.50
  -4   1   3  349.27   21.90
  -4   1   3  331.17   23.10
   4   1  -3  330.27   23.70
   4   1  -3  305.37   22.50
  -4   1   3  326.47   19.20
   4   1  -3  303.57   20.10
   3  -1  -3    3.10    3.00
   3  -1  -3    1.00    6.70
  -3  -1   3    3.70    5.00
  -3  -1   3    8.50    6.30
   3  -1  -3    8.30    5.20
   3   1  -3   -1.80    5.90
  -3   1   3    0.50    5.10
   3   1  -3    3.80    5.00
   3   1  -3    6.70    7.80
  -3   1   3    4.30    3.70
  -3   1   3    3.60    6.20
  -2  -1   3    2.80    4.70
   2  -1  -3    5.60    4.10
   2  -1  -3   10.20    6.50
   2  -1  -3    4.70    3.40
  -2  -1   3   14.80    6.20
  -2   1   3   11.40    4.40
   2   1  -3   18.00    5.70
  -2   1   3    1.80    4.20
  -2   1   3   10.40    4.20
   2   1  -3    5.80    4.40
  -1  -1   3   32.50    7.00
   1  -1  -3   36.20    5.90
  -1   1   3   18.30    4.80
  -1   1   3   44.50    6.10
   1   1  -3   29.20    6.20
   0  -1   3   13.90    7.30
   0  -1  -3    9.40    5.90
   0  -1  -3   10.40    4.20
   0  -1   3    4.50    4.50
   0   1   3    5.10    4.40
   0   1  -3   10.30    6.20
   0   1  -3   16.00    5.90
   1  -1   3  263.47   19.90
  -1  -1  -3  305.57   20.60
  -1   1  -3  291.67   21.00
   1   1   3  294.27   20.30
  -1   1  -3  288.37   21.50
   2  -1   3   -3.50    5.30
  -2  -1  -3    3.00    7.00
  -2   1  -3   -7.20    6.50
  -2   1  -3    4.20    3.60
   2   1   3   -0.90    6.60
  -3  -1  -3  238.38   18.70
   3  -1   3  227.18   15.80
   3  -1   3  202.58   17.10
  -3   1  -3  237.88   18.40
   3   1   3  226.08   17.50
  -3   1  -3  217.88   15.50
   4  -1   3    2.00    5.90
   4  -1   3    6.90    6.50
  -4  -1  -3    2.40    7.00
   4   1   3    8.90    7.40
  -4   1  -3    5.60    5.60
  -4   1  -3    4.90    7.00
  -5  -1  -3    4.80    8.30
   5  -1   3    0.70    7.10
   5  -1   3   -0.50    6.50
  -5   1  -3   -1.30    6.70
   5   1   3   -0.80    7.10
  -5   1  -3   -7.30    8.40
   5   1   3   -4.80    7.90
   6  -1   3   58.29    9.10
   6  -1   3   79.09   10.80
  -6  -1  -3   73.59   11.70
   6   1   3   49.20   10.20
  -6   1  -3   70.19   11.50
  -6   1  -3   63.99    9.80
   6   1   3   63.89   11.00
  -7  -1  -3  104.99   13.90
   7  -1   3   96.39   12.80
   7  -1   3  102.19   11.20
  -7   1  -3   86.79   13.30
   7   1   3  136.39   13.90
  -7   1  -3   99.19   12.90
   7   1   3  104.89   13.70
  -8  -1  -3   51.29   11.20
   8  -1   3   59.49   11.70
   8  -1   3   40.40    8.20
   8   1   3   41.90   11.50
   8   1   3   56.69   10.30
  -8   1  -3   50.29   10.70
  -8   1  -3   53.59   11.60
  -9  -1  -3   11.40    9.20
   9  -1   3   11.50   10.00
   9  -1   3   29.00    6.90
  -9   1  -3   16.00    9.80
  -9   1  -3   22.40    9.80
   9   1   3   20.60    8.60
   9   1   3   30.50   10.60
  10  -1   3   18.70    6.10
 -10  -1  -3    9.40    9.90
  10  -1   3   12.90    5.90
  10  -1   3    8.60   10.70
  10   1   3   -8.60    6.70
 -10   1  -3   10.20    9.80
  10   1   3    1.10    7.20
  10   1   3    1.90   10.10
 -11  -1  -3   64.99   13.70
  11  -1   3   81.29    8.60
  11  -1   3   64.79   14.50
  11  -1   3   74.29    8.30
  11   1   3   66.89   10.90
 -11   1  -3   67.79   13.60
  11   1   3   62.39   10.30
  11   1   3   85.99   15.80
  12  -1   3    0.40    4.50
  12  -1   3   -4.60   11.60
  12  -1   3    6.50    3.20
 -12  -1  -3   -8.50   10.20
  12   1   3    4.70    7.40
 -12   1  -3    7.90   11.10
  12   1   3   -8.20    6.70
  12   1   3   21.50   13.50
 -13  -1  -3   10.50   11.20
  13  -1   3  -18.50   12.70
  13   1   3    8.10   12.80
  13   1   3    8.70    7.10
  13   1   3   -1.50    7.10
 -13   1  -3   -7.70   10.50
  14  -1   3   31.40   16.40
 -14  -1  -3   18.20   12.20
  14   1   3    1.30    6.00
 -14   1  -3    7.70   11.50
  14   1   3   14.60   14.40
  14   1   3   10.60    6.80
 -15  -1  -3   22.20   13.30
  15  -1   3    6.40   16.70
  15   1   3   -7.30   15.70
  15   1   3   -1.40    2.60
  15   1   3    3.70    4.20
 -15   1  -3   -6.40   12.60
 -16  -1  -3   16.60   14.20
  16  -1   3   15.00   18.10
 -16   1  -3    8.00   13.70
  16   1   3  -23.50   16.60
  17  -1   3   -1.00   18.70
 -17  -1  -3   -3.80   13.80
  17   1   3  -16.10   17.20
 -17   1  -3  -10.20   13.20
  18  -1   3    0.00   18.90
 -18  -1  -3   -6.90   14.30
 -18   1  -3  -13.90   13.80
  18   1   3   -3.90   18.30
 -19  -1  -3   -2.10   15.00
  19  -1   3   -9.40   20.10
 -19   1  -3  -17.80   14.00
  19   1   3    5.70   19.30
 -20  -1  -3    6.30   16.60
  20  -1   3   24.90   23.70
 -20  -1  -3   17.20   22.70
  20   1   3   22.10   22.20
 -21  -1  -3  -13.10   23.80
  21  -1   3  -12.70   22.60
  21   1   3  -34.20   23.30
  22  -1   3   14.50   26.00
  22   1   3   15.30   24.60
  23  -2  -3    0.80   28.40
 -23  -2   3   21.60   23.50
  23   2  -3  -18.50   25.30
 -23   2   3   37.40   22.80
  22  -2  -3  -17.60   23.00
 -22  -2   3   -5.50   20.60
 -22   2   3   36.10   23.10
  22   2  -3   17.90   22.60
  21  -2  -3    9.10   22.80
 -21  -2   3  -30.60   12.80
 -21  -2   3  -20.20   20.40
  21   2  -3   26.00   22.50
 -21   2   3   16.90   20.50
 -20  -2   3  -12.30   17.80
  20  -2  -3   -4.00   20.90
 -20  -2   3   15.50   12.40
 -20   2   3  -21.00   17.90
  20   2  -3  -40.00   21.00
  19  -2  -3   -7.00   20.00
 -19  -2   3  -18.60   16.30
 -19  -2   3    7.60   11.60
 -19   2   3  -10.60    8.30
 -19   2   3  -13.70   16.40
  19   2  -3   -8.90   21.60
 -18  -2   3   17.50   11.80
  18  -2  -3   15.40   19.30
 -18  -2   3   24.10   18.90
 -18   2   3   27.40    9.50
  18   2  -3   25.00   19.40
 -18   2   3   -4.30   17.40
 -17  -2   3   -9.10    9.50
 -17  -2   3  -14.40   15.30
  17  -2  -3   -4.30   19.80
 -17   2   3    7.40   18.80
  17   2  -3  -15.10   16.10
 -17   2   3   -1.40    7.60
  16  -2  -3   14.10   16.40
 -16  -2   3   -7.00   16.10
 -16  -2   3   -3.70    9.20
 -16   2   3   -1.30   14.60
  16   2  -3    7.70   18.30
 -16   2   3   -1.70    7.00
 -15  -2   3    7.30    9.30
  15  -2  -3  -12.00   16.60
 -15  -2   3  -10.80   13.50
 -15   2   3    3.10   14.40
  15   2  -3    3.20   15.50
 -15   2   3   -2.80    5.90
  14  -2  -3    3.90   14.20
 -14  -2   3    0.50    7.90
 -14  -2   3    7.50   13.70
  14   2  -3   25.30   14.90
 -14   2   3   21.30   14.00
 -14   2   3   13.60    5.60
 -13  -2   3    9.70    7.90
 -13  -2   3    3.50   12.70
  13  -2  -3   29.60   15.50
 -13  -2   3   20.40    8.70
 -13   2   3    4.40   12.80
 -13   2   3   30.70    6.00
 -13   2   3   16.10    5.40
  13   2  -3   24.10   14.20
 -12  -2   3  131.39   20.40
  12  -2  -3   85.79   19.40
 -12  -2   3  111.59   12.70
 -12  -2   3  109.39   12.90
 -12   2   3  115.09    9.30
 -12   2   3  139.39   19.30
  12   2  -3  112.89   19.60
 -12   2   3  104.59    9.30
 -11  -2   3   82.39   10.40
 -11  -2   3   95.49   17.60
  11  -2  -3   87.79   16.50
 -11  -2   3   74.59   10.40
  11   2  -3   86.59   16.80
 -11   2   3   83.09   15.80
  11   2  -3   82.49    6.30
 -11   2   3   64.49    6.60
 -11   2   3   73.69    6.40
 -10  -2   3   86.89   10.40
 -10  -2   3   77.19   14.50
 -10  -2   3   75.89   10.30
  10  -2  -3   99.69   16.80
 -10   2   3   74.29   14.20
  10   2  -3   86.69    8.00
  10   2  -3   90.19   16.60
  10   2  -3   88.49    7.80
  -9  -2   3  103.69   16.00
  -9  -2   3  120.69   12.10
  -9  -2   3  126.29   12.30
   9  -2  -3  123.99   18.70
  -9   2   3  101.19   15.00
   9   2  -3  100.29   15.80
   9   2  -3  116.49   10.00
   9   2  -3  114.79    9.90
  -8  -2   3  144.39   12.90
   8  -2  -3  130.39   17.30
  -8  -2   3  127.99   12.50
  -8  -2   3  143.89   17.10
  -8   2   3  127.49   15.70
  -8   2   3  121.29   15.00
   8   2  -3  128.59   18.00
   8   2  -3  157.98   11.60
   8   2  -3  126.49   11.20
  -7  -2   3   34.50    7.00
  -7  -2   3   19.30    6.80
   7  -2  -3   23.60   10.60
  -7  -2   3   19.50    9.60
  -7   2   3   22.00    8.20
   7   2  -3   35.00   11.40
   7   2  -3   30.30    5.90
   7   2  -3   35.80    6.40
   7   2  -3   38.30   10.60
  -7   2   3   40.00    9.30
   6  -2  -3   71.19   12.80
  -6  -2   3  102.69   13.80
  -6  -2   3   89.49   10.00
  -6  -2   3   86.89    9.50
  -6   2   3   84.59   10.70
   6   2  -3   93.79    8.70
  -6   2   3   85.59   11.80
   6   2  -3  102.69   13.60
   6   2  -3   86.79    9.00
   6   2  -3  102.69   13.50
   5  -2  -3  110.99   14.20
  -5  -2   3  137.69   11.00
  -5  -2   3   78.39    9.20
  -5  -2   3  105.39   12.30
  -5   2   3  105.49   12.80
   5   2  -3   94.39    9.40
   5   2  -3   96.89    9.30
  -5   2   3  106.49   10.60
   5   2  -3  113.09   12.50
  -4  -2   3  496.55   33.30
  -4  -2   3  568.24   35.30
   4  -2  -3  553.84   36.30
  -4   2   3  535.65   31.30
   4   2  -3  537.35   33.10
   4   2  -3  535.35   33.30
  -4   2   3  500.65   35.00
  -4   2   3  528.95   33.50
   4   2  -3  552.14   34.90
   3  -2  -3 2276.87  141.99
   3  -2  -3 2535.25  141.19
  -3  -2   3 2517.05  143.69
  -3  -2   3 2534.45  142.79
  -3   2   3 2316.37  143.39
  -3   2   3 2545.75  141.59
   3   2  -3 2388.56  142.59
  -3   2   3 2367.66  141.99
   3   2  -3 2509.95  143.59
  -2  -2   3   52.99    7.50
   2  -2  -3   64.49    6.60
  -2  -2   3   66.09    9.40
   2  -2  -3   75.19    6.30
  -2   2   3   70.19    6.30
   2   2  -3   52.49    8.30
   2   2  -3   58.79    8.90
  -2   2   3   69.39    7.00
   1  -2  -3  845.82   49.20
  -1  -2   3  810.72   50.49
  -1  -2   3  778.52   51.29
   1  -2  -3  816.12   50.09
   1   2  -3  846.72   50.59
  -1   2   3  850.91   49.30
  -1   2   3  837.42   50.19
   1   2  -3  894.31   51.69
   0  -2   3 1153.98   72.49
   0  -2   3 1324.37   74.09
   0  -2  -3 1186.18   72.59
   0   2  -3 1290.97   73.79
   0   2   3 1236.78   72.69
   0   2  -3 1160.38   72.79
   1  -2   3   -0.40    5.70
   1  -2   3   -7.90    7.80
  -1  -2  -3   10.50    6.40
  -1   2  -3   -1.10    6.20
   1   2   3    2.00    5.40
  -1   2  -3  -17.70    7.90
   2  -2   3  458.75   29.10
  -2  -2  -3  438.56   29.90
   2   2   3  458.75   29.40
  -2   2  -3  437.56   29.40
  -3  -2  -3  188.78   16.50
   3  -2   3  212.08   15.60
   3   2   3  177.88   16.30
  -3   2  -3  200.48   15.30
  -3   2  -3  206.98   16.40
  -4  -2  -3   28.90    8.70
   4  -2   3   19.30    6.40
   4   2   3   25.40    8.10
  -4   2  -3   15.50    6.30
  -4   2  -3   26.50    7.80
  -5  -2  -3   88.49   11.40
   5  -2   3  106.09   11.80
   5  -2   3   83.09    9.60
  -5   2  -3   96.29   11.70
   5   2   3   80.39   11.30
  -5   2  -3  113.69   11.80
   6  -2   3   22.50    6.30
   6  -2   3   15.30    8.30
  -6  -2  -3   55.99   11.10
  -6   2  -3   10.40    8.20
  -6   2  -3   29.00    8.40
   6   2   3    8.20    7.80
   7  -2   3  529.85   32.80
   7  -2   3  470.85   34.90
  -7  -2  -3  543.65   35.90
   7   2   3  473.45   35.10
   7   2   3  498.05   35.60
  -7   2  -3  512.35   35.30
  -7   2  -3  539.55   35.40
   8  -2   3   16.10    9.90
  -8  -2  -3   -4.50    8.60
   8  -2   3   -0.90    5.60
   8   2   3   17.60    9.80
   8   2   3    7.10    8.70
  -8   2  -3  -11.00    8.60
  -8   2  -3  -16.00    8.00
   9  -2   3    9.80    9.90
   9  -2   3   33.50    6.10
  -9  -2  -3   30.10   10.00
   9   2   3   31.50   10.10
  -9   2  -3   29.90   10.20
  -9   2  -3   60.89   12.20
   9   2   3   25.70   10.90
 -10  -2  -3   42.40   12.00
  10  -2   3   36.30    6.10
  10  -2   3   36.80    5.70
  10  -2   3   24.90   11.30
  10   2   3   49.50   13.00
  10   2   3   29.30    9.30
  10   2   3   52.99   10.90
 -10   2  -3   26.30   10.40
 -10   2  -3   25.60   10.80
  11  -2   3   53.89    5.50
  11  -2   3   55.59   14.30
 -11  -2  -3   49.90   12.40
  11   2   3   49.30   13.50
  11   2   3   56.49   10.60
 -11   2  -3   52.39   12.80
 -11   2  -3   46.70   13.10
  11   2   3   59.59   11.20
  12  -2   3   41.00   14.10
 -12  -2  -3   39.60   12.60
 -12   2  -3   78.99   15.40
  12   2   3   32.30   14.20
  12   2   3   47.30   10.30
 -12   2  -3   44.70   12.70
  12   2   3   45.90   10.40
  13  -2   3   42.80   15.80
 -13  -2  -3   -7.00   10.90
  13   2   3    6.50    8.10
  13   2   3  -13.40    7.60
 -13   2  -3    2.60   11.30
  13   2   3    0.50   13.40
  14  -2   3   34.80   16.60
 -14  -2  -3   21.90   13.30
  14   2   3   24.60    8.80
  14   2   3   13.90    8.60
  14   2   3    2.30   14.50
 -14   2  -3   16.40   12.30
  15  -2   3   51.19   17.80
 -15  -2  -3   11.20   13.50
 -15   2  -3    3.90   12.30
  15   2   3   21.30    7.30
  15   2   3   -4.60   15.90
  15   2   3   25.70    7.30
 -16  -2  -3    4.60   13.80
  16  -2   3   11.10   16.60
  16   2   3   -3.40    5.20
  16   2   3  -14.10   16.00
 -16   2  -3   -4.80   12.30
  17  -2   3   11.20   18.80
 -17  -2  -3  -15.50   12.90
  17   2   3   25.50   19.60
 -17   2  -3   -9.90   13.70
 -18  -2  -3   11.00   15.60
  18  -2   3   13.40   21.50
 -18   2  -3   23.20   15.40
  18   2   3   55.49   20.40
 -19  -2  -3   63.69   27.30
 -19  -2  -3   25.30   16.30
  19  -2   3   15.60   20.70
 -19   2  -3   27.00   16.60
  19   2   3   31.10   20.70
 -20  -2  -3  -31.00   15.30
 -20  -2  -3  -17.90   20.90
  20  -2   3   36.50   23.90
  20   2   3    9.10   21.20
  21  -2   3    9.10   24.60
 -21  -2  -3   -5.30   22.70
  21   2   3  -21.40   21.50
  23  -3  -3  -28.30   27.20
 -23  -3   3   20.70   24.00
 -23   3   3   -9.30   20.40
  23   3  -3  -10.10   22.40
  22  -3  -3   54.99   27.80
 -22  -3   3   23.60   24.50
  22   3  -3   19.50   28.60
 -22   3   3    6.20   24.20
  21  -3  -3   -2.00   24.80
 -21  -3   3   -4.50   20.70
 -21  -3   3  -11.20   13.10
  21   3  -3    1.10   21.80
 -21   3   3  -36.30   20.20
  20  -3  -3   -8.90   20.90
 -20  -3   3   10.00   12.90
 -20  -3   3   14.60   21.10
 -20   3   3   14.10   22.20
  20   3  -3  -19.20   22.70
 -19  -3   3   81.09   22.50
  19  -3  -3   71.69   24.70
 -19  -3   3   75.59   15.50
  19   3  -3   61.49   23.40
 -19   3   3   41.00   21.00
 -18  -3   3    9.80   12.10
 -18  -3   3   29.90   21.00
  18  -3  -3   27.90   22.50
  18   3  -3   43.70   23.30
 -18   3   3   10.00   17.60
 -18   3   3   17.00    8.20
 -17  -3   3   -3.60   10.50
  17  -3  -3    0.80   20.00
 -17  -3   3    8.90   17.50
  17   3  -3  -20.20   16.90
 -17   3   3    6.70    6.90
 -17   3   3   17.00   16.50
  16  -3  -3  -13.70   16.10
 -16  -3   3  -32.50   13.70
 -16  -3   3   -0.20   10.10
  16   3  -3   -4.20   16.00
 -16   3   3    3.80   17.70
 -16   3   3   -2.60    6.50
  15  -3  -3   14.60   18.50
 -15  -3   3   18.30    9.90
 -15  -3   3    5.20   16.10
  15   3  -3    3.80   15.40
 -15   3   3    9.90   16.40
 -15   3   3   15.20    6.30
  14  -3  -3  190.58   27.60
 -14  -3   3  152.48   23.20
 -14  -3   3  131.79   15.80
  14   3  -3  141.39   23.90
 -14   3   3  120.89   11.40
 -13  -3   3   40.50   10.20
 -13  -3   3   45.60   10.20
 -13  -3   3   49.50   15.10
  13  -3  -3   27.70   15.20
  13   3  -3   37.40   14.80
 -13   3   3   35.70    6.00
  13   3  -3   25.80    5.70
  13   3  -3   53.59    6.20
 -12  -3   3    3.60    8.30
 -12  -3   3   -0.40   12.10
 -12  -3   3   13.10    8.10
  12  -3  -3    6.50   13.50
  12   3  -3   20.70    6.10
  12   3  -3    2.00   12.10
 -12   3   3   13.10    2.90
  12   3  -3   10.00    5.60
 -11  -3   3   58.49   10.70
 -11  -3   3   60.69   10.50
 -11  -3   3   93.29   17.90
  11  -3  -3   86.69   17.40
 -11   3   3   62.79   16.00
  11   3  -3   79.99    8.70
  11   3  -3   57.69    8.10
  11   3  -3   74.09   15.60
 -10  -3   3    1.60    7.50
 -10  -3   3    4.40   11.00
 -10  -3   3    0.50    6.60
  10  -3  -3   13.70   13.00
 -10   3   3   -8.60    9.80
  10   3  -3    1.90    5.80
  10   3  -3   10.50   13.00
  10   3  -3   -3.40    5.40
   9  -3  -3    2.40   12.40
  -9  -3   3   -3.90    7.00
  -9  -3   3    5.10   11.40
  -9  -3   3   -5.00    6.30
   9   3  -3   10.80    6.10
  -9   3   3    0.50    9.20
   9   3  -3   -4.70   10.70
   9   3  -3    4.50    5.90
  -8  -3   3   49.80   13.00
   8  -3  -3   25.00   13.20
  -8  -3   3   72.59   10.40
  -8  -3   3   46.20    9.20
   8   3  -3   37.30    7.70
  -8   3   3   32.20   10.00
   8   3  -3   41.30   11.80
   8   3  -3   59.69   13.50
   8   3  -3   55.79    7.80
  -7  -3   3  -13.60    9.90
  -7  -3   3   13.10    7.30
  -7  -3   3    0.40    6.80
   7  -3  -3   -8.70   11.20
   7   3  -3   22.30   10.00
  -7   3   3    3.40    7.70
   7   3  -3   18.60    6.70
   7   3  -3  -13.60    6.00
  -6  -3   3   15.10    7.30
  -6  -3   3   29.10   10.90
   6  -3  -3   18.00   11.30
  -6  -3   3   18.80    7.10
   6   3  -3   14.90    6.40
   6   3  -3    5.40    9.10
   6   3  -3   17.70    6.80
  -6   3   3   17.70    8.00
  -5  -3   3   -5.30    8.10
  -5  -3   3   11.30    6.80
   5   3  -3    1.30    7.50
   5   3  -3    2.50    6.50
  -5   3   3    9.10    7.60
   5   3  -3    1.50    5.70
  -4  -3   3  107.29   11.00
  -4  -3   3  167.68   15.10
  -4   3   3  108.19   13.60
   4   3  -3  118.99   11.40
   4   3  -3  132.69   12.10
  -4   3   3  112.99    8.90
  -4   3   3  133.29   10.80
   4   3  -3  140.59   13.60
  -3  -3   3    6.70    7.90
   3  -3  -3   -4.30    3.30
  -3  -3   3   -6.00    5.60
   3   3  -3   -4.80    6.10
  -3   3   3    2.10    3.90
  -3   3   3   -3.80    3.60
   3   3  -3   -8.20    5.50
  -2  -3   3    5.80    7.20
   2  -3  -3    3.10    4.20
  -2  -3   3    3.80    5.40
  -2   3   3    6.50    2.60
   2   3  -3    7.10    6.50
   2   3  -3    6.80    6.50
  -2   3   3    4.30    4.70
  -1  -3   3  512.95   31.80
  -1  -3   3  461.85   33.40
   1  -3  -3  475.65   31.00
   1   3  -3  474.95   31.90
   1   3  -3  521.45   32.60
  -1   3   3  510.05   31.20
   0  -3  -3    3.30    6.60
   0  -3   3   11.90    5.40
   0  -3   3    7.60    9.40
   0   3  -3   -3.50    7.60
   0   3   3    8.40    5.40
   0   3  -3    7.20    6.50
   1  -3   3  577.64   39.10
  -1  -3  -3  620.44   37.60
   1  -3   3  563.54   37.20
  -1   3  -3  568.44   39.10
   1   3   3  604.74   37.60
  -1   3  -3  626.54   37.80
   2  -3   3  260.67   19.80
  -2  -3  -3  312.47   21.50
   2   3   3  286.17   20.40
  -2   3  -3  270.27   22.50
  -2   3  -3  265.87   20.20
   3  -3   3    3.90    5.90
  -3  -3  -3    8.40    6.90
   3   3   3   12.80    8.40
  -3   3  -3   24.60    7.20
   4  -3   3  154.38   13.30
  -4  -3  -3  140.19   14.50
  -4   3  -3  143.59   13.50
   4   3   3  179.88   15.50
  -4   3  -3  142.29   14.00
  -5  -3  -3   -2.90    7.30
   5  -3   3   12.50    6.00
  -5   3  -3   -1.50    7.50
   5   3   3    0.60    7.00
  -5   3  -3   -0.10    7.30
  -6  -3  -3   57.29   11.10
   6  -3   3   48.80    7.50
  -6   3  -3   67.69   11.00
  -6   3  -3   42.40    9.50
   6   3   3   56.19   10.70
   7  -3   3  255.17   19.50
  -7  -3  -3  318.17   24.30
   7   3   3  266.97   22.90
  -7   3  -3  290.47   22.30
  -7   3  -3  286.87   23.40
   8  -3   3   61.49    7.40
  -8  -3  -3   58.19   12.10
   8  -3   3   67.79   13.10
  -8   3  -3   51.29   10.40
   8   3   3   52.19   10.90
  -8   3  -3   65.49   11.90
   9  -3   3   -1.70    9.80
   9  -3   3    3.00    4.40
  -9  -3  -3   -6.70    9.20
  -9   3  -3  -14.80    8.30
  -9   3  -3    3.60    8.20
   9   3   3    4.50    8.40
   9   3   3   -1.30    9.60
 -10  -3  -3   17.00   10.70
  10  -3   3   24.50   11.60
 -10   3  -3   -1.90    9.70
  10   3   3   -7.20    8.90
  10   3   3   -6.30    8.20
 -10   3  -3    8.00    9.30
  10   3   3   17.50   12.20
  11  -3   3  -11.00   11.30
 -11  -3  -3   -1.20   10.20
 -11   3  -3   18.10   10.40
  11   3   3    1.00   11.30
  11   3   3   -6.50    8.40
 -11   3  -3    6.30   11.20
  11   3   3    3.90    9.30
 -12  -3  -3    5.30   10.50
  12  -3   3   11.30   13.20
 -12   3  -3    0.20   10.20
  12   3   3   23.50   10.30
  12   3   3   -7.90   12.00
 -12   3  -3   14.00   12.10
  12   3   3   -4.40    9.30
  13  -3   3   19.90   14.70
 -13  -3  -3   37.30   13.20
  13   3   3   24.50    9.90
 -13   3  -3   18.90   11.70
  13   3   3   23.60   15.10
  13   3   3   13.60   10.60
 -14  -3  -3   65.69   15.30
  14  -3   3   60.39   18.20
  14   3   3   74.09   12.10
 -14   3  -3   42.40   14.20
  14   3   3   64.79   12.90
  14   3   3   56.09   18.00
 -15  -3  -3  -11.00   12.80
  15  -3   3    8.60   15.40
  15   3   3  -12.90   15.40
  15   3   3    9.80    8.20
  15   3   3   -1.10    8.30
 -15   3  -3   -9.20   12.80
  16  -3   3   17.80   17.70
 -16  -3  -3   14.50   14.50
  16   3   3   11.50   17.40
 -16   3  -3   22.50   14.00
  16   3   3    7.80    7.50
 -17  -3  -3   -1.90   14.40
  17  -3   3   -0.60   17.90
  17   3   3   -4.60    6.40
  17   3   3  -20.60   16.60
 -17   3  -3   13.90   14.20
  18  -3   3   -0.40   20.30
 -18  -3  -3  -19.00   18.20
 -18  -3  -3   -7.80   14.70
 -18   3  -3   -6.70   13.90
  18   3   3   30.90   20.90
  19  -3   3    7.80   21.90
 -19  -3  -3   -0.30   15.80
 -19  -3  -3    0.40   21.40
  19   3   3   41.10   22.60
 -19   3  -3    2.40   15.80
 -20  -3  -3   11.90   22.90
 -20  -3  -3  -23.10   16.90
  20   3   3    2.20   22.60
 -21  -3  -3   -9.80   26.00
 -21  -3  -3   -1.10   17.10
  21   3   3   19.90   25.30
 -23  -4   3    0.30   22.80
 -23   4   3    2.70   22.20
  23   4  -3   -7.10   22.60
  22  -4  -3   11.10   26.20
 -22  -4   3   25.60   25.10
 -22   4   3   21.20   23.90
  22   4  -3  -20.40   20.20
 -21  -4   3    3.10   23.70
 -21  -4   3   19.80   15.10
  21  -4  -3   29.70   24.20
 -21   4   3  -11.50   18.30
  21   4  -3   36.10   25.60
  20  -4  -3  -26.60   23.10
 -20  -4   3   -3.10   12.70
 -20  -4   3  -18.20   20.10
  20   4  -3   -4.80   19.80
 -20   4   3  -11.50   17.50
  19  -4  -3   15.60   22.90
 -19  -4   3   14.70   13.60
 -19  -4   3  -19.30   20.00
 -19   4   3  -17.40   18.90
  19   4  -3   14.90   20.60
  18  -4  -3   28.20   21.50
 -18  -4   3   32.40   20.00
 -18  -4   3   -4.30   11.70
 -18   4   3   18.50   20.10
 -18   4   3    2.20    7.80
  18   4  -3   18.10   20.10
  17  -4  -3   46.40   21.90
 -17  -4   3   83.69   22.90
 -17  -4   3   39.70   13.20
[truncated: 32,715,119 more chars]
